# Supplementary material for: Luminal lncRNAs Regulation by ERα-Controlled Enhancers in a Ligand-Independent Manner in Breast Cancer Cells
Source: Int J Mol Sci. 2018 Feb 16;19(2):593. doi: 10.3390/ijms19020593 (PMC5855815; doi:10.3390/ijms19020593)
Supplement: Supplementary file 1 [file ijms-19-00593-s001.zip]

Archive with 8 entries (7 files):
- ijms-262598-Supplementary Update/
- ijms-262598-Supplementary Update/Supplementary_Figures.pdf
- ijms-262598-Supplementary Update/Supplementary_Table_1_DE_gene_list.xlsx
- ijms-262598-Supplementary Update/Supplementary_Table_2_Enrichment_analysis.xlsx
- ijms-262598-Supplementary Update/Supplementary_Table_3_Super_Enhancer_MCF7.xlsx
- ijms-262598-Supplementary Update/Supplementary_Table_4_SE-aERBS.xlsx
- ijms-262598-Supplementary Update/Supplementary_Table_5_lncRNA_siERa_E2TimeCourse.xlsx
- ijms-262598-Supplementary Update/Supplementary_Table_6_Custom Primers.xlsx
