# Supplementary material for: Luminal lncRNAs Regulation by ERα-Controlled Enhancers in a Ligand-Independent Manner in Breast Cancer Cells
Source: Int J Mol Sci. 2018 Feb 16;19(2):593. doi: 10.3390/ijms19020593 (PMC5855815; doi:10.3390/ijms19020593)
Supplement: Supplementary file 1 [file ijms-19-00593-s001.zip › ijms-262598-Supplementary Update/Supplementary_Table_1_DE_gene_list.xlsx]

## Sheet: DE_gene_list
Ensembl ID	Symbol	Description	Chr	TSS	Biotype	baseMean	log2FC	lfcSE	stat	pvalue	padj	N° aERBSs within 100 kbp	Distance First Proximal aERBS
ENSG00000004948	CALCR	calcitonin receptor [Source:HGNC Symbol;Acc:HGNC:1440]	chr7	93574730	protein_coding	1363.19	-3.55227	0.0989232	-35.9094	2.17914e-282	4.30185e-278	1	22650
ENSG00000091831	ESR1	estrogen receptor 1 [Source:HGNC Symbol;Acc:HGNC:3467]	chr6	151690496	protein_coding	26185.2	-2.89633	0.0916122	-31.6151	2.28725e-219	2.25763e-215	4	21509.5
ENSG00000120805	ARL1	ADP-ribosylation factor-like 1 [Source:HGNC Symbol;Acc:HGNC:692]	chr12	101407820	protein_coding	4780.08	-2.00853	0.0738892	-27.1831	1.0298e-162	6.77643e-159	0
ENSG00000160182	TFF1	trefoil factor 1 [Source:HGNC Symbol;Acc:HGNC:11755]	chr21	42366594	protein_coding	18555.1	-2.48176	0.105274	-23.5744	7.06132e-123	3.48494e-119	4	152.5
ENSG00000125148	MT2A	metallothionein 2A [Source:HGNC Symbol;Acc:HGNC:7406]	chr16	56608595	protein_coding	2354.46	-2.40511	0.102828	-23.3897	5.44456e-121	2.14962e-117	0
ENSG00000170088	TMEM192	transmembrane protein 192 [Source:HGNC Symbol;Acc:HGNC:26775]	chr4	165112919	protein_coding	2612.98	-1.66303	0.0757588	-21.9516	8.36655e-107	2.75273e-103	0
ENSG00000163141	BNIPL	BCL2/adenovirus E1B 19kD interacting protein like [Source:HGNC Symbol;Acc:HGNC:16976]	chr1	151036615	protein_coding	925.368	-2.44927	0.114436	-21.4029	1.2551e-101	3.53957e-98	3	28436
ENSG00000138434	SSFA2	sperm specific antigen 2 [Source:HGNC Symbol;Acc:HGNC:11319]	chr2	181900861	protein_coding	9783.29	-1.60677	0.0753004	-21.3381	5.02822e-101	1.24078e-97	0
ENSG00000067082	KLF6	Kruppel-like factor 6 [Source:HGNC Symbol;Acc:HGNC:2235]	chr10	3785275	protein_coding	8775.23	1.43092	0.0704405	20.3138	9.70072e-92	2.1278e-88	1	92704
ENSG00000129353	SLC44A2	solute carrier family 44 (choline transporter), member 2 [Source:HGNC Symbol;Acc:HGNC:17292]	chr19	10625525	protein_coding	20991.4	-1.36453	0.0675666	-20.1954	1.0755e-90	2.12315e-87	0
ENSG00000165490	DDIAS	DNA damage-induced apoptosis suppressor [Source:HGNC Symbol;Acc:HGNC:26351]	chr11	82901727	protein_coding	1074.14	-2.04117	0.104318	-19.5668	2.96834e-85	5.3271e-82	0
ENSG00000225614	ZNF469	zinc finger protein 469 [Source:HGNC Symbol;Acc:HGNC:23216]	chr16	88427471	protein_coding	1554.67	1.72504	0.0887417	19.4389	3.61864e-84	5.95296e-81	0
ENSG00000115216	NRBP1	nuclear receptor binding protein 1 [Source:HGNC Symbol;Acc:HGNC:7993]	chr2	27427790	protein_coding	29557.2	-1.22273	0.0638234	-19.1579	8.30954e-82	1.26184e-78	0
ENSG00000188959	C9orf152	chromosome 9 open reading frame 152 [Source:HGNC Symbol;Acc:HGNC:31455]	chr9	110208189	protein_coding	695.787	-2.05672	0.107633	-19.1087	2.13813e-81	3.01491e-78	0
ENSG00000164938	TP53INP1	tumor protein p53 inducible nuclear protein 1 [Source:HGNC Symbol;Acc:HGNC:18022]	chr8	94949411	protein_coding	19414.7	2.34088	0.12322	18.9976	1.7853e-80	2.34957e-77	0
ENSG00000143369	ECM1	extracellular matrix protein 1 [Source:HGNC Symbol;Acc:HGNC:3153]	chr1	150508062	protein_coding	765.503	-2.71414	0.143192	-18.9545	4.05182e-80	4.99918e-77	0
ENSG00000176720	BOK	BCL2-related ovarian killer [Source:HGNC Symbol;Acc:HGNC:1087]	chr2	241558721	protein_coding	4074.77	-1.44744	0.0770973	-18.7743	1.22666e-78	1.42444e-75	0
ENSG00000105388	CEACAM5	carcinoembryonic antigen-related cell adhesion molecule 5 [Source:HGNC Symbol;Acc:HGNC:1817]	chr19	41708618	protein_coding	1926.42	2.01954	0.107614	18.7665	1.41927e-78	1.55654e-75	1	66044
ENSG00000163781	TOPBP1	topoisomerase (DNA) II binding protein 1 [Source:HGNC Symbol;Acc:HGNC:17008]	chr3	133661893	protein_coding	4876.47	-1.41742	0.076033	-18.6422	1.46037e-77	1.51732e-74	0
ENSG00000213585	VDAC1	voltage-dependent anion channel 1 [Source:HGNC Symbol;Acc:HGNC:12669]	chr5	134005133	protein_coding	21527.6	-1.2798	0.0690138	-18.5441	9.09748e-77	8.97967e-74	2	32244
ENSG00000106615	RHEB	Ras homolog enriched in brain [Source:HGNC Symbol;Acc:HGNC:10011]	chr7	151519924	protein_coding	5380.36	-1.28006	0.0705716	-18.1384	1.58514e-73	1.49011e-70	0
ENSG00000164638	SLC29A4	solute carrier family 29 (equilibrative nucleoside transporter), member 4 [Source:HGNC Symbol;Acc:HGNC:23097]	chr7	5282930	protein_coding	1678.74	1.46615	0.0832366	17.6142	1.91651e-69	1.71972e-66	0
ENSG00000164128	NPY1R	neuropeptide Y receptor Y1 [Source:HGNC Symbol;Acc:HGNC:7956]	chr4	163332862	protein_coding	1356.92	-1.60608	0.0915558	-17.5421	6.83408e-69	5.86572e-66	1	52909
ENSG00000184900	SUMO3	small ubiquitin-like modifier 3 [Source:HGNC Symbol;Acc:HGNC:11124]	chr21	44818129	protein_coding	18799.9	-1.21421	0.0702315	-17.2887	5.72367e-67	4.70796e-64	4	44393.5
ENSG00000100234	TIMP3	TIMP metallopeptidase inhibitor 3 [Source:HGNC Symbol;Acc:HGNC:11822]	chr22	32801701	protein_coding	10350.7	1.42501	0.0828531	17.1993	2.68818e-66	2.12269e-63	1	76107
ENSG00000133816	MICAL2	microtubule associated monooxygenase, calponin and LIM domain containing 2 [Source:HGNC Symbol;Acc:HGNC:24693]	chr11	12162079	protein_coding	2460.01	1.37749	0.0803885	17.1355	8.07181e-66	6.12868e-63	2	83670.5
ENSG00000160180	TFF3	trefoil factor 3 (intestinal) [Source:HGNC Symbol;Acc:HGNC:11757]	chr21	42315651	protein_coding	7731.79	-1.68019	0.098083	-17.1303	8.81614e-66	6.44591e-63	4	47914
ENSG00000148468	FAM171A1	family with sequence similarity 171, member A1 [Source:HGNC Symbol;Acc:HGNC:23522]	chr10	15371059	protein_coding	402.578	2.21716	0.130202	17.0286	5.04065e-65	3.55384e-62	1	90513
ENSG00000158711	ELK4	ELK4, ETS-domain protein (SRF accessory protein 1) [Source:HGNC Symbol;Acc:HGNC:3326]	chr1	205631962	protein_coding	6875.56	1.3228	0.0781297	16.9309	2.66435e-64	1.81369e-61	1	72196
ENSG00000127561	SYNGR3	synaptogyrin 3 [Source:HGNC Symbol;Acc:HGNC:11501]	chr16	1989945	protein_coding	1694.26	1.80831	0.106911	16.9141	3.54304e-64	2.33144e-61	2	76452.5
ENSG00000173467	AGR3	anterior gradient 3, protein disulphide isomerase family member [Source:HGNC Symbol;Acc:HGNC:24167]	chr7	16881987	protein_coding	524.829	-2.57055	0.156323	-16.4439	9.28188e-61	5.91076e-58	3	1200.5
ENSG00000106799	TGFBR1	transforming growth factor, beta receptor 1 [Source:HGNC Symbol;Acc:HGNC:11772]	chr9	99105089	protein_coding	3965.15	1.42553	0.0868041	16.4224	1.32327e-60	8.16336e-58	0
ENSG00000156398	SFXN2	sideroflexin 2 [Source:HGNC Symbol;Acc:HGNC:16086]	chr10	102714540	protein_coding	1756.39	-1.48021	0.0917235	-16.1378	1.38427e-58	8.28088e-56	1	3668.5
ENSG00000163644	PPM1K	protein phosphatase, Mg2+/Mn2+ dependent, 1K [Source:HGNC Symbol;Acc:HGNC:25415]	chr4	88284736	protein_coding	1212.83	-1.5658	0.0979529	-15.9853	1.61847e-57	9.39715e-55	1	50417.5
ENSG00000141985	SH3GL1	SH3-domain GRB2-like 1 [Source:HGNC Symbol;Acc:HGNC:10830]	chr19	4400547	protein_coding	5247.14	-1.32257	0.0835098	-15.8374	1.71876e-56	9.69428e-54	1	25214.5
ENSG00000160183	TMPRSS3	transmembrane protease, serine 3 [Source:HGNC Symbol;Acc:HGNC:11877]	chr21	42396846	protein_coding	200.529	-2.73111	0.174597	-15.6423	3.74781e-55	2.05515e-52	4	20343
ENSG00000171431	KRT20	keratin 20, type I [Source:HGNC Symbol;Acc:HGNC:20412]	chr17	40885227	protein_coding	431.006	2.44828	0.156595	15.6345	4.23863e-55	2.26148e-52	0
ENSG00000139372	TDG	thymine DNA glycosylase [Source:HGNC Symbol;Acc:HGNC:11700]	chr12	103965804	protein_coding	7054.51	-1.14631	0.0733976	-15.6177	5.51192e-55	2.86344e-52	0
ENSG00000074410	CA12	carbonic anhydrase XII [Source:HGNC Symbol;Acc:HGNC:1371]	chr15	63382161	protein_coding	16620.9	-1.20047	0.0771523	-15.5597	1.36685e-54	6.91873e-52	2	1510
ENSG00000159263	SIM2	single-minded family bHLH transcription factor 2 [Source:HGNC Symbol;Acc:HGNC:10883]	chr21	36699134	protein_coding	768.132	1.61664	0.104063	15.5352	2.00364e-54	9.88846e-52	0
ENSG00000164983	TMEM65	transmembrane protein 65 [Source:HGNC Symbol;Acc:HGNC:25203]	chr8	124372692	protein_coding	3539.53	1.46023	0.0945822	15.4388	8.98226e-54	4.32485e-51	1	91923.5
ENSG00000132746	ALDH3B2	aldehyde dehydrogenase 3 family, member B2 [Source:HGNC Symbol;Acc:HGNC:411]	chr11	67674631	protein_coding	1988.04	-1.45027	0.094139	-15.4056	1.50091e-53	7.05465e-51	0
ENSG00000127527	EPS15L1	epidermal growth factor receptor pathway substrate 15-like 1 [Source:HGNC Symbol;Acc:HGNC:24634]	chr19	16435296	protein_coding	5172.22	-1.06352	0.0693493	-15.3357	4.41403e-53	2.02645e-50	2	27763.5
ENSG00000107679	PLEKHA1	pleckstrin homology domain containing, family A (phosphoinositide binding specific) member 1 [Source:HGNC Symbol;Acc:HGNC:14335]	chr10	122374696	protein_coding	3193.83	1.14663	0.0755445	15.1782	4.92901e-52	2.21145e-49	0
ENSG00000114737	CISH	cytokine inducible SH2-containing protein [Source:HGNC Symbol;Acc:HGNC:1984]	chr3	50611761	protein_coding	681.544	-1.65879	0.109571	-15.139	8.96207e-52	3.93156e-49	1	6492.5
ENSG00000102962	CCL22	chemokine (C-C motif) ligand 22 [Source:HGNC Symbol;Acc:HGNC:10621]	chr16	57358772	protein_coding	270.965	2.30955	0.153215	15.0739	2.40621e-51	1.03263e-48	0
ENSG00000144452	ABCA12	ATP-binding cassette, sub-family A (ABC1), member 12 [Source:HGNC Symbol;Acc:HGNC:14637]	chr2	215138428	protein_coding	3657.61	-1.74054	0.115516	-15.0675	2.64817e-51	1.11229e-48	1	78573
ENSG00000174442	ZWILCH	zwilch kinetochore protein [Source:HGNC Symbol;Acc:HGNC:25468]	chr15	66504959	protein_coding	2662.24	-1.35176	0.0897593	-15.0599	2.9739e-51	1.22308e-48	1	53535
ENSG00000186767	SPIN4	spindlin family, member 4 [Source:HGNC Symbol;Acc:HGNC:27040]	chrX	63351344	protein_coding	1425.47	-1.57697	0.104767	-15.0522	3.34073e-51	1.3459e-48	0
ENSG00000246792	RP11-68L18.1		chr8	90646441	antisense	373.303	-2.06029	0.136935	-15.0457	3.68352e-51	1.45433e-48	3	46538
ENSG00000100410	PHF5A	PHD finger protein 5A [Source:HGNC Symbol;Acc:HGNC:18000]	chr22	41468725	protein_coding	1509.15	-1.39689	0.0931762	-14.992	8.28813e-51	3.20816e-48	0
ENSG00000101057	MYBL2	v-myb avian myeloblastosis viral oncogene homolog-like 2 [Source:HGNC Symbol;Acc:HGNC:7548]	chr20	43667019	protein_coding	11141.7	-1.46856	0.098328	-14.9353	1.94249e-50	7.37435e-48	1	3692.5
ENSG00000131747	TOP2A	topoisomerase (DNA) II alpha [Source:HGNC Symbol;Acc:HGNC:11989]	chr17	40417950	protein_coding	13617.9	-1.68447	0.112968	-14.9111	2.79303e-50	1.04032e-47	2	30876
ENSG00000168743	NPNT	nephronectin [Source:HGNC Symbol;Acc:HGNC:27405]	chr4	105895437	protein_coding	31956.8	1.03506	0.070266	14.7306	4.10149e-49	1.4994e-46	0
ENSG00000149547	EI24	etoposide induced 2.4 [Source:HGNC Symbol;Acc:HGNC:13276]	chr11	125569216	protein_coding	6572.74	-1.01005	0.0685907	-14.7258	4.40257e-49	1.5802e-46	0
ENSG00000131473	ACLY	ATP citrate lyase [Source:HGNC Symbol;Acc:HGNC:115]	chr17	41918987	protein_coding	14729.6	1.04366	0.071003	14.6988	6.5578e-49	2.31174e-46	0
ENSG00000120539	MASTL	microtubule associated serine/threonine kinase-like [Source:HGNC Symbol;Acc:HGNC:19042]	chr10	27154824	protein_coding	2394.13	-1.17359	0.0804615	-14.5857	3.46152e-48	1.18436e-45	0
ENSG00000153786	ZDHHC7	zinc finger, DHHC-type containing 7 [Source:HGNC Symbol;Acc:HGNC:18459]	chr16	85011535	protein_coding	18048.6	1.11829	0.0766719	14.5854	3.4797e-48	1.18436e-45	0
ENSG00000144554	FANCD2	Fanconi anemia, complementation group D2 [Source:HGNC Symbol;Acc:HGNC:3585]	chr3	10026414	protein_coding	4541.87	-1.15966	0.0796745	-14.555	5.43035e-48	1.81696e-45	0
ENSG00000140525	FANCI	Fanconi anemia, complementation group I [Source:HGNC Symbol;Acc:HGNC:25568]	chr15	89243967	protein_coding	9309.84	-1.46511	0.100681	-14.5521	5.66611e-48	1.86425e-45	0
ENSG00000151929	BAG3	BCL2-associated athanogene 3 [Source:HGNC Symbol;Acc:HGNC:939]	chr10	119651370	protein_coding	14379	-1.08035	0.0743359	-14.5333	7.45397e-48	2.41228e-45	2	13006
ENSG00000174371	EXO1	exonuclease 1 [Source:HGNC Symbol;Acc:HGNC:3511]	chr1	241848180	protein_coding	1322.99	-1.38457	0.0958479	-14.4455	2.67562e-47	8.51925e-45	2	30878.5
ENSG00000214575	CPEB1	cytoplasmic polyadenylation element binding protein 1 [Source:HGNC Symbol;Acc:HGNC:21744]	chr15	82630185	protein_coding	228.978	2.2069	0.15287	14.4364	3.05218e-47	9.56399e-45	0
ENSG00000101412	E2F1	E2F transcription factor 1 [Source:HGNC Symbol;Acc:HGNC:3113]	chr20	33686404	protein_coding	1856.76	-1.3695	0.0950662	-14.4057	4.76347e-47	1.46931e-44	0
ENSG00000035862	TIMP2	TIMP metallopeptidase inhibitor 2 [Source:HGNC Symbol;Acc:HGNC:11821]	chr17	78925387	protein_coding	6485.6	1.10272	0.0766688	14.3829	6.62411e-47	2.01179e-44	1	92413
ENSG00000164976	KIAA1161	KIAA1161 [Source:HGNC Symbol;Acc:HGNC:19918]	chr9	34376853	protein_coding	2909.06	-1.1741	0.0818244	-14.3491	1.08003e-46	3.23043e-44	0
ENSG00000152332	UHMK1	U2AF homology motif (UHM) kinase 1 [Source:HGNC Symbol;Acc:HGNC:19683]	chr1	162497843	protein_coding	13440	1.16436	0.0813082	14.3203	1.63342e-46	4.81275e-44	0
ENSG00000189057	FAM111B	family with sequence similarity 111, member B [Source:HGNC Symbol;Acc:HGNC:24200]	chr11	59107237	protein_coding	2092.14	-1.28379	0.0896633	-14.3179	1.69228e-46	4.84164e-44	0
ENSG00000171720	HDAC3	histone deacetylase 3 [Source:HGNC Symbol;Acc:HGNC:4854]	chr5	141636870	protein_coding	3400.14	-1.08712	0.0759247	-14.3184	1.67827e-46	4.84164e-44	0
ENSG00000168280	KIF5C	kinesin family member 5C [Source:HGNC Symbol;Acc:HGNC:6325]	chr2	148875250	protein_coding	2720.33	1.14951	0.0808525	14.2173	7.15267e-46	2.01715e-43	0
ENSG00000144290	SLC4A10	solute carrier family 4, sodium bicarbonate transporter, member 10 [Source:HGNC Symbol;Acc:HGNC:13811]	chr2	161624335	protein_coding	446.225	-1.9071	0.134249	-14.2057	8.44355e-46	2.34766e-43	0
ENSG00000082175	PGR	progesterone receptor [Source:HGNC Symbol;Acc:HGNC:8910]	chr11	101130524	protein_coding	377.717	-1.80329	0.126969	-14.2026	8.83266e-46	2.42174e-43	3	48226.5
ENSG00000111412	C12orf49	chromosome 12 open reading frame 49 [Source:HGNC Symbol;Acc:HGNC:26128]	chr12	116738061	protein_coding	8342.61	1.17215	0.0826316	14.1853	1.1305e-45	3.05715e-43	0
ENSG00000168675	LDLRAD4	low density lipoprotein receptor class A domain containing 4 [Source:HGNC Symbol;Acc:HGNC:1224]	chr18	13218787	protein_coding	4179.72	1.17197	0.0827479	14.1631	1.55033e-45	4.13581e-43	0
ENSG00000255571	MIR9-3HG	MIR9-3 host gene [Source:HGNC Symbol;Acc:HGNC:27388]	chr15	89361579	lincRNA	369.594	-2.08732	0.147864	-14.1165	3.00682e-45	7.91436e-43	3	23883
ENSG00000162458	FBLIM1	filamin binding LIM protein 1 [Source:HGNC Symbol;Acc:HGNC:24686]	chr1	15758419	protein_coding	3111.64	1.29167	0.0917466	14.0787	5.13701e-45	1.33434e-42	1	41841.5
ENSG00000006625	GGCT	gamma-glutamylcyclotransferase [Source:HGNC Symbol;Acc:HGNC:21705]	chr7	30504844	protein_coding	3057.37	-1.04919	0.0748457	-14.018	1.20906e-44	3.09975e-42	0
ENSG00000104783	KCNN4	potassium channel, calcium activated intermediate/small conductance subfamily N alpha, member 4 [Source:HGNC Symbol;Acc:HGNC:6293]	chr19	43781257	protein_coding	484.587	-1.69323	0.121389	-13.9488	3.19933e-44	7.99469e-42	0
ENSG00000128422	KRT17	keratin 17, type I [Source:HGNC Symbol;Acc:HGNC:6427]	chr17	41624296	protein_coding	287.522	2.48237	0.177957	13.9493	3.17861e-44	7.99469e-42	2	88110
ENSG00000187867	PALM3	paralemmin 3 [Source:HGNC Symbol;Acc:HGNC:33274]	chr19	14059159	protein_coding	1400.9	-1.37453	0.0990232	-13.8809	8.27452e-44	2.04184e-41	0
ENSG00000187398	LUZP2	leucine zipper protein 2 [Source:HGNC Symbol;Acc:HGNC:23206]	chr11	24497211	protein_coding	407.284	2.03313	0.146932	13.8372	1.52101e-43	3.70695e-41	0
ENSG00000196208	GREB1	growth regulation by estrogen in breast cancer 1 [Source:HGNC Symbol;Acc:HGNC:24885]	chr2	11534116	protein_coding	2518.4	-1.21524	0.0879993	-13.8096	2.2294e-43	5.36715e-41	7	1542
ENSG00000135549	PKIB	protein kinase (cAMP-dependent, catalytic) inhibitor beta [Source:HGNC Symbol;Acc:HGNC:9018]	chr6	122471917	protein_coding	1139.75	-1.52518	0.110718	-13.7754	3.58276e-43	8.52137e-41	0
ENSG00000070404	FSTL3	follistatin-like 3 (secreted glycoprotein) [Source:HGNC Symbol;Acc:HGNC:3973]	chr19	676365	protein_coding	1921.76	1.14321	0.0835408	13.6844	1.25827e-42	2.95709e-40	0
ENSG00000249346	LINC01016	long intergenic non-protein coding RNA 1016 [Source:HGNC Symbol;Acc:HGNC:48991]	chr6	33896907	lincRNA	114.017	-3.55603	0.260196	-13.6667	1.60445e-42	3.72628e-40	1	178.5
ENSG00000198125	MB	myoglobin [Source:HGNC Symbol;Acc:HGNC:6915]	chr22	35617456	protein_coding	1888.36	-1.14155	0.0835598	-13.6615	1.72507e-42	3.95984e-40	0
ENSG00000129946	SHC2	SHC (Src homology 2 domain containing) transforming protein 2 [Source:HGNC Symbol;Acc:HGNC:29869]	chr19	460996	protein_coding	564.535	1.58776	0.116376	13.6433	2.2128e-42	5.02103e-40	1	74234.5
ENSG00000124766	SOX4	SRY (sex determining region Y)-box 4 [Source:HGNC Symbol;Acc:HGNC:11200]	chr6	21592769	protein_coding	18511.8	1.08933	0.0798575	13.6409	2.28644e-42	5.12915e-40	0
ENSG00000185619	PCGF3	polycomb group ring finger 3 [Source:HGNC Symbol;Acc:HGNC:10066]	chr4	705765	protein_coding	6254.45	0.941294	0.069074	13.6273	2.75489e-42	6.11059e-40	0
ENSG00000185697	MYBL1	v-myb avian myeloblastosis viral oncogene homolog-like 1 [Source:HGNC Symbol;Acc:HGNC:7547]	chr8	66613249	protein_coding	763.319	-1.43061	0.105112	-13.6102	3.48062e-42	7.63455e-40	1	90615.5
ENSG00000162623	TYW3	tRNA-yW synthesizing protein 3 homolog (S. cerevisiae) [Source:HGNC Symbol;Acc:HGNC:24757]	chr1	74733156	protein_coding	838.464	-1.31459	0.0966067	-13.6076	3.60915e-42	7.82948e-40	1	80461
ENSG00000261150	EPPK1	epiplakin 1 [Source:HGNC Symbol;Acc:HGNC:15577]	chr8	143878464	protein_coding	30399	0.955429	0.0706339	13.5265	1.09102e-41	2.34107e-39	0
ENSG00000204580	DDR1	discoidin domain receptor tyrosine kinase 1 [Source:HGNC Symbol;Acc:HGNC:2730]	chr6	30880849	protein_coding	24593.9	-0.952587	0.0706472	-13.4837	1.94996e-41	4.13915e-39	1	89780.5
ENSG00000169756	LIMS1	LIM and senescent cell antigen-like domains 1 [Source:HGNC Symbol;Acc:HGNC:6616]	chr2	108534355	protein_coding	3850.64	-0.972585	0.0722651	-13.4586	2.74183e-41	5.75812e-39	0
ENSG00000130294	KIF1A	kinesin family member 1A [Source:HGNC Symbol;Acc:HGNC:888]	chr2	240820308	protein_coding	4234.31	0.993324	0.073837	13.4529	2.95923e-41	6.14929e-39	0
ENSG00000174738	NR1D2	nuclear receptor subfamily 1, group D, member 2 [Source:HGNC Symbol;Acc:HGNC:7963]	chr3	23945260	protein_coding	5999.81	1.23468	0.092139	13.4002	6.02656e-41	1.23927e-38	0
ENSG00000145604	SKP2	S-phase kinase-associated protein 2, E3 ubiquitin protein ligase [Source:HGNC Symbol;Acc:HGNC:10901]	chr5	36152067	protein_coding	1127.39	-1.39889	0.104592	-13.3747	8.49954e-41	1.72979e-38	0
ENSG00000124664	SPDEF	SAM pointed domain containing ETS transcription factor [Source:HGNC Symbol;Acc:HGNC:17257]	chr6	34556314	protein_coding	10012.1	-0.994196	0.074618	-13.3238	1.68316e-40	3.39053e-38	1	5256.5
ENSG00000278709	NKILA	NF-kappaB interacting long non-coding RNA [Source:HGNC Symbol;Acc:HGNC:51599]	chr20	57710183	antisense	2393.79	1.2108	0.0912298	13.2719	3.36813e-40	6.71619e-38	2	4759.5
ENSG00000100867	DHRS2	dehydrogenase/reductase (SDR family) member 2 [Source:HGNC Symbol;Acc:HGNC:18349]	chr14	23638032	protein_coding	1874.48	-1.36903	0.103206	-13.265	3.69463e-40	7.29358e-38	2	27510.5
ENSG00000180914	OXTR	oxytocin receptor [Source:HGNC Symbol;Acc:HGNC:8529]	chr3	8769617	protein_coding	2140.14	1.72458	0.130428	13.2225	6.50889e-40	1.2722e-37	0
ENSG00000094804	CDC6	cell division cycle 6 [Source:HGNC Symbol;Acc:HGNC:1744]	chr17	40287633	protein_coding	2688.3	-1.27376	0.0969369	-13.1401	1.93878e-39	3.75231e-37	1	34845
ENSG00000175643	RMI2	RecQ mediated genome instability 2 [Source:HGNC Symbol;Acc:HGNC:28349]	chr16	11249649	protein_coding	3018.41	-1.41037	0.107474	-13.1228	2.43695e-39	4.67066e-37	0
ENSG00000123374	CDK2	cyclin-dependent kinase 2 [Source:HGNC Symbol;Acc:HGNC:1771]	chr12	55966800	protein_coding	5656.4	-1.21272	0.0924724	-13.1144	2.72335e-39	5.1694e-37	0
ENSG00000075618	FSCN1	fascin actin-bundling protein 1 [Source:HGNC Symbol;Acc:HGNC:11148]	chr7	5592823	protein_coding	2123.57	1.79596	0.137119	13.0979	3.387e-39	6.36788e-37	1	56593.5
ENSG00000174574	AKIRIN1	akirin 1 [Source:HGNC Symbol;Acc:HGNC:25744]	chr1	38991223	protein_coding	4770.16	1.02489	0.0783672	13.0781	4.39544e-39	8.18588e-37	0
ENSG00000134330	IAH1	isoamyl acetate-hydrolyzing esterase 1 homolog [Source:HGNC Symbol;Acc:HGNC:27696]	chr2	9474564	protein_coding	2260.87	-1.05426	0.0806505	-13.072	4.76041e-39	8.78273e-37	0
ENSG00000165434	PGM2L1	phosphoglucomutase 2-like 1 [Source:HGNC Symbol;Acc:HGNC:20898]	chr11	74398473	protein_coding	4973.74	1.16081	0.0888084	13.071	4.82548e-39	8.82036e-37	0
ENSG00000102547	CAB39L	calcium binding protein 39-like [Source:HGNC Symbol;Acc:HGNC:20290]	chr13	49413751	protein_coding	2956.44	-0.976817	0.0757276	-12.8991	4.55444e-38	8.24854e-36	0
ENSG00000093009	CDC45	cell division cycle 45 [Source:HGNC Symbol;Acc:HGNC:1739]	chr22	19479459	protein_coding	1746.22	-1.38957	0.107956	-12.8716	6.5009e-38	1.16668e-35	1	75587
ENSG00000196428	TSC22D2	TSC22 domain family, member 2 [Source:HGNC Symbol;Acc:HGNC:29095]	chr3	150408335	protein_coding	7521.37	1.04463	0.081238	12.8589	7.66997e-38	1.36408e-35	3	90685
ENSG00000003436	TFPI	tissue factor pathway inhibitor (lipoprotein-associated coagulation inhibitor) [Source:HGNC Symbol;Acc:HGNC:11760]	chr2	187519860	protein_coding	6677.17	1.09908	0.0857299	12.8202	1.26314e-37	2.2264e-35	0
ENSG00000156261	CCT8	chaperonin containing TCP1, subunit 8 (theta) [Source:HGNC Symbol;Acc:HGNC:1623]	chr21	29073797	protein_coding	13135.5	-0.878699	0.0686174	-12.8058	1.52209e-37	2.65908e-35	0
ENSG00000085840	ORC1	origin recognition complex, subunit 1 [Source:HGNC Symbol;Acc:HGNC:8487]	chr1	52404459	protein_coding	752.544	-1.62246	0.126918	-12.7835	2.02691e-37	3.50992e-35	0
ENSG00000154153	FAM134B	family with sequence similarity 134, member B [Source:HGNC Symbol;Acc:HGNC:25964]	chr5	16617058	protein_coding	3700.5	-1.34021	0.10517	-12.7433	3.39844e-37	5.8338e-35	2	9762.5
ENSG00000183765	CHEK2	checkpoint kinase 2 [Source:HGNC Symbol;Acc:HGNC:16627]	chr22	28742422	protein_coding	734.762	-1.24907	0.0981211	-12.7298	4.03669e-37	6.86968e-35	6	48481.5
ENSG00000130826	DKC1	dyskeratosis congenita 1, dyskerin [Source:HGNC Symbol;Acc:HGNC:2890]	chrX	154762742	protein_coding	7079.96	-0.975968	0.077098	-12.6588	1.00014e-36	1.68749e-34	0
ENSG00000149218	ENDOD1	endonuclease domain containing 1 [Source:HGNC Symbol;Acc:HGNC:29129]	chr11	95089810	protein_coding	1955.36	-1.07453	0.0853769	-12.5858	2.52895e-36	4.23085e-34	1	2192
ENSG00000166510	CCDC68	coiled-coil domain containing 68 [Source:HGNC Symbol;Acc:HGNC:24350]	chr18	54959508	protein_coding	367.378	1.69058	0.134688	12.5518	3.88522e-36	6.44522e-34	0
ENSG00000115310	RTN4	reticulon 4 [Source:HGNC Symbol;Acc:HGNC:14085]	chr2	55050544	protein_coding	15332	-0.866818	0.0690757	-12.5488	4.03488e-36	6.63771e-34	0
ENSG00000174669	SLC29A2	solute carrier family 29 (equilibrative nucleoside transporter), member 2 [Source:HGNC Symbol;Acc:HGNC:11004]	chr11	66371820	protein_coding	2821.51	-1.04767	0.0835945	-12.5327	4.94445e-36	8.06681e-34	0
ENSG00000005100	DHX33	DEAH (Asp-Glu-Ala-His) box polypeptide 33 [Source:HGNC Symbol;Acc:HGNC:16718]	chr17	5469060	protein_coding	1854.1	-1.08911	0.0869777	-12.5217	5.67907e-36	9.18939e-34	0
ENSG00000118513	MYB	v-myb avian myeloblastosis viral oncogene homolog [Source:HGNC Symbol;Acc:HGNC:7545]	chr6	135181315	protein_coding	1181.53	-1.21089	0.0967503	-12.5156	6.13354e-36	9.84408e-34	5	1292.5
ENSG00000132329	RAMP1	receptor (G protein-coupled) activity modifying protein 1 [Source:HGNC Symbol;Acc:HGNC:9843]	chr2	237859544	protein_coding	651.625	-1.38694	0.110909	-12.5052	6.98928e-36	1.1127e-33	2	68865.5
ENSG00000020181	ADGRA2	adhesion G protein-coupled receptor A2 [Source:HGNC Symbol;Acc:HGNC:17849]	chr8	37796906	protein_coding	221.319	1.90021	0.152005	12.5009	7.37839e-36	1.16525e-33	0
ENSG00000116299	KIAA1324	KIAA1324 [Source:HGNC Symbol;Acc:HGNC:29618]	chr1	109187979	protein_coding	11950.8	-0.871268	0.0698467	-12.474	1.03502e-35	1.62161e-33	6	11398
ENSG00000268104	SLC6A14	solute carrier family 6 (amino acid transporter), member 14 [Source:HGNC Symbol;Acc:HGNC:11047]	chrX	116436622	protein_coding	13918.3	-1.34912	0.108372	-12.4489	1.41804e-35	2.20421e-33	0
ENSG00000261888	AC144831.1		chr17	83104255	lincRNA	1436.79	1.03844	0.083457	12.4428	1.53058e-35	2.36056e-33	3	76209.5
ENSG00000119714	GPR68	G protein-coupled receptor 68 [Source:HGNC Symbol;Acc:HGNC:4519]	chr14	91253925	protein_coding	186.506	-2.11597	0.170202	-12.4321	1.7506e-35	2.67897e-33	1	22694.5
ENSG00000147324	MFHAS1	malignant fibrous histiocytoma amplified sequence 1 [Source:HGNC Symbol;Acc:HGNC:16982]	chr8	8893645	protein_coding	1875.94	0.974017	0.0788125	12.3587	4.37347e-35	6.64128e-33	0
ENSG00000198554	WDHD1	WD repeat and HMG-box DNA binding protein 1 [Source:HGNC Symbol;Acc:HGNC:23170]	chr14	55027077	protein_coding	2932.63	-1.19509	0.0967327	-12.3545	4.60467e-35	6.939e-33	1	76395.5
ENSG00000085999	RAD54L	RAD54-like (S. cerevisiae) [Source:HGNC Symbol;Acc:HGNC:9826]	chr1	46247732	protein_coding	938.814	-1.35651	0.110693	-12.2548	1.58409e-34	2.36905e-32	1	75065.5
ENSG00000109084	TMEM97	transmembrane protein 97 [Source:HGNC Symbol;Acc:HGNC:28106]	chr17	28319095	protein_coding	4941.7	-0.917059	0.074916	-12.2412	1.87328e-34	2.78049e-32	0
ENSG00000164045	CDC25A	cell division cycle 25A [Source:HGNC Symbol;Acc:HGNC:1725]	chr3	48188356	protein_coding	1301.4	-1.46866	0.120112	-12.2274	2.22006e-34	3.27061e-32	0
ENSG00000095585	BLNK	B-cell linker [Source:HGNC Symbol;Acc:HGNC:14211]	chr10	96271540	protein_coding	702.254	-1.39637	0.114686	-12.1756	4.19541e-34	6.13493e-32	0
ENSG00000087085	ACHE	acetylcholinesterase (Yt blood group) [Source:HGNC Symbol;Acc:HGNC:108]	chr7	100895920	protein_coding	917.564	1.34468	0.110502	12.1689	4.55342e-34	6.60949e-32	0
ENSG00000138764	CCNG2	cyclin G2 [Source:HGNC Symbol;Acc:HGNC:1593]	chr4	77157151	protein_coding	7610.68	0.994535	0.0817495	12.1656	4.73674e-34	6.82539e-32	0
ENSG00000103121	CMC2	C-x(9)-C motif containing 2 [Source:HGNC Symbol;Acc:HGNC:24447]	chr16	81007114	protein_coding	3205.75	-0.959481	0.0789303	-12.1561	5.32704e-34	7.62038e-32	0
ENSG00000111907	TPD52L1	tumor protein D52-like 1 [Source:HGNC Symbol;Acc:HGNC:12006]	chr6	125154189	protein_coding	7347.81	-1.13438	0.0933523	-12.1516	5.62519e-34	7.98899e-32	4	815.5
ENSG00000105855	ITGB8	integrin, beta 8 [Source:HGNC Symbol;Acc:HGNC:6163]	chr7	20331123	protein_coding	779.872	1.2714	0.105071	12.1004	1.05035e-33	1.48106e-31	0
ENSG00000183569	SERHL2	serine hydrolase-like 2 [Source:HGNC Symbol;Acc:HGNC:29446]	chr22	42553859	protein_coding	695.908	-1.21688	0.100716	-12.0823	1.31083e-33	1.83525e-31	0
ENSG00000163898	LIPH	lipase, member H [Source:HGNC Symbol;Acc:HGNC:18483]	chr3	185552613	protein_coding	2512.73	1.01659	0.0841521	12.0803	1.34172e-33	1.86527e-31	0
ENSG00000244242	IFITM10	interferon induced transmembrane protein 10 [Source:HGNC Symbol;Acc:HGNC:40022]	chr11	1750580	protein_coding	761.459	-1.21244	0.100408	-12.0751	1.42914e-33	1.97291e-31	6	18810.5
ENSG00000178718	RPP25	ribonuclease P/MRP 25kDa subunit [Source:HGNC Symbol;Acc:HGNC:30361]	chr15	74957464	protein_coding	1022.81	-1.19899	0.0994297	-12.0587	1.74615e-33	2.3938e-31	0
ENSG00000188643	S100A16	S100 calcium binding protein A16 [Source:HGNC Symbol;Acc:HGNC:20441]	chr1	153609337	protein_coding	25880.1	-0.884811	0.0733994	-12.0548	1.8308e-33	2.49254e-31	3	228.5
ENSG00000103485	QPRT	quinolinate phosphoribosyltransferase [Source:HGNC Symbol;Acc:HGNC:9755]	chr16	29679037	protein_coding	7606.65	-0.896562	0.0745516	-12.0261	2.59247e-33	3.50534e-31	2	74055.5
ENSG00000058799	YIPF1	Yip1 domain family, member 1 [Source:HGNC Symbol;Acc:HGNC:25231]	chr1	53889814	protein_coding	1687.85	-0.984005	0.0821997	-11.9709	5.0474e-33	6.77828e-31	0
ENSG00000111880	RNGTT	RNA guanylyltransferase and 5'-phosphatase [Source:HGNC Symbol;Acc:HGNC:10073]	chr6	88963721	protein_coding	2248.85	-1.05231	0.0880703	-11.9485	6.6109e-33	8.81796e-31	0
ENSG00000031691	CENPQ	centromere protein Q [Source:HGNC Symbol;Acc:HGNC:21347]	chr6	49463378	protein_coding	773.848	-1.25857	0.105376	-11.9436	7.00838e-33	9.28539e-31	2	77358
ENSG00000168461	RAB31	RAB31, member RAS oncogene family [Source:HGNC Symbol;Acc:HGNC:9771]	chr18	9708165	protein_coding	7219.55	-0.882868	0.0739969	-11.9311	8.14426e-33	1.07184e-30	2	2730
ENSG00000124067	SLC12A4	solute carrier family 12 (potassium/chloride transporter), member 4 [Source:HGNC Symbol;Acc:HGNC:10913]	chr16	67968694	protein_coding	2925.29	0.992539	0.0832068	11.9286	8.39907e-33	1.09805e-30	2	20383
ENSG00000116701	NCF2	neutrophil cytosolic factor 2 [Source:HGNC Symbol;Acc:HGNC:7661]	chr1	183590604	protein_coding	290.223	2.34666	0.196886	11.9189	9.4337e-33	1.2252e-30	0
ENSG00000173085	COQ2	coenzyme Q2 4-hydroxybenzoate polyprenyltransferase [Source:HGNC Symbol;Acc:HGNC:25223]	chr4	83284914	protein_coding	1363.59	-1.00856	0.0846269	-11.9178	9.56381e-33	1.23398e-30	0
ENSG00000116830	TTF2	transcription termination factor, RNA polymerase II [Source:HGNC Symbol;Acc:HGNC:12398]	chr1	117060303	protein_coding	4945.73	-0.869984	0.0730605	-11.9077	1.07877e-32	1.38286e-30	2	42075
ENSG00000205426	KRT81	keratin 81, type II [Source:HGNC Symbol;Acc:HGNC:6458]	chr12	52291534	protein_coding	4821.58	1.42217	0.119629	11.8882	1.36363e-32	1.73674e-30	3	53314
ENSG00000183741	CBX6	chromobox homolog 6 [Source:HGNC Symbol;Acc:HGNC:1556]	chr22	38872314	protein_coding	17675.8	-0.809325	0.0682531	-11.8577	1.96291e-32	2.48396e-30	1	69331.5
ENSG00000117906	RCN2	reticulocalbin 2, EF-hand calcium binding domain [Source:HGNC Symbol;Acc:HGNC:9935]	chr15	76931619	protein_coding	7815.72	-0.899396	0.0758606	-11.8559	2.00548e-32	2.52166e-30	0
ENSG00000167977	KCTD5	potassium channel tetramerization domain containing 5 [Source:HGNC Symbol;Acc:HGNC:21423]	chr16	2682475	protein_coding	5272.59	-0.870264	0.0734349	-11.8508	2.13105e-32	2.66259e-30	2	36998.5
ENSG00000187193	MT1X	metallothionein 1X [Source:HGNC Symbol;Acc:HGNC:7405]	chr16	56682470	protein_coding	202.807	-2.04733	0.17284	-11.8453	2.27723e-32	2.82734e-30	0
ENSG00000105426	PTPRS	protein tyrosine phosphatase, receptor type, S [Source:HGNC Symbol;Acc:HGNC:9681]	chr19	5340803	protein_coding	7616.9	0.804169	0.0679878	11.8281	2.79266e-32	3.44561e-30	0
ENSG00000182903	ZNF721	zinc finger protein 721 [Source:HGNC Symbol;Acc:HGNC:29425]	chr4	499102	protein_coding	1708.19	-1.02162	0.0864706	-11.8147	3.27883e-32	4.02034e-30	0
ENSG00000147883	CDKN2B	cyclin-dependent kinase inhibitor 2B (p15, inhibits CDK4) [Source:HGNC Symbol;Acc:HGNC:1788]	chr9	22009363	protein_coding	7910.65	1.03961	0.0880901	11.8017	3.82701e-32	4.66351e-30	0
ENSG00000165731	RET	ret proto-oncogene [Source:HGNC Symbol;Acc:HGNC:9967]	chr10	43077027	protein_coding	7552.71	-1.16235	0.0985645	-11.7927	4.25453e-32	5.15268e-30	4	5267.5
ENSG00000180488	FAM73A	family with sequence similarity 73, member A [Source:HGNC Symbol;Acc:HGNC:24741]	chr1	77779624	protein_coding	1846.28	1.10708	0.0939042	11.7894	4.42625e-32	5.32797e-30	0
ENSG00000118418	HMGN3	high mobility group nucleosomal binding domain 3 [Source:HGNC Symbol;Acc:HGNC:12312]	chr6	79234738	protein_coding	2296.72	-0.931868	0.0791883	-11.7677	5.72339e-32	6.8476e-30	0
ENSG00000099204	ABLIM1	actin binding LIM protein 1 [Source:HGNC Symbol;Acc:HGNC:78]	chr10	114684655	protein_coding	4593.96	0.992389	0.0843746	11.7617	6.14804e-32	7.31136e-30	0
ENSG00000092068	SLC7A8	solute carrier family 7 (amino acid transporter light chain, L system), member 8 [Source:HGNC Symbol;Acc:HGNC:11066]	chr14	23183660	protein_coding	585.979	-1.90143	0.161997	-11.7374	8.19786e-32	9.69065e-30	0
ENSG00000181472	ZBTB2	zinc finger and BTB domain containing 2 [Source:HGNC Symbol;Acc:HGNC:20868]	chr6	151391548	protein_coding	1913.08	-1.00337	0.0855678	-11.726	9.38136e-32	1.10237e-29	0
ENSG00000163444	TMEM183A	transmembrane protein 183A [Source:HGNC Symbol;Acc:HGNC:20173]	chr1	203007386	protein_coding	9735.86	-0.919573	0.0785446	-11.7077	1.16451e-31	1.3591e-29	2	52186.5
ENSG00000161011	SQSTM1	sequestosome 1 [Source:HGNC Symbol;Acc:HGNC:11280]	chr5	179820759	protein_coding	34878.2	0.95262	0.0813702	11.7072	1.17039e-31	1.3591e-29	0
ENSG00000173193	PARP14	poly (ADP-ribose) polymerase family, member 14 [Source:HGNC Symbol;Acc:HGNC:29232]	chr3	122692423	protein_coding	8471.97	0.890336	0.0761264	11.6955	1.34399e-31	1.55156e-29	0
ENSG00000088305	DNMT3B	DNA (cytosine-5-)-methyltransferase 3 beta [Source:HGNC Symbol;Acc:HGNC:2979]	chr20	32762385	protein_coding	859.382	-1.33228	0.113934	-11.6934	1.37694e-31	1.58036e-29	0
ENSG00000160360	GPSM1	G-protein signaling modulator 1 [Source:HGNC Symbol;Acc:HGNC:17858]	chr9	136327476	protein_coding	1812.54	1.0055	0.0861713	11.6686	1.84503e-31	2.10536e-29	1	788
ENSG00000181104	F2R	coagulation factor II (thrombin) receptor [Source:HGNC Symbol;Acc:HGNC:3537]	chr5	76716043	protein_coding	363.905	1.47522	0.126638	11.6491	2.31877e-31	2.63073e-29	0
ENSG00000171940	ZNF217	zinc finger protein 217 [Source:HGNC Symbol;Acc:HGNC:13009]	chr20	53593839	protein_coding	103429	0.864454	0.0742713	11.6391	2.60656e-31	2.94035e-29	3	30002
ENSG00000065328	MCM10	minichromosome maintenance 10 replication initiation factor [Source:HGNC Symbol;Acc:HGNC:18043]	chr10	13164128	protein_coding	2627.46	-1.24477	0.106954	-11.6384	2.62901e-31	2.94883e-29	0
ENSG00000166920	C15orf48	chromosome 15 open reading frame 48 [Source:HGNC Symbol;Acc:HGNC:29898]	chr15	45430607	protein_coding	263.901	1.63995	0.1412	11.6144	3.48339e-31	3.88506e-29	0
ENSG00000100605	ITPK1	inositol-tetrakisphosphate 1-kinase [Source:HGNC Symbol;Acc:HGNC:6177]	chr14	93115803	protein_coding	8934.62	-0.837295	0.0721781	-11.6004	4.10172e-31	4.54899e-29	4	69623
ENSG00000101935	AMMECR1	Alport syndrome, mental retardation, midface hypoplasia and elliptocytosis chromosomal region gene 1 [Source:HGNC Symbol;Acc:HGNC:467]	chrX	110318239	protein_coding	4068.65	-0.860844	0.0746702	-11.5286	9.46593e-31	1.04395e-28	1	83927
ENSG00000197771	MCMBP	minichromosome maintenance complex binding protein [Source:HGNC Symbol;Acc:HGNC:25782]	chr10	119872754	protein_coding	4456.3	-0.946718	0.0823182	-11.5007	1.30833e-30	1.43488e-28	0
ENSG00000184602	SNN	stannin [Source:HGNC Symbol;Acc:HGNC:11149]	chr16	11668414	protein_coding	3816.11	0.905335	0.0788315	11.4844	1.57946e-30	1.72266e-28	2	37906
ENSG00000113758	DBN1	drebrin 1 [Source:HGNC Symbol;Acc:HGNC:2695]	chr5	177473198	protein_coding	16345.1	0.942573	0.082105	11.4801	1.66121e-30	1.80187e-28	0
ENSG00000118508	RAB32	RAB32, member RAS oncogene family [Source:HGNC Symbol;Acc:HGNC:9772]	chr6	146543693	protein_coding	1810.13	1.12119	0.0977773	11.4668	1.93666e-30	2.08915e-28	0
ENSG00000128944	KNSTRN	kinetochore-localized astrin/SPAG5 binding protein [Source:HGNC Symbol;Acc:HGNC:30767]	chr15	40382721	protein_coding	1688.74	-1.27649	0.111329	-11.4659	1.95707e-30	2.0997e-28	2	26846.5
ENSG00000119685	TTLL5	tubulin tyrosine ligase-like family member 5 [Source:HGNC Symbol;Acc:HGNC:19963]	chr14	75661278	protein_coding	3948.06	-0.933746	0.0818479	-11.4083	3.80039e-30	4.05533e-28	1	26355.5
ENSG00000135374	ELF5	E74-like factor 5 (ets domain transcription factor) [Source:HGNC Symbol;Acc:HGNC:3320]	chr11	34511799	protein_coding	545.334	-1.27469	0.112001	-11.3811	5.19266e-30	5.5112e-28	0
ENSG00000068650	ATP11A	ATPase, class VI, type 11A [Source:HGNC Symbol;Acc:HGNC:13552]	chr13	112690329	protein_coding	3155.3	0.916378	0.0806282	11.3655	6.21155e-30	6.55734e-28	2	32745
ENSG00000243232	PCDHAC2	protocadherin alpha subfamily C, 2 [Source:HGNC Symbol;Acc:HGNC:8677]	chr5	140966235	protein_coding	715.588	-1.25111	0.110149	-11.3584	6.73769e-30	7.07493e-28	1	37970
ENSG00000128594	LRRC4	leucine rich repeat containing 4 [Source:HGNC Symbol;Acc:HGNC:15586]	chr7	128031070	protein_coding	265.095	1.75659	0.154729	11.3527	7.19088e-30	7.51086e-28	0
ENSG00000151725	CENPU	centromere protein U [Source:HGNC Symbol;Acc:HGNC:21348]	chr4	184734133	protein_coding	2248.82	-1.1419	0.100868	-11.3208	1.03536e-29	1.07574e-27	0
ENSG00000248663	LINC00992	long intergenic non-protein coding RNA 992 [Source:HGNC Symbol;Acc:HGNC:48943]	chr5	117455263	lincRNA	598.597	-1.28596	0.113599	-11.3201	1.04345e-29	1.07847e-27	2	31964
ENSG00000134698	AGO4	argonaute RISC catalytic component 4 [Source:HGNC Symbol;Acc:HGNC:18424]	chr1	35808172	protein_coding	1701.21	0.994001	0.0878204	11.3186	1.06185e-29	1.09177e-27	0
ENSG00000118997	DNAH7	dynein, axonemal, heavy chain 7 [Source:HGNC Symbol;Acc:HGNC:18661]	chr2	196068812	protein_coding	269.849	1.6231	0.143493	11.3113	1.15327e-29	1.17962e-27	0
ENSG00000100345	MYH9	myosin, heavy chain 9, non-muscle [Source:HGNC Symbol;Acc:HGNC:7579]	chr22	36388018	protein_coding	100797	0.787627	0.0697375	11.2942	1.40245e-29	1.42711e-27	0
ENSG00000136040	PLXNC1	plexin C1 [Source:HGNC Symbol;Acc:HGNC:9106]	chr12	94148723	protein_coding	265.934	1.658	0.1471	11.2713	1.81945e-29	1.84193e-27	0
ENSG00000147408	CSGALNACT1	chondroitin sulfate N-acetylgalactosaminyltransferase 1 [Source:HGNC Symbol;Acc:HGNC:24290]	chr8	19602495	protein_coding	450.091	1.37674	0.122188	11.2674	1.90203e-29	1.91571e-27	0
ENSG00000276043	UHRF1	ubiquitin-like with PHD and ring finger domains 1 [Source:HGNC Symbol;Acc:HGNC:12556]	chr19	4903080	protein_coding	5434.48	-1.10249	0.0978857	-11.263	1.99751e-29	2.00166e-27	3	11930
ENSG00000109787	KLF3	Kruppel-like factor 3 (basic) [Source:HGNC Symbol;Acc:HGNC:16516]	chr4	38664196	protein_coding	4878.63	0.834576	0.0742338	11.2425	2.52071e-29	2.50057e-27	1	42807.5
ENSG00000165949	IFI27	interferon, alpha-inducible protein 27 [Source:HGNC Symbol;Acc:HGNC:5397]	chr14	94112851	protein_coding	4677.23	1.14435	0.101787	11.2426	2.51803e-29	2.50057e-27	1	84208.5
ENSG00000086548	CEACAM6	carcinoembryonic antigen-related cell adhesion molecule 6 (non-specific cross reacting antigen) [Source:HGNC Symbol;Acc:HGNC:1818]	chr19	41755421	protein_coding	5779.52	1.38575	0.123283	11.2404	2.58156e-29	2.54812e-27	1	19241
ENSG00000094975	SUCO	SUN domain containing ossification factor [Source:HGNC Symbol;Acc:HGNC:1240]	chr1	172532349	protein_coding	8683.74	-0.809267	0.0720763	-11.2279	2.97394e-29	2.92082e-27	2	2093.5
ENSG00000171848	RRM2	ribonucleotide reductase M2 [Source:HGNC Symbol;Acc:HGNC:10452]	chr2	10122328	protein_coding	15455.9	-1.29384	0.115399	-11.2119	3.56654e-29	3.4855e-27	0
ENSG00000101974	ATP11C	ATPase, class VI, type 11C [Source:HGNC Symbol;Acc:HGNC:13554]	chrX	139933070	protein_coding	4830.91	0.905751	0.080811	11.2083	3.71444e-29	3.61216e-27	0
ENSG00000177108	ZDHHC22	zinc finger, DHHC-type containing 22 [Source:HGNC Symbol;Acc:HGNC:20106]	chr14	77141791	protein_coding	175.951	2.07505	0.185587	11.181	5.05295e-29	4.88972e-27	3	3233.5
ENSG00000167508	MVD	mevalonate (diphospho) decarboxylase [Source:HGNC Symbol;Acc:HGNC:7529]	chr16	88657266	protein_coding	8516.73	-0.920817	0.0824377	-11.1698	5.72828e-29	5.5162e-27	0
ENSG00000009954	BAZ1B	bromodomain adjacent to zinc finger domain, 1B [Source:HGNC Symbol;Acc:HGNC:961]	chr7	73522272	protein_coding	12619.1	-0.829784	0.0746019	-11.1228	9.71473e-29	9.30963e-27	0
ENSG00000104267	CA2	carbonic anhydrase II [Source:HGNC Symbol;Acc:HGNC:1373]	chr8	85463852	protein_coding	3552.91	-0.955634	0.0862028	-11.0859	1.46883e-28	1.40078e-26	0
ENSG00000138639	ARHGAP24	Rho GTPase activating protein 24 [Source:HGNC Symbol;Acc:HGNC:25361]	chr4	85475114	protein_coding	578.392	-1.34458	0.121356	-11.0796	1.57512e-28	1.49492e-26	2	14369
ENSG00000092853	CLSPN	claspin [Source:HGNC Symbol;Acc:HGNC:19715]	chr1	35769967	protein_coding	1794.41	-1.09543	0.0989718	-11.0681	1.79215e-28	1.69277e-26	0
ENSG00000146072	TNFRSF21	tumor necrosis factor receptor superfamily, member 21 [Source:HGNC Symbol;Acc:HGNC:13469]	chr6	47309905	protein_coding	11195.6	1.19269	0.107811	11.0627	1.90297e-28	1.78889e-26	0
ENSG00000132256	TRIM5	tripartite motif containing 5 [Source:HGNC Symbol;Acc:HGNC:16276]	chr11	5685042	protein_coding	765.642	-1.15166	0.104306	-11.0411	2.41949e-28	2.26366e-26	0
ENSG00000144645	OSBPL10	oxysterol binding protein-like 10 [Source:HGNC Symbol;Acc:HGNC:16395]	chr3	31830074	protein_coding	3917.43	-0.973701	0.0884355	-11.0103	3.40875e-28	3.17416e-26	1	29468
ENSG00000182534	MXRA7	matrix-remodelling associated 7 [Source:HGNC Symbol;Acc:HGNC:7541]	chr17	76710955	protein_coding	1157.31	1.29125	0.117373	11.0013	3.76649e-28	3.49081e-26	0
ENSG00000143578	CREB3L4	cAMP responsive element binding protein 3-like 4 [Source:HGNC Symbol;Acc:HGNC:18854]	chr1	153967903	protein_coding	2328.56	-1.03149	0.0938016	-10.9965	3.97261e-28	3.66464e-26	0
ENSG00000146918	NCAPG2	non-SMC condensin II complex, subunit G2 [Source:HGNC Symbol;Acc:HGNC:21904]	chr7	158704798	protein_coding	8905.79	-1.00906	0.0917919	-10.9929	4.13229e-28	3.79421e-26	0
ENSG00000143416	SELENBP1	selenium binding protein 1 [Source:HGNC Symbol;Acc:HGNC:10719]	chr1	151372705	protein_coding	13877.6	-0.793931	0.072247	-10.9891	4.31142e-28	3.94036e-26	0
ENSG00000064651	SLC12A2	solute carrier family 12 (sodium/potassium/chloride transporter), member 2 [Source:HGNC Symbol;Acc:HGNC:10911]	chr5	128083766	protein_coding	50115	0.747338	0.0680499	10.9822	4.65431e-28	4.23413e-26	1	46536
ENSG00000171320	ESCO2	establishment of sister chromatid cohesion N-acetyltransferase 2 [Source:HGNC Symbol;Acc:HGNC:27230]	chr8	27774386	protein_coding	1661.33	-0.993065	0.0905022	-10.9728	5.16292e-28	4.67528e-26	1	98405.5
ENSG00000135045	C9orf40	chromosome 9 open reading frame 40 [Source:HGNC Symbol;Acc:HGNC:23433]	chr9	74952886	protein_coding	696.828	-1.12481	0.102826	-10.939	7.49987e-28	6.7605e-26	0
ENSG00000185950	IRS2	insulin receptor substrate 2 [Source:HGNC Symbol;Acc:HGNC:6126]	chr13	109786568	protein_coding	472.613	1.22516	0.112091	10.9301	8.27883e-28	7.42875e-26	1	42661.5
ENSG00000171877	FRMD5	FERM domain containing 5 [Source:HGNC Symbol;Acc:HGNC:28214]	chr15	43924314	protein_coding	579.217	1.15167	0.105619	10.904	1.10317e-27	9.85415e-26	1	2089.5
ENSG00000109062	SLC9A3R1	solute carrier family 9, subfamily A (NHE3, cation proton antiporter 3), member 3 regulator 1 [Source:HGNC Symbol;Acc:HGNC:11075]	chr17	74748652	protein_coding	24480.8	-0.806321	0.0740271	-10.8922	1.25514e-27	1.11612e-25	3	9783.5
ENSG00000173905	GOLIM4	golgi integral membrane protein 4 [Source:HGNC Symbol;Acc:HGNC:15448]	chr3	168095975	protein_coding	1386.8	0.959726	0.0881449	10.888	1.31442e-27	1.16358e-25	0
ENSG00000160752	FDPS	farnesyl diphosphate synthase [Source:HGNC Symbol;Acc:HGNC:3631]	chr1	155308914	protein_coding	6980.49	-0.810957	0.0745064	-10.8844	1.36805e-27	1.20565e-25	0
ENSG00000144354	CDCA7	cell division cycle associated 7 [Source:HGNC Symbol;Acc:HGNC:14628]	chr2	173354893	protein_coding	453.537	-1.46965	0.135266	-10.8649	1.69413e-27	1.48639e-25	0
ENSG00000011028	MRC2	mannose receptor, C type 2 [Source:HGNC Symbol;Acc:HGNC:16875]	chr17	62627401	protein_coding	1328.47	1.33802	0.123209	10.8598	1.79197e-27	1.56528e-25	1	99587
ENSG00000124225	PMEPA1	prostate transmembrane protein, androgen induced 1 [Source:HGNC Symbol;Acc:HGNC:14107]	chr20	57709902	protein_coding	31317	0.814933	0.0751636	10.8421	2.17385e-27	1.89048e-25	2	4478.5
ENSG00000130635	COL5A1	collagen, type V, alpha 1 [Source:HGNC Symbol;Acc:HGNC:2209]	chr9	134641774	protein_coding	7223.19	0.834501	0.0770904	10.825	2.62168e-27	2.26994e-25	1	51486.5
ENSG00000040275	SPDL1	spindle apparatus coiled-coil protein 1 [Source:HGNC Symbol;Acc:HGNC:26010]	chr5	169583634	protein_coding	1759.3	-1.2	0.111135	-10.7977	3.52816e-27	3.04146e-25	0
ENSG00000138180	CEP55	centrosomal protein 55kDa [Source:HGNC Symbol;Acc:HGNC:1161]	chr10	93496632	protein_coding	3148.78	-1.21285	0.112334	-10.7968	3.56454e-27	3.05946e-25	1	61345
ENSG00000132294	EFR3A	EFR3 homolog A [Source:HGNC Symbol;Acc:HGNC:28970]	chr8	131904088	protein_coding	9955.9	0.772811	0.0715879	10.7953	3.62412e-27	3.09713e-25	0
ENSG00000087586	AURKA	aurora kinase A [Source:HGNC Symbol;Acc:HGNC:11393]	chr20	56392205	protein_coding	7002.35	-1.27136	0.117802	-10.7923	3.74206e-27	3.18414e-25	0
ENSG00000136982	DSCC1	DNA replication and sister chromatid cohesion 1 [Source:HGNC Symbol;Acc:HGNC:24453]	chr8	119856010	protein_coding	1462.46	-1.20545	0.111701	-10.7918	3.76514e-27	3.19003e-25	0
ENSG00000078401	EDN1	endothelin 1 [Source:HGNC Symbol;Acc:HGNC:3176]	chr6	12290363	protein_coding	1641.84	1.22966	0.113994	10.787	3.96394e-27	3.34411e-25	1	1929
ENSG00000166033	HTRA1	HtrA serine peptidase 1 [Source:HGNC Symbol;Acc:HGNC:9476]	chr10	122461525	protein_coding	1948.34	1.25235	0.11622	10.7757	4.48436e-27	3.76706e-25	0
ENSG00000197299	BLM	Bloom syndrome, RecQ helicase-like [Source:HGNC Symbol;Acc:HGNC:1058]	chr15	90717327	protein_coding	1478.02	-1.19271	0.110815	-10.7631	5.14173e-27	4.28282e-25	0
ENSG00000107130	NCS1	neuronal calcium sensor 1 [Source:HGNC Symbol;Acc:HGNC:3953]	chr9	130172578	protein_coding	4713.96	0.880821	0.0818345	10.7635	5.12161e-27	4.28282e-25	1	14739
ENSG00000077152	UBE2T	ubiquitin-conjugating enzyme E2T [Source:HGNC Symbol;Acc:HGNC:25009]	chr1	202341980	protein_coding	2426.28	-1.34909	0.125543	-10.746	6.18587e-27	5.1309e-25	0
ENSG00000237330	RNF223	ring finger protein 223 [Source:HGNC Symbol;Acc:HGNC:40020]	chr1	1074307	protein_coding	1443.73	-1.01669	0.0946414	-10.7426	6.42357e-27	5.30576e-25	1	299
ENSG00000136478	TEX2	testis expressed 2 [Source:HGNC Symbol;Acc:HGNC:30884]	chr17	64263227	protein_coding	6955.89	-0.832399	0.0775644	-10.7317	7.22419e-27	5.9422e-25	0
ENSG00000049541	RFC2	replication factor C (activator 1) 2, 40kDa [Source:HGNC Symbol;Acc:HGNC:9970]	chr7	74254444	protein_coding	2591.3	-1.21033	0.112846	-10.7255	7.72596e-27	6.32856e-25	0
ENSG00000162078	ZG16B	zymogen granule protein 16B [Source:HGNC Symbol;Acc:HGNC:30456]	chr16	2830253	protein_coding	3293.89	-0.870274	0.0811899	-10.719	8.28997e-27	6.76249e-25	1	85321.5
ENSG00000138622	HCN4	hyperpolarization activated cyclic nucleotide gated potassium channel 4 [Source:HGNC Symbol;Acc:HGNC:16882]	chr15	73369264	protein_coding	290.352	1.46718	0.136905	10.7167	8.49395e-27	6.90037e-25	0
ENSG00000175920	DOK7	docking protein 7 [Source:HGNC Symbol;Acc:HGNC:26594]	chr4	3463311	protein_coding	1529.08	-0.935098	0.0874096	-10.6979	1.04127e-26	8.4245e-25	3	18
ENSG00000175575	PAAF1	proteasomal ATPase-associated factor 1 [Source:HGNC Symbol;Acc:HGNC:25687]	chr11	73876969	protein_coding	1779.14	-0.878748	0.082191	-10.6915	1.11505e-26	8.98459e-25	0
ENSG00000120875	DUSP4	dual specificity phosphatase 4 [Source:HGNC Symbol;Acc:HGNC:3070]	chr8	29350668	protein_coding	5867.44	0.868161	0.0812263	10.6882	1.15622e-26	9.27841e-25	2	63711
ENSG00000111859	NEDD9	neural precursor cell expressed, developmentally down-regulated 9 [Source:HGNC Symbol;Acc:HGNC:7733]	chr6	11382314	protein_coding	6608.87	1.25471	0.117439	10.6839	1.21109e-26	9.67939e-25	1	7807
ENSG00000156299	TIAM1	T-cell lymphoma invasion and metastasis 1 [Source:HGNC Symbol;Acc:HGNC:11805]	chr21	31558977	protein_coding	898.646	-1.0451	0.0978682	-10.6786	1.28191e-26	1.02041e-24	1	29369.5
ENSG00000137462	TLR2	toll-like receptor 2 [Source:HGNC Symbol;Acc:HGNC:11848]	chr4	153701500	protein_coding	463.829	1.23183	0.115406	10.6739	1.34798e-26	1.0687e-24	0
ENSG00000136002	ARHGEF4	Rho guanine nucleotide exchange factor (GEF) 4 [Source:HGNC Symbol;Acc:HGNC:684]	chr2	130837455	protein_coding	673.917	1.11537	0.104582	10.665	1.48342e-26	1.17137e-24	0
ENSG00000138759	FRAS1	Fraser extracellular matrix complex subunit 1 [Source:HGNC Symbol;Acc:HGNC:19185]	chr4	78057570	protein_coding	4330.59	1.07161	0.100497	10.6631	1.5143e-26	1.19099e-24	0
ENSG00000188833	ENTPD8	ectonucleoside triphosphate diphosphohydrolase 8 [Source:HGNC Symbol;Acc:HGNC:24860]	chr9	137441816	protein_coding	1434.21	-1.44665	0.135825	-10.6509	1.72772e-26	1.35345e-24	1	72201.5
ENSG00000163053	SLC16A14	solute carrier family 16, member 14 [Source:HGNC Symbol;Acc:HGNC:26417]	chr2	230068999	protein_coding	1493.72	-1.03432	0.0971583	-10.6458	1.8248e-26	1.42385e-24	0
ENSG00000179148	ALOXE3	arachidonate lipoxygenase 3 [Source:HGNC Symbol;Acc:HGNC:13743]	chr17	8118489	protein_coding	128.479	-1.99072	0.187019	-10.6445	1.85009e-26	1.4379e-24	0
ENSG00000108932	SLC16A6	solute carrier family 16, member 6 [Source:HGNC Symbol;Acc:HGNC:10927]	chr17	68291116	protein_coding	1462.8	-0.876544	0.0825262	-10.6214	2.36975e-26	1.83456e-24	3	1271
ENSG00000253125	RP11-459E5.1		chr8	22747503	processed_transcript	61.5339	-2.76364	0.260564	-10.6064	2.78361e-26	2.14295e-24	4	934.5
ENSG00000159784	FAM131B	family with sequence similarity 131, member B [Source:HGNC Symbol;Acc:HGNC:22202]	chr7	143361802	protein_coding	91.0086	2.36605	0.223083	10.6062	2.78982e-26	2.14295e-24	0
ENSG00000128050	PAICS	phosphoribosylaminoimidazole carboxylase, phosphoribosylaminoimidazole succinocarboxamide synthetase [Source:HGNC Symbol;Acc:HGNC:8587]	chr4	56436152	protein_coding	10484.7	-0.718384	0.0677403	-10.605	2.82563e-26	2.16204e-24	0
ENSG00000104081	BMF	Bcl2 modifying factor [Source:HGNC Symbol;Acc:HGNC:24132]	chr15	40108874	protein_coding	4135.85	0.935676	0.0882507	10.6025	2.90179e-26	2.21175e-24	1	53571.5
ENSG00000144366	GULP1	GULP, engulfment adaptor PTB domain containing 1 [Source:HGNC Symbol;Acc:HGNC:18649]	chr2	188570038	protein_coding	2762	1.11691	0.105441	10.5928	3.21941e-26	2.4444e-24	0
ENSG00000138835	RGS3	regulator of G-protein signaling 3 [Source:HGNC Symbol;Acc:HGNC:9999]	chr9	113444731	protein_coding	2306.23	-0.876865	0.0831575	-10.5446	5.37885e-26	4.06835e-24	1	20972
ENSG00000131153	GINS2	GINS complex subunit 2 (Psf2 homolog) [Source:HGNC Symbol;Acc:HGNC:24575]	chr16	85688999	protein_coding	4434.75	-1.12354	0.106556	-10.5441	5.40708e-26	4.07409e-24	2	7577
ENSG00000088002	SULT2B1	sulfotransferase family, cytosolic, 2B, member 1 [Source:HGNC Symbol;Acc:HGNC:11459]	chr19	48575540	protein_coding	2048.28	-1.07911	0.102382	-10.5401	5.64604e-26	4.23796e-24	2	20702.5
ENSG00000176890	TYMS	thymidylate synthetase [Source:HGNC Symbol;Acc:HGNC:12441]	chr18	657604	protein_coding	2814.5	-0.931232	0.0883706	-10.5378	5.78348e-26	4.32469e-24	0
ENSG00000175155	YPEL2	yippee-like 2 [Source:HGNC Symbol;Acc:HGNC:18326]	chr17	59331702	protein_coding	5916.64	1.03585	0.098402	10.5267	6.50686e-26	4.84724e-24	2	35413.5
ENSG00000198208	RPS6KL1	ribosomal protein S6 kinase-like 1 [Source:HGNC Symbol;Acc:HGNC:20222]	chr14	74923243	protein_coding	1169.09	1.2867	0.122303	10.5206	6.94035e-26	5.15073e-24	1	668
ENSG00000101407	TTI1	TELO2 interacting protein 1 [Source:HGNC Symbol;Acc:HGNC:29029]	chr20	38033461	protein_coding	2631.4	-0.845399	0.0803893	-10.5163	7.26631e-26	5.37244e-24	2	26563
ENSG00000093010	COMT	catechol-O-methyltransferase [Source:HGNC Symbol;Acc:HGNC:2228]	chr22	19941607	protein_coding	8836.05	-0.79442	0.0755937	-10.5091	7.84558e-26	5.77909e-24	0
ENSG00000171617	ENC1	ectodermal-neural cortex 1 (with BTB domain) [Source:HGNC Symbol;Acc:HGNC:3345]	chr5	74641424	protein_coding	8469.19	1.16242	0.110638	10.5066	8.05832e-26	5.91373e-24	0
ENSG00000111726	CMAS	cytidine monophosphate N-acetylneuraminic acid synthetase [Source:HGNC Symbol;Acc:HGNC:18290]	chr12	22046174	protein_coding	3475.55	-0.822078	0.0782552	-10.5051	8.18401e-26	5.98372e-24	0
ENSG00000168496	FEN1	flap structure-specific endonuclease 1 [Source:HGNC Symbol;Acc:HGNC:3650]	chr11	61792637	protein_coding	7734.53	-1.02216	0.0975018	-10.4835	1.0282e-25	7.48993e-24	1	28434.5
ENSG00000051180	RAD51	RAD51 recombinase [Source:HGNC Symbol;Acc:HGNC:9817]	chr15	40695160	protein_coding	1532.38	-1.1696	0.111705	-10.4705	1.18061e-25	8.56855e-24	1	49197
ENSG00000197261	C6orf141	chromosome 6 open reading frame 141 [Source:HGNC Symbol;Acc:HGNC:21351]	chr6	49550675	protein_coding	3356.23	-0.91237	0.0872676	-10.4549	1.39205e-25	1.00661e-23	2	8520.5
ENSG00000145526	CDH18	cadherin 18, type 2 [Source:HGNC Symbol;Acc:HGNC:1757]	chr5	20575873	protein_coding	1216.85	-1.28505	0.123057	-10.4427	1.58317e-25	1.14063e-23	0
ENSG00000212747	FAM127C	family with sequence similarity 127, member C [Source:HGNC Symbol;Acc:HGNC:33156]	chrX	135022529	protein_coding	3738.28	-0.788441	0.0755396	-10.4375	1.67233e-25	1.20049e-23	0
ENSG00000172243	CLEC7A	C-type lectin domain family 7, member A [Source:HGNC Symbol;Acc:HGNC:14558]	chr12	10130257	protein_coding	215.208	-1.75552	0.168429	-10.4229	1.94902e-25	1.39404e-23	0
ENSG00000164463	CREBRF	CREB3 regulatory factor [Source:HGNC Symbol;Acc:HGNC:24050]	chr5	173056352	protein_coding	2393.39	0.863444	0.0830297	10.3992	2.49977e-25	1.78152e-23	0
ENSG00000105887	MTPN	myotrophin [Source:HGNC Symbol;Acc:HGNC:15667]	chr7	135977316	protein_coding	27050.9	0.838824	0.0806773	10.3973	2.55131e-25	1.8117e-23	1	40513.5
ENSG00000065559	MAP2K4	mitogen-activated protein kinase kinase 4 [Source:HGNC Symbol;Acc:HGNC:6844]	chr17	12020834	protein_coding	4059.49	-0.731396	0.0703986	-10.3894	2.77234e-25	1.96161e-23	0
ENSG00000168092	PAFAH1B2	platelet-activating factor acetylhydrolase 1b, catalytic subunit 2 (30kDa) [Source:HGNC Symbol;Acc:HGNC:8575]	chr11	117144267	protein_coding	5598.12	-0.811995	0.0782275	-10.3799	3.06011e-25	2.15749e-23	2	39742.5
ENSG00000148459	PDSS1	prenyl (decaprenyl) diphosphate synthase, subunit 1 [Source:HGNC Symbol;Acc:HGNC:17759]	chr10	26697659	protein_coding	446.846	-1.22359	0.118029	-10.3668	3.50914e-25	2.46527e-23	0
ENSG00000137831	UACA	uveal autoantigen with coiled-coil domains and ankyrin repeats [Source:HGNC Symbol;Acc:HGNC:15947]	chr15	70763593	protein_coding	5896.59	0.811069	0.0783701	10.3492	4.21957e-25	2.95385e-23	0
ENSG00000168907	PLA2G4F	phospholipase A2, group IVF [Source:HGNC Symbol;Acc:HGNC:27396]	chr15	42156636	protein_coding	882.399	-1.08712	0.10515	-10.3387	4.70642e-25	3.28302e-23	1	89810
ENSG00000170312	CDK1	cyclin-dependent kinase 1 [Source:HGNC Symbol;Acc:HGNC:1722]	chr10	60778493	protein_coding	5893.11	-1.15226	0.111474	-10.3366	4.81434e-25	3.34648e-23	1	70156.5
ENSG00000132780	NASP	nuclear autoantigenic sperm protein (histone-binding) [Source:HGNC Symbol;Acc:HGNC:7644]	chr1	45610554	protein_coding	8362.21	-0.77461	0.0750342	-10.3234	5.52188e-25	3.82483e-23	1	93536.5
ENSG00000185722	ANKFY1	ankyrin repeat and FYVE domain containing 1 [Source:HGNC Symbol;Acc:HGNC:20763]	chr17	4263977	protein_coding	4990.5	0.716515	0.069416	10.322	5.60175e-25	3.86658e-23	1	15813.5
ENSG00000171631	P2RY6	pyrimidinergic receptor P2Y, G-protein coupled, 6 [Source:HGNC Symbol;Acc:HGNC:8543]	chr11	73265236	protein_coding	460.244	-1.41326	0.137015	-10.3146	6.05128e-25	4.16231e-23	4	37209
ENSG00000275993	CH507-42P11.8		chr21	6111134	protein_coding	3116.88	0.886236	0.0859806	10.3074	6.52477e-25	4.47241e-23	0
ENSG00000166503	RP11-382A20.3	Hepatoma-derived growth factor-related protein 3 [Source:UniProtKB/Swiss-Prot;Acc:Q9Y3E1]	chr15	83208018	protein_coding	22219	0.945997	0.0919653	10.2865	8.11001e-25	5.53978e-23	2	2765.5
ENSG00000134317	GRHL1	grainyhead-like transcription factor 1 [Source:HGNC Symbol;Acc:HGNC:17923]	chr2	9951693	protein_coding	2617.47	-0.933205	0.0908086	-10.2766	8.98307e-25	6.11499e-23	1	70187.5
ENSG00000121316	PLBD1	phospholipase B domain containing 1 [Source:HGNC Symbol;Acc:HGNC:26215]	chr12	14568349	protein_coding	1155.98	0.972188	0.0946148	10.2752	9.11342e-25	6.18241e-23	0
ENSG00000148339	SLC25A25	solute carrier family 25 (mitochondrial carrier; phosphate carrier), member 25 [Source:HGNC Symbol;Acc:HGNC:20663]	chr9	128091464	protein_coding	2245.02	-0.832705	0.0810862	-10.2694	9.68196e-25	6.5456e-23	4	33216
ENSG00000158055	GRHL3	grainyhead-like transcription factor 3 [Source:HGNC Symbol;Acc:HGNC:25839]	chr1	24319322	protein_coding	2309.05	0.838881	0.0817233	10.2649	1.01429e-24	6.83382e-23	0
ENSG00000087269	NOP14	NOP14 nucleolar protein [Source:HGNC Symbol;Acc:HGNC:16821]	chr4	2963385	protein_coding	3404.77	-0.96088	0.0937997	-10.244	1.25975e-24	8.45876e-23	1	26113
ENSG00000100526	CDKN3	cyclin-dependent kinase inhibitor 3 [Source:HGNC Symbol;Acc:HGNC:1791]	chr14	54397029	protein_coding	1576.5	-1.31141	0.128324	-10.2195	1.62231e-24	1.08563e-22	0
ENSG00000100479	POLE2	polymerase (DNA directed), epsilon 2, accessory subunit [Source:HGNC Symbol;Acc:HGNC:9178]	chr14	49688422	protein_coding	656.973	-1.16237	0.113763	-10.2175	1.655e-24	1.10376e-22	0
ENSG00000004478	FKBP4	FK506 binding protein 4, 59kDa [Source:HGNC Symbol;Acc:HGNC:3720]	chr12	2794953	protein_coding	26638.4	-0.745834	0.0730805	-10.2057	1.87058e-24	1.24334e-22	1	1139.5
ENSG00000101447	FAM83D	family with sequence similarity 83, member D [Source:HGNC Symbol;Acc:HGNC:16122]	chr20	38926312	protein_coding	1947.32	-1.37077	0.134373	-10.2012	1.95817e-24	1.29719e-22	0
ENSG00000260032	LINC00657	long intergenic non-protein coding RNA 657 [Source:HGNC Symbol;Acc:HGNC:44311]	chr20	36050960	lincRNA	29749.9	0.720735	0.0706743	10.198	2.02456e-24	1.33668e-22	5	11975.5
ENSG00000103064	SLC7A6	solute carrier family 7 (amino acid transporter light chain, y+L system), member 6 [Source:HGNC Symbol;Acc:HGNC:11064]	chr16	68264560	protein_coding	1424.99	-1.06886	0.105031	-10.1766	2.52183e-24	1.65945e-22	3	26607.5
ENSG00000185567	AHNAK2	AHNAK nucleoprotein 2 [Source:HGNC Symbol;Acc:HGNC:20125]	chr14	104970481	protein_coding	701.72	1.32479	0.130296	10.1675	2.7687e-24	1.81585e-22	1	62049
ENSG00000127564	PKMYT1	protein kinase, membrane associated tyrosine/threonine 1 [Source:HGNC Symbol;Acc:HGNC:29650]	chr16	2980416	protein_coding	2777.44	-1.11187	0.109377	-10.1655	2.82653e-24	1.84764e-22	0
ENSG00000164347	GFM2	G elongation factor, mitochondrial 2 [Source:HGNC Symbol;Acc:HGNC:29682]	chr5	74767371	protein_coding	2189.82	-0.864428	0.0851249	-10.1548	3.15389e-24	2.05482e-22	0
ENSG00000196743	GM2A	GM2 ganglioside activator [Source:HGNC Symbol;Acc:HGNC:4367]	chr5	151252892	protein_coding	1962.88	-0.904952	0.0891227	-10.154	3.1807e-24	2.06547e-22	1	37431.5
ENSG00000129810	SGOL1	shugoshin-like 1 (S. pombe) [Source:HGNC Symbol;Acc:HGNC:25088]	chr3	20186292	protein_coding	1070.01	-1.30895	0.128985	-10.1481	3.3787e-24	2.18685e-22	0
ENSG00000140320	BAHD1	bromo adjacent homology domain containing 1 [Source:HGNC Symbol;Acc:HGNC:29153]	chr15	40439721	protein_coding	4399.92	-0.823357	0.0811685	-10.1438	3.53085e-24	2.27786e-22	1	30153.5
ENSG00000123473	STIL	SCL/TAL1 interrupting locus [Source:HGNC Symbol;Acc:HGNC:10879]	chr1	47314147	protein_coding	2470.39	-1.06364	0.104926	-10.1371	3.78214e-24	2.42865e-22	0
ENSG00000184402	SS18L1	synovial sarcoma translocation gene on chromosome 18-like 1 [Source:HGNC Symbol;Acc:HGNC:15592]	chr20	62143795	protein_coding	3172.29	0.788732	0.077808	10.1369	3.78919e-24	2.42865e-22	0
ENSG00000167670	CHAF1A	chromatin assembly factor 1, subunit A (p150) [Source:HGNC Symbol;Acc:HGNC:1910]	chr19	4402662	protein_coding	1900.45	-0.909081	0.0898439	-10.1184	4.57616e-24	2.92356e-22	1	27329.5
ENSG00000105552	BCAT2	branched chain amino-acid transaminase 2, mitochondrial [Source:HGNC Symbol;Acc:HGNC:977]	chr19	48807792	protein_coding	2662.32	-1.14225	0.11291	-10.1164	4.6718e-24	2.97503e-22	1	10750
ENSG00000151553	FAM160B1	family with sequence similarity 160, member B1 [Source:HGNC Symbol;Acc:HGNC:29320]	chr10	114821744	protein_coding	5367.67	0.767477	0.0758938	10.1125	4.86245e-24	3.08649e-22	0
ENSG00000197147	LRRC8B	leucine rich repeat containing 8 family, member B [Source:HGNC Symbol;Acc:HGNC:30692]	chr1	89524903	protein_coding	1386	-0.896274	0.0886706	-10.1079	5.09585e-24	3.22427e-22	0
ENSG00000128872	TMOD2	tropomodulin 2 (neuronal) [Source:HGNC Symbol;Acc:HGNC:11872]	chr15	51751561	protein_coding	1345.58	1.13221	0.112016	10.1076	5.11301e-24	3.22479e-22	2	45376.5
ENSG00000120278	PLEKHG1	pleckstrin homology domain containing, family G (with RhoGef domain) member 1 [Source:HGNC Symbol;Acc:HGNC:20884]	chr6	150599863	protein_coding	433.55	1.28933	0.127581	10.106	5.19631e-24	3.26689e-22	0
ENSG00000161048	NAPEPLD	N-acyl phosphatidylethanolamine phospholipase D [Source:HGNC Symbol;Acc:HGNC:21683]	chr7	103149182	protein_coding	1716.72	-0.840194	0.083144	-10.1053	5.23422e-24	3.28028e-22	0
ENSG00000119729	RHOQ	ras homolog family member Q [Source:HGNC Symbol;Acc:HGNC:17736]	chr2	46542728	protein_coding	5197.78	0.908016	0.0898655	10.1042	5.29474e-24	3.3077e-22	0
ENSG00000131979	GCH1	GTP cyclohydrolase 1 [Source:HGNC Symbol;Acc:HGNC:4193]	chr14	54902852	protein_coding	2717.76	0.882731	0.0873674	10.1037	5.321e-24	3.31362e-22	0
ENSG00000123505	AMD1	adenosylmethionine decarboxylase 1 [Source:HGNC Symbol;Acc:HGNC:457]	chr6	110888286	protein_coding	6269.21	-0.749472	0.0742248	-10.0973	5.67655e-24	3.52393e-22	0
ENSG00000014138	POLA2	polymerase (DNA directed), alpha 2, accessory subunit [Source:HGNC Symbol;Acc:HGNC:30073]	chr11	65261762	protein_coding	3909.09	-0.939087	0.0932006	-10.076	7.0559e-24	4.36648e-22	0
ENSG00000167767	KRT80	keratin 80, type II [Source:HGNC Symbol;Acc:HGNC:27056]	chr12	52192000	protein_coding	57262.1	0.988707	0.0981548	10.0729	7.27748e-24	4.48952e-22	4	11620
ENSG00000105767	CADM4	cell adhesion molecule 4 [Source:HGNC Symbol;Acc:HGNC:30825]	chr19	43639839	protein_coding	1260.47	0.936791	0.0930666	10.0658	7.82411e-24	4.81171e-22	0
ENSG00000151503	NCAPD3	non-SMC condensin II complex, subunit D3 [Source:HGNC Symbol;Acc:HGNC:28952]	chr11	134224532	protein_coding	2333.17	-0.822523	0.0817375	-10.063	8.05218e-24	4.93659e-22	0
ENSG00000239389	PCDHA13	protocadherin alpha 13 [Source:HGNC Symbol;Acc:HGNC:8667]	chr5	140882269	protein_coding	239.608	-1.44771	0.143975	-10.0553	8.70915e-24	5.32282e-22	0
ENSG00000178999	AURKB	aurora kinase B [Source:HGNC Symbol;Acc:HGNC:11390]	chr17	8210582	protein_coding	1632.27	-1.28761	0.12812	-10.0501	9.17906e-24	5.59271e-22	0
ENSG00000087301	TXNDC16	thioredoxin domain containing 16 [Source:HGNC Symbol;Acc:HGNC:19965]	chr14	52552506	protein_coding	2068.39	-0.838692	0.0834766	-10.047	9.46729e-24	5.73594e-22	0
ENSG00000162512	SDC3	syndecan 3 [Source:HGNC Symbol;Acc:HGNC:10660]	chr1	30878740	protein_coding	5409.34	0.716743	0.0713392	10.047	9.47225e-24	5.73594e-22	0
ENSG00000116120	FARSB	phenylalanyl-tRNA synthetase, beta subunit [Source:HGNC Symbol;Acc:HGNC:17800]	chr2	222656337	protein_coding	3687.49	-0.766341	0.0763379	-10.0388	1.02921e-23	6.21332e-22	0
ENSG00000108852	MPP2	membrane protein, palmitoylated 2 (MAGUK p55 subfamily member 2) [Source:HGNC Symbol;Acc:HGNC:7220]	chr17	43907942	protein_coding	370.158	-1.57656	0.157202	-10.0289	1.13771e-23	6.84744e-22	0
ENSG00000147642	SYBU	syntabulin (syntaxin-interacting) [Source:HGNC Symbol;Acc:HGNC:26011]	chr8	109643675	protein_coding	1807.51	-0.97216	0.0969825	-10.0241	1.19479e-23	7.16909e-22	2	36914
ENSG00000171992	SYNPO	synaptopodin [Source:HGNC Symbol;Acc:HGNC:30672]	chr5	150601080	protein_coding	2459.52	1.02524	0.102303	10.0216	1.22464e-23	7.32596e-22	0
ENSG00000143147	GPR161	G protein-coupled receptor 161 [Source:HGNC Symbol;Acc:HGNC:23694]	chr1	168137667	protein_coding	196.688	1.62944	0.162722	10.0136	1.32789e-23	7.9196e-22	0
ENSG00000178035	IMPDH2	IMP (inosine 5'-monophosphate) dehydrogenase 2 [Source:HGNC Symbol;Acc:HGNC:6053]	chr3	49029390	protein_coding	10217.8	-0.678513	0.0679235	-9.98938	1.69643e-23	1.00871e-21	0
ENSG00000188883	KLRG2	killer cell lectin-like receptor subfamily G, member 2 [Source:HGNC Symbol;Acc:HGNC:24778]	chr7	139483712	protein_coding	780.852	1.17143	0.117277	9.98854	1.71088e-23	1.01425e-21	0
ENSG00000256235	SMIM3	small integral membrane protein 3 [Source:HGNC Symbol;Acc:HGNC:30248]	chr5	150777946	protein_coding	670.524	-1.05174	0.105401	-9.9784	1.89492e-23	1.11999e-21	0
ENSG00000163412	EIF4E3	eukaryotic translation initiation factor 4E family member 3 [Source:HGNC Symbol;Acc:HGNC:31837]	chr3	71725375	protein_coding	2592.38	0.813271	0.0815302	9.97509	1.95929e-23	1.15457e-21	0
ENSG00000069248	NUP133	nucleoporin 133kDa [Source:HGNC Symbol;Acc:HGNC:18016]	chr1	229508341	protein_coding	3724.05	-0.752399	0.0756559	-9.94502	2.65129e-23	1.55771e-21	0
ENSG00000146648	EGFR	epidermal growth factor receptor [Source:HGNC Symbol;Acc:HGNC:3236]	chr7	55019101	protein_coding	1411.98	0.851503	0.0857044	9.93534	2.92188e-23	1.7116e-21	0
ENSG00000137573	SULF1	sulfatase 1 [Source:HGNC Symbol;Acc:HGNC:20391]	chr8	69466624	protein_coding	1580.07	-1.12199	0.112949	-9.93354	2.97491e-23	1.7375e-21	0
ENSG00000151276	MAGI1	membrane associated guanylate kinase, WW and PDZ domain containing 1 [Source:HGNC Symbol;Acc:HGNC:946]	chr3	66038308	protein_coding	3540	-0.888416	0.089482	-9.92843	3.13132e-23	1.82346e-21	1	84776.5
ENSG00000237807	RP11-400K9.4		chr8	53523931	lincRNA	1039.72	0.998592	0.100684	9.91813	3.47211e-23	2.01597e-21	0
ENSG00000155906	RMND1	required for meiotic nuclear division 1 homolog [Source:HGNC Symbol;Acc:HGNC:21176]	chr6	151452124	protein_coding	3167.96	-0.730161	0.0736505	-9.91386	3.62361e-23	2.09776e-21	0
ENSG00000119969	HELLS	helicase, lymphoid-specific [Source:HGNC Symbol;Acc:HGNC:4861]	chr10	94590699	protein_coding	2809.63	-0.93597	0.0944147	-9.9134	3.64036e-23	2.10129e-21	0
ENSG00000124370	MCEE	methylmalonyl CoA epimerase [Source:HGNC Symbol;Acc:HGNC:16732]	chr2	71130214	protein_coding	446.692	-1.13145	0.114206	-9.90706	3.87877e-23	2.23238e-21	1	9718
ENSG00000108861	DUSP3	dual specificity phosphatase 3 [Source:HGNC Symbol;Acc:HGNC:3069]	chr17	43778988	protein_coding	8633.98	0.743814	0.0750947	9.90502	3.95883e-23	2.27184e-21	0
ENSG00000138778	CENPE	centromere protein E, 312kDa [Source:HGNC Symbol;Acc:HGNC:1856]	chr4	103198409	protein_coding	1535.17	-1.05646	0.106714	-9.89995	4.16503e-23	2.38324e-21	0
ENSG00000088899	RP5-1187M17.10	Leucine zipper putative tumor suppressor 3 [Source:UniProtKB/Swiss-Prot;Acc:O60299]	chr20	3168561	protein_coding	404.515	1.1875	0.119997	9.89605	4.3303e-23	2.47065e-21	1	99396
ENSG00000196313	POM121	POM121 transmembrane nucleoporin [Source:HGNC Symbol;Acc:HGNC:19702]	chr7	72879365	protein_coding	7172.11	-0.793998	0.0802383	-9.8955	4.35416e-23	2.4771e-21	0
ENSG00000066855	MTFR1	mitochondrial fission regulator 1 [Source:HGNC Symbol;Acc:HGNC:29510]	chr8	65644739	protein_coding	3561.39	-0.744734	0.0752834	-9.89241	4.49097e-23	2.54759e-21	0
ENSG00000240344	PPIL3	peptidylprolyl isomerase (cyclophilin)-like 3 [Source:HGNC Symbol;Acc:HGNC:9262]	chr2	200889269	protein_coding	1213.45	-0.844047	0.0854154	-9.88167	4.99939e-23	2.82788e-21	0
ENSG00000100297	MCM5	minichromosome maintenance complex component 5 [Source:HGNC Symbol;Acc:HGNC:6948]	chr22	35410409	protein_coding	5691.51	-1.04377	0.105631	-9.8813	5.01777e-23	2.83017e-21	0
ENSG00000078018	MAP2	microtubule-associated protein 2 [Source:HGNC Symbol;Acc:HGNC:6839]	chr2	209579421	protein_coding	5366.32	0.698231	0.0706748	9.87949	5.10935e-23	2.87361e-21	0
ENSG00000105523	FAM83E	family with sequence similarity 83, member E [Source:HGNC Symbol;Acc:HGNC:25972]	chr19	48613562	protein_coding	360.028	1.20805	0.122374	9.87178	5.51773e-23	3.09448e-21	2	58724.5
ENSG00000211456	SACM1L	SAC1 suppressor of actin mutations 1-like (yeast) [Source:HGNC Symbol;Acc:HGNC:17059]	chr3	45689186	protein_coding	2221.77	-0.756223	0.0768247	-9.84348	7.31335e-23	4.08988e-21	0
ENSG00000170044	ZPLD1	zona pellucida-like domain containing 1 [Source:HGNC Symbol;Acc:HGNC:27022]	chr3	102435015	protein_coding	198.312	-1.84926	0.188109	-9.83078	8.29754e-23	4.62717e-21	0
ENSG00000111231	GPN3	GPN-loop GTPase 3 [Source:HGNC Symbol;Acc:HGNC:30186]	chr12	110468721	protein_coding	1277.3	-1.07169	0.109109	-9.82219	9.03598e-23	5.02477e-21	0
ENSG00000183508	FAM46C	family with sequence similarity 46, member C [Source:HGNC Symbol;Acc:HGNC:24712]	chr1	117605934	protein_coding	3748.51	-1.02875	0.104744	-9.82151	9.09666e-23	5.0443e-21	1	15518
ENSG00000242173	ARHGDIG	Rho GDP dissociation inhibitor (GDI) gamma [Source:HGNC Symbol;Acc:HGNC:680]	chr16	281082	protein_coding	653.085	1.17002	0.119227	9.81334	9.86434e-23	5.45468e-21	2	35882.5
ENSG00000124333	VAMP7	vesicle-associated membrane protein 7 [Source:HGNC Symbol;Acc:HGNC:11486]	chrX	155881293	protein_coding	6902.53	-0.688708	0.0701872	-9.81245	9.95233e-23	5.48796e-21	0
ENSG00000163808	KIF15	kinesin family member 15 [Source:HGNC Symbol;Acc:HGNC:17273]	chr3	44761717	protein_coding	1430.96	-1.07777	0.109981	-9.79959	1.1304e-22	6.21596e-21	0
ENSG00000138772	ANXA3	annexin A3 [Source:HGNC Symbol;Acc:HGNC:541]	chr4	78601864	protein_coding	5229.33	0.979683	0.10004	9.79295	1.20727e-22	6.62017e-21	0
ENSG00000117226	GBP3	guanylate binding protein 3 [Source:HGNC Symbol;Acc:HGNC:4184]	chr1	89022851	protein_coding	369.891	-1.35648	0.139137	-9.74927	1.85798e-22	1.01537e-20	0
ENSG00000118217	ATF6	activating transcription factor 6 [Source:HGNC Symbol;Acc:HGNC:791]	chr1	161766294	protein_coding	3231.59	-0.711162	0.0729467	-9.74906	1.86193e-22	1.01537e-20	0
ENSG00000124831	LRRFIP1	leucine rich repeat (in FLII) interacting protein 1 [Source:HGNC Symbol;Acc:HGNC:6702]	chr2	237692216	protein_coding	9586.61	-0.801224	0.0821885	-9.74861	1.87002e-22	1.01697e-20	0
ENSG00000145730	PAM	peptidylglycine alpha-amidating monooxygenase [Source:HGNC Symbol;Acc:HGNC:8596]	chr5	102865726	protein_coding	5329.57	0.769476	0.0789927	9.74111	2.01346e-22	1.09197e-20	0
ENSG00000140391	TSPAN3	tetraspanin 3 [Source:HGNC Symbol;Acc:HGNC:17752]	chr15	77071228	protein_coding	9381.23	0.727042	0.0747462	9.72681	2.3175e-22	1.25342e-20	0
ENSG00000166508	MCM7	minichromosome maintenance complex component 7 [Source:HGNC Symbol;Acc:HGNC:6950]	chr7	100101940	protein_coding	19983.8	-1.02347	0.105246	-9.72451	2.3705e-22	1.27858e-20	1	97850.5
ENSG00000134830	C5AR2	complement component 5a receptor 2 [Source:HGNC Symbol;Acc:HGNC:4527]	chr19	47332147	protein_coding	422.745	-1.3176	0.13551	-9.72333	2.3981e-22	1.28994e-20	1	4862.5
ENSG00000184445	KNTC1	kinetochore associated 1 [Source:HGNC Symbol;Acc:HGNC:17255]	chr12	122527248	protein_coding	3263.75	-0.816298	0.0839928	-9.71866	2.51056e-22	1.34676e-20	1	83950
ENSG00000143409	FAM63A	family with sequence similarity 63, member A [Source:HGNC Symbol;Acc:HGNC:25648]	chr1	151008365	protein_coding	2068.99	-0.845895	0.0870559	-9.71669	2.55968e-22	1.3694e-20	3	186
ENSG00000074657	ZNF532	zinc finger protein 532 [Source:HGNC Symbol;Acc:HGNC:30940]	chr18	58862600	protein_coding	358.95	1.32172	0.136313	9.69628	3.12683e-22	1.66829e-20	0
ENSG00000172197	MBOAT1	membrane bound O-acyltransferase domain containing 1 [Source:HGNC Symbol;Acc:HGNC:21579]	chr6	20212399	protein_coding	1943.76	-1.12487	0.116042	-9.69364	3.20886e-22	1.70744e-20	2	2063.5
ENSG00000055732	MCOLN3	mucolipin 3 [Source:HGNC Symbol;Acc:HGNC:13358]	chr1	85048470	protein_coding	697.294	1.10761	0.114287	9.69147	3.27776e-22	1.73942e-20	0
ENSG00000142178	SIK1	salt-inducible kinase 1 [Source:HGNC Symbol;Acc:HGNC:11142]	chr21	43427128	protein_coding	2591.41	0.868798	0.0897185	9.6836	3.54037e-22	1.87374e-20	2	59102.5
ENSG00000214530	STARD10	StAR-related lipid transfer (START) domain containing 10 [Source:HGNC Symbol;Acc:HGNC:10666]	chr11	72793681	protein_coding	21606.2	-0.720746	0.0744417	-9.68201	3.59559e-22	1.89787e-20	2	7057
ENSG00000265246	RP11-663N22.1		chr17	27241661	lincRNA	247.932	-1.3999	0.144725	-9.67281	3.93407e-22	2.071e-20	2	5906
ENSG00000121101	TEX14	testis expressed 14 [Source:HGNC Symbol;Acc:HGNC:11737]	chr17	58692055	protein_coding	311.72	-1.34342	0.138892	-9.67237	3.95122e-22	2.07449e-20	2	52212.5
ENSG00000176974	SHMT1	serine hydroxymethyltransferase 1 (soluble) [Source:HGNC Symbol;Acc:HGNC:10850]	chr17	18333439	protein_coding	3723.09	-0.995625	0.102977	-9.66844	4.10573e-22	2.1499e-20	0
ENSG00000134013	LOXL2	lysyl oxidase-like 2 [Source:HGNC Symbol;Acc:HGNC:6666]	chr8	23404240	protein_coding	1015.23	1.18066	0.12216	9.66487	4.25166e-22	2.22042e-20	0
ENSG00000163939	PBRM1	polybromo 1 [Source:HGNC Symbol;Acc:HGNC:30064]	chr3	52679714	protein_coding	5065.44	-0.756937	0.0784225	-9.65204	4.81893e-22	2.50755e-20	0
ENSG00000101654	RNMT	RNA (guanine-7-) methyltransferase [Source:HGNC Symbol;Acc:HGNC:10075]	chr18	13726661	protein_coding	4373.26	0.702952	0.0728307	9.65187	4.82685e-22	2.50755e-20	0
ENSG00000135476	ESPL1	extra spindle pole bodies like 1, separase [Source:HGNC Symbol;Acc:HGNC:16856]	chr12	53268333	protein_coding	3314.61	-1.1388	0.117997	-9.65108	4.86401e-22	2.52022e-20	1	90724
ENSG00000079308	TNS1	tensin 1 [Source:HGNC Symbol;Acc:HGNC:11973]	chr2	217944128	protein_coding	445.61	-1.18452	0.122811	-9.64503	5.15954e-22	2.66635e-20	1	409
ENSG00000140564	FURIN	furin (paired basic amino acid cleaving enzyme) [Source:HGNC Symbol;Acc:HGNC:8568]	chr15	90872878	protein_coding	3839.19	0.771462	0.0801005	9.63118	5.90468e-22	3.04345e-20	0
ENSG00000157600	TMEM164	transmembrane protein 164 [Source:HGNC Symbol;Acc:HGNC:26217]	chrX	110003095	protein_coding	7211.19	-0.76109	0.0790368	-9.62956	5.99854e-22	3.08378e-20	3	2157.5
ENSG00000065613	SLK	STE20-like kinase [Source:HGNC Symbol;Acc:HGNC:11088]	chr10	103967201	protein_coding	4080.49	-0.854317	0.0887466	-9.62648	6.18117e-22	3.16941e-20	2	35426
ENSG00000167378	IRGQ	immunity-related GTPase family, Q [Source:HGNC Symbol;Acc:HGNC:24868]	chr19	43596135	protein_coding	3491.5	0.756303	0.0786118	9.62073	6.53628e-22	3.34282e-20	0
ENSG00000101868	POLA1	polymerase (DNA directed), alpha 1, catalytic subunit [Source:HGNC Symbol;Acc:HGNC:9173]	chrX	24693919	protein_coding	3046.33	-0.862477	0.089721	-9.61288	7.05465e-22	3.5986e-20	0
ENSG00000076382	SPAG5	sperm associated antigen 5 [Source:HGNC Symbol;Acc:HGNC:13452]	chr17	28599279	protein_coding	2980.96	-1.12465	0.117069	-9.60675	7.48778e-22	3.8097e-20	1	62252
ENSG00000136048	DRAM1	DNA-damage regulated autophagy modulator 1 [Source:HGNC Symbol;Acc:HGNC:25645]	chr12	101877351	protein_coding	8203.66	0.760936	0.0792881	9.5971	8.22221e-22	4.17261e-20	0
ENSG00000126903	SLC10A3	solute carrier family 10, member 3 [Source:HGNC Symbol;Acc:HGNC:22979]	chrX	154490690	protein_coding	3251.14	-0.847786	0.0883528	-9.59547	8.35363e-22	4.22844e-20	2	50842.5
ENSG00000136908	DPM2	dolichyl-phosphate mannosyltransferase polypeptide 2, regulatory subunit [Source:HGNC Symbol;Acc:HGNC:3006]	chr9	127937826	protein_coding	3491.3	-0.750725	0.0782447	-9.59458	8.42578e-22	4.25405e-20	5	17970
ENSG00000129422	MTUS1	microtubule associated tumor suppressor 1 [Source:HGNC Symbol;Acc:HGNC:29789]	chr8	17800917	protein_coding	4270.55	0.70813	0.0738166	9.5931	8.54763e-22	4.30456e-20	3	2523.5
ENSG00000027075	PRKCH	protein kinase C, eta [Source:HGNC Symbol;Acc:HGNC:9403]	chr14	61321717	protein_coding	3995.14	0.674304	0.0703341	9.58716	9.05414e-22	4.54803e-20	0
ENSG00000233930	KRTAP5-AS1	KRTAP5-1/KRTAP5-2 antisense RNA 1 [Source:HGNC Symbol;Acc:HGNC:27877]	chr11	1572741	antisense	755.35	1.38454	0.144439	9.58564	9.18859e-22	4.60386e-20	0
ENSG00000182957	SPATA13	spermatogenesis associated 13 [Source:HGNC Symbol;Acc:HGNC:23222]	chr13	23979805	protein_coding	11917.4	0.717715	0.0749026	9.58197	9.5211e-22	4.75838e-20	0
ENSG00000185352	HS6ST3	heparan sulfate 6-O-sulfotransferase 3 [Source:HGNC Symbol;Acc:HGNC:19134]	chr13	96090839	protein_coding	7322.56	0.74588	0.0778896	9.57612	1.00758e-21	5.02287e-20	0
ENSG00000241472	PTPRG-AS1	PTPRG antisense RNA 1 [Source:HGNC Symbol;Acc:HGNC:44638]	chr3	62318947	processed_transcript	1045.71	-0.925915	0.0966928	-9.57584	1.01032e-21	5.02386e-20	1	58138
ENSG00000240849	TMEM189	transmembrane protein 189 [Source:HGNC Symbol;Acc:HGNC:16735]	chr20	50153734	protein_coding	7588.19	-0.731155	0.0764273	-9.56667	1.10404e-21	5.47611e-20	7	10688.5
ENSG00000012048	BRCA1	breast cancer 1, early onset [Source:HGNC Symbol;Acc:HGNC:1100]	chr17	43125370	protein_coding	2114.19	-0.982205	0.102688	-9.56495	1.12259e-21	5.55415e-20	0
ENSG00000159216	RUNX1	runt-related transcription factor 1 [Source:HGNC Symbol;Acc:HGNC:10471]	chr21	34888690	protein_coding	5571.39	0.784637	0.0820923	9.55798	1.20074e-21	5.92597e-20	0
ENSG00000072571	HMMR	hyaluronan-mediated motility receptor (RHAMM) [Source:HGNC Symbol;Acc:HGNC:5012]	chr5	163460550	protein_coding	2281.48	-1.17331	0.122833	-9.55213	1.27061e-21	6.25513e-20	0
ENSG00000130821	SLC6A8	solute carrier family 6 (neurotransmitter transporter), member 8 [Source:HGNC Symbol;Acc:HGNC:11055]	chrX	153688099	protein_coding	3530.27	0.865824	0.0906572	9.55052	1.29041e-21	6.33684e-20	0
ENSG00000124098	FAM210B	family with sequence similarity 210, member B [Source:HGNC Symbol;Acc:HGNC:16102]	chr20	56358915	protein_coding	7059.84	0.74267	0.0778779	9.53633	1.47976e-21	7.24863e-20	0
ENSG00000125885	MCM8	minichromosome maintenance 8 homologous recombination repair factor [Source:HGNC Symbol;Acc:HGNC:16147]	chr20	5950652	protein_coding	1801.37	-0.796367	0.0836543	-9.51974	1.73606e-21	8.48304e-20	0
ENSG00000165626	BEND7	BEN domain containing 7 [Source:HGNC Symbol;Acc:HGNC:23514]	chr10	13481073	protein_coding	1058.84	0.857121	0.0901044	9.51253	1.86075e-21	9.0699e-20	0
ENSG00000153574	RPIA	ribose 5-phosphate isomerase A [Source:HGNC Symbol;Acc:HGNC:10297]	chr2	88691644	protein_coding	2154.12	-0.803843	0.0845228	-9.51037	1.8998e-21	9.23744e-20	0
ENSG00000128512	DOCK4	dedicator of cytokinesis 4 [Source:HGNC Symbol;Acc:HGNC:19192]	chr7	112206411	protein_coding	286.566	1.25511	0.132151	9.49748	2.1503e-21	1.04297e-19	0
ENSG00000105549	THEG	theg spermatid protein [Source:HGNC Symbol;Acc:HGNC:13706]	chr19	376670	protein_coding	192.938	-1.74573	0.183923	-9.49163	2.2746e-21	1.10056e-19	0
ENSG00000178202	KDELC2	KDEL (Lys-Asp-Glu-Leu) containing 2 [Source:HGNC Symbol;Acc:HGNC:28496]	chr11	108491504	protein_coding	5518.39	0.739005	0.0778808	9.48893	2.3341e-21	1.12659e-19	0
ENSG00000196126	HLA-DRB1	major histocompatibility complex, class II, DR beta 1 [Source:HGNC Symbol;Acc:HGNC:4948]	chr6	32589848	protein_coding	1519.84	-0.911916	0.096137	-9.48559	2.41027e-21	1.16051e-19	1	22785
ENSG00000101276	SLC52A3	solute carrier family 52 (riboflavin transporter), member 3 [Source:HGNC Symbol;Acc:HGNC:16187]	chr20	768487	protein_coding	449.302	-1.12871	0.11904	-9.48175	2.50058e-21	1.20107e-19	1	60715.5
ENSG00000221829	FANCG	Fanconi anemia, complementation group G [Source:HGNC Symbol;Acc:HGNC:3588]	chr9	35080016	protein_coding	2121.26	-0.986972	0.104167	-9.47491	2.66985e-21	1.27926e-19	0
ENSG00000131759	RARA	retinoic acid receptor, alpha [Source:HGNC Symbol;Acc:HGNC:9864]	chr17	40318285	protein_coding	4396.03	-0.752118	0.0794183	-9.47033	2.78974e-21	1.33347e-19	1	4193
ENSG00000112118	MCM3	minichromosome maintenance complex component 3 [Source:HGNC Symbol;Acc:HGNC:6945]	chr6	52284881	protein_coding	13185.4	-0.786467	0.0831821	-9.45475	3.23782e-21	1.54391e-19	0
ENSG00000049449	RCN1	reticulocalbin 1, EF-hand calcium binding domain [Source:HGNC Symbol;Acc:HGNC:9934]	chr11	32101995	protein_coding	533.934	1.21079	0.128066	9.45438	3.24955e-21	1.54577e-19	0
ENSG00000197757	HOXC6	homeobox C6 [Source:HGNC Symbol;Acc:HGNC:5128]	chr12	54015897	protein_coding	189.234	-1.51506	0.160345	-9.44877	3.42838e-21	1.62692e-19	0
ENSG00000122952	ZWINT	ZW10 interacting kinetochore protein [Source:HGNC Symbol;Acc:HGNC:13195]	chr10	56361259	protein_coding	6666.8	-1.08836	0.115237	-9.44461	3.56721e-21	1.68605e-19	0
ENSG00000135919	SERPINE2	serpin peptidase inhibitor, clade E (nexin, plasminogen activator inhibitor type 1), member 2 [Source:HGNC Symbol;Acc:HGNC:8951]	chr2	223982780	protein_coding	191.722	1.4966	0.158462	9.44453	3.57007e-21	1.68605e-19	0
ENSG00000142731	PLK4	polo-like kinase 4 [Source:HGNC Symbol;Acc:HGNC:11397]	chr4	127880861	protein_coding	1553.82	-1.10245	0.116809	-9.43801	3.7991e-21	1.78993e-19	0
ENSG00000163535	SGOL2	shugoshin-like 2 (S. pombe) [Source:HGNC Symbol;Acc:HGNC:30812]	chr2	200526157	protein_coding	1922.51	-0.893285	0.0947107	-9.43172	4.0342e-21	1.89617e-19	0
ENSG00000160949	TONSL	tonsoku-like, DNA repair protein [Source:HGNC Symbol;Acc:HGNC:7801]	chr8	144442856	protein_coding	2408.6	-0.855988	0.0907755	-9.42972	4.11169e-21	1.92625e-19	1	72382
ENSG00000135862	LAMC1	laminin, gamma 1 (formerly LAMB2) [Source:HGNC Symbol;Acc:HGNC:6492]	chr1	183023460	protein_coding	15072.5	0.638007	0.0676603	9.42957	4.11771e-21	1.92625e-19	2	517
ENSG00000224831	RP11-651P23.4		chr3	149983308	processed_pseudogene	914.695	-0.958378	0.101649	-9.42832	4.16707e-21	1.94473e-19	0
ENSG00000075420	FNDC3B	fibronectin type III domain containing 3B [Source:HGNC Symbol;Acc:HGNC:24670]	chr3	172040554	protein_coding	2819.2	0.807715	0.0856979	9.42514	4.29531e-21	1.99985e-19	0
ENSG00000013810	TACC3	transforming, acidic coiled-coil containing protein 3 [Source:HGNC Symbol;Acc:HGNC:11524]	chr4	1721539	protein_coding	4921.75	-0.967797	0.102695	-9.424	4.34222e-21	2.0122e-19	0
ENSG00000150593	PDCD4	programmed cell death 4 (neoplastic transformation inhibitor) [Source:HGNC Symbol;Acc:HGNC:8763]	chr10	110871795	protein_coding	7419.08	0.85723	0.0909624	9.424	4.34217e-21	2.0122e-19	2	49004.5
ENSG00000204392	LSM2	LSM2 homolog, U6 small nuclear RNA and mRNA degradation associated [Source:HGNC Symbol;Acc:HGNC:13940]	chr6	31806984	protein_coding	2263.84	-0.954562	0.101315	-9.42175	4.43633e-21	2.051e-19	0
ENSG00000138867	GUCD1	guanylyl cyclase domain containing 1 [Source:HGNC Symbol;Acc:HGNC:14237]	chr22	24555316	protein_coding	6083.51	-0.700896	0.0745667	-9.39959	5.4778e-21	2.52657e-19	2	23000.5
ENSG00000278259	MYO19	myosin XIX [Source:HGNC Symbol;Acc:HGNC:26234]	chr17	36535415	protein_coding	1981.89	-0.808591	0.0860853	-9.3929	5.83709e-21	2.68601e-19	0
ENSG00000168393	DTYMK	deoxythymidylate kinase (thymidylate kinase) [Source:HGNC Symbol;Acc:HGNC:3061]	chr2	241686991	protein_coding	3133.29	-0.921421	0.0981071	-9.39199	5.88757e-21	2.70294e-19	0
ENSG00000167900	TK1	thymidine kinase 1, soluble [Source:HGNC Symbol;Acc:HGNC:11830]	chr17	78187233	protein_coding	7266.64	-1.15677	0.123174	-9.39142	5.91975e-21	2.71141e-19	0
ENSG00000170523	KRT83	keratin 83, type II [Source:HGNC Symbol;Acc:HGNC:6460]	chr12	52321398	protein_coding	270.846	1.29944	0.138441	9.38625	6.21772e-21	2.8413e-19	1	23450
ENSG00000133794	ARNTL	aryl hydrocarbon receptor nuclear translocator-like [Source:HGNC Symbol;Acc:HGNC:701]	chr11	13375679	protein_coding	658.867	-0.99324	0.105831	-9.38516	6.28197e-21	2.86403e-19	1	40188
ENSG00000177728	TMEM94	transmembrane protein 94 [Source:HGNC Symbol;Acc:HGNC:28983]	chr17	75476547	protein_coding	2553.03	-0.971876	0.103589	-9.38202	6.47219e-21	2.94395e-19	3	37963.5
ENSG00000113504	SLC12A7	solute carrier family 12 (potassium/chloride transporter), member 7 [Source:HGNC Symbol;Acc:HGNC:10915]	chr5	1112035	protein_coding	7486.3	0.749045	0.0798512	9.38051	6.56561e-21	2.97958e-19	0
ENSG00000221963	APOL6	apolipoprotein L, 6 [Source:HGNC Symbol;Acc:HGNC:14870]	chr22	35648395	protein_coding	215.49	1.37126	0.146207	9.37894	6.66372e-21	3.01717e-19	0
ENSG00000090013	BLVRB	biliverdin reductase B [Source:HGNC Symbol;Acc:HGNC:1063]	chr19	40465735	protein_coding	3258.23	-0.832349	0.0889165	-9.36102	7.89709e-21	3.56743e-19	2	529
ENSG00000166803	KIAA0101	KIAA0101 [Source:HGNC Symbol;Acc:HGNC:28961]	chr15	64381510	protein_coding	2389.19	-1.1035	0.117944	-9.35613	8.27088e-21	3.72234e-19	0
ENSG00000164867	NOS3	nitric oxide synthase 3 (endothelial cell) [Source:HGNC Symbol;Acc:HGNC:7876]	chr7	150990995	protein_coding	252.888	1.31328	0.140367	9.35604	8.27774e-21	3.72234e-19	0
ENSG00000080839	RBL1	retinoblastoma-like 1 [Source:HGNC Symbol;Acc:HGNC:9893]	chr20	37095995	protein_coding	1264.63	-0.942594	0.100757	-9.35511	8.35093e-21	3.74672e-19	0
ENSG00000130701	RBBP8NL	RBBP8 N-terminal like [Source:HGNC Symbol;Acc:HGNC:16144]	chr20	62427533	protein_coding	959.128	-0.925766	0.0990082	-9.3504	8.73199e-21	3.9088e-19	4	20809.5
ENSG00000147155	EBP	emopamil binding protein (sterol isomerase) [Source:HGNC Symbol;Acc:HGNC:3133]	chrX	48521158	protein_coding	4424.83	-0.919845	0.0983985	-9.34815	8.919e-21	3.97449e-19	0
ENSG00000104738	MCM4	minichromosome maintenance complex component 4 [Source:HGNC Symbol;Acc:HGNC:6947]	chr8	47960936	protein_coding	13474.9	-0.860141	0.0920104	-9.3483	8.90637e-21	3.97449e-19	0
ENSG00000184992	BRI3BP	BRI3 binding protein [Source:HGNC Symbol;Acc:HGNC:14251]	chr12	124993700	protein_coding	5113.75	-0.842698	0.0902594	-9.33641	9.96603e-21	4.43107e-19	1	333
ENSG00000272391	POM121C	POM121 transmembrane nucleoporin C [Source:HGNC Symbol;Acc:HGNC:34005]	chr7	75486271	protein_coding	8332.19	-0.740162	0.0793032	-9.33331	1.02611e-20	4.55202e-19	0
ENSG00000111424	VDR	vitamin D (1,25- dihydroxyvitamin D3) receptor [Source:HGNC Symbol;Acc:HGNC:12679]	chr12	47905031	protein_coding	1269.7	-1.08735	0.116514	-9.33233	1.03571e-20	4.58428e-19	0
ENSG00000000003	TSPAN6	tetraspanin 6 [Source:HGNC Symbol;Acc:HGNC:11858]	chrX	100637104	protein_coding	2795.69	0.827829	0.0887275	9.33002	1.05854e-20	4.67486e-19	0
ENSG00000103642	LACTB	lactamase, beta [Source:HGNC Symbol;Acc:HGNC:16468]	chr15	63121833	protein_coding	3064.15	0.879829	0.094339	9.32625	1.09682e-20	4.83313e-19	0
ENSG00000140332	TLE3	transducin-like enhancer of split 3 [Source:HGNC Symbol;Acc:HGNC:11839]	chr15	70058790	protein_coding	6671.3	-0.705637	0.0756881	-9.32295	1.13146e-20	4.97466e-19	4	29277.5
ENSG00000143436	MRPL9	mitochondrial ribosomal protein L9 [Source:HGNC Symbol;Acc:HGNC:14277]	chr1	151763564	protein_coding	4232.68	-0.752366	0.0807566	-9.31646	1.20287e-20	5.27684e-19	2	26638
ENSG00000205578	POM121B	POM121 transmembrane nucleoporin B (pseudogene) [Source:HGNC Symbol;Acc:HGNC:34004]	chr7	73293497	unprocessed_pseudogene	1894.76	-0.872779	0.0937162	-9.313	1.24271e-20	5.43956e-19	0
ENSG00000166046	TCP11L2	t-complex 11, testis-specific-like 2 [Source:HGNC Symbol;Acc:HGNC:28627]	chr12	106302818	protein_coding	844.791	1.1369	0.122123	9.30943	1.28518e-20	5.61299e-19	0
ENSG00000170921	TANC2	tetratricopeptide repeat, ankyrin repeat and coiled-coil containing 2 [Source:HGNC Symbol;Acc:HGNC:30212]	chr17	63009556	protein_coding	36168.3	0.779476	0.0838034	9.30124	1.38816e-20	6.04935e-19	0
ENSG00000146674	IGFBP3	insulin-like growth factor binding protein 3 [Source:HGNC Symbol;Acc:HGNC:5472]	chr7	45921140	protein_coding	2900.86	0.820995	0.0882961	9.2982	1.42844e-20	6.21118e-19	1	44612.5
ENSG00000114796	KLHL24	kelch-like family member 24 [Source:HGNC Symbol;Acc:HGNC:25947]	chr3	183635623	protein_coding	3437.18	0.955784	0.102804	9.29712	1.443e-20	6.26071e-19	0
ENSG00000076706	MCAM	melanoma cell adhesion molecule [Source:HGNC Symbol;Acc:HGNC:6934]	chr11	119318377	protein_coding	66.2024	2.30001	0.247509	9.29264	1.50504e-20	6.51558e-19	0
ENSG00000075702	WDR62	WD repeat domain 62 [Source:HGNC Symbol;Acc:HGNC:24502]	chr19	36054963	protein_coding	1892.41	-1.05079	0.113111	-9.28992	1.54401e-20	6.66964e-19	0
ENSG00000007968	E2F2	E2F transcription factor 2 [Source:HGNC Symbol;Acc:HGNC:3114]	chr1	23531220	protein_coding	1387.28	-1.09349	0.117787	-9.28364	1.63781e-20	7.05941e-19	0
ENSG00000169604	ANTXR1	anthrax toxin receptor 1 [Source:HGNC Symbol;Acc:HGNC:21014]	chr2	69013178	protein_coding	1537.57	0.970086	0.104593	9.2749	1.7778e-20	7.64607e-19	0
ENSG00000177084	POLE	polymerase (DNA directed), epsilon, catalytic subunit [Source:HGNC Symbol;Acc:HGNC:9177]	chr12	132687347	protein_coding	6937.91	-0.884881	0.0954424	-9.27137	1.83773e-20	7.88665e-19	0
ENSG00000108100	CCNY	cyclin Y [Source:HGNC Symbol;Acc:HGNC:23354]	chr10	35336874	protein_coding	7418.13	-0.631868	0.0681647	-9.26972	1.86639e-20	7.97813e-19	0
ENSG00000108551	RASD1	RAS, dexamethasone-induced 1 [Source:HGNC Symbol;Acc:HGNC:15828]	chr17	17496393	protein_coding	941.883	1.20389	0.129874	9.26968	1.86713e-20	7.97813e-19	0
ENSG00000079459	FDFT1	farnesyl-diphosphate farnesyltransferase 1 [Source:HGNC Symbol;Acc:HGNC:3629]	chr8	11795573	protein_coding	11722.1	-0.661079	0.0713484	-9.26551	1.94145e-20	8.27779e-19	2	5784.5
ENSG00000173473	SMARCC1	SWI/SNF related, matrix associated, actin dependent regulator of chromatin, subfamily c, member 1 [Source:HGNC Symbol;Acc:HGNC:11104]	chr3	47781917	protein_coding	13183.4	-0.652762	0.0704619	-9.26405	1.96818e-20	8.37368e-19	0
ENSG00000258634	RP4-773N10.4		chr1	110058340	antisense	345.444	1.20344	0.129926	9.26257	1.99575e-20	8.47272e-19	1	70747.5
ENSG00000106541	AGR2	anterior gradient 2, protein disulphide isomerase family member [Source:HGNC Symbol;Acc:HGNC:328]	chr7	16805080	protein_coding	25704.6	-0.979501	0.105803	-9.25781	2.08666e-20	8.83966e-19	3	10320.5
ENSG00000140534	TICRR	TOPBP1-interacting checkpoint and replication regulator [Source:HGNC Symbol;Acc:HGNC:28704]	chr15	89575482	protein_coding	2474.82	-1.08146	0.116942	-9.24781	2.29141e-20	9.68625e-19	0
ENSG00000006576	PHTF2	putative homeodomain transcription factor 2 [Source:HGNC Symbol;Acc:HGNC:13411]	chr7	77798792	protein_coding	5795.91	0.687168	0.0743223	9.24578	2.33521e-20	9.8503e-19	0
ENSG00000115221	ITGB6	integrin, beta 6 [Source:HGNC Symbol;Acc:HGNC:6161]	chr2	160200301	protein_coding	11656.8	0.766813	0.0829827	9.24063	2.45044e-20	1.03143e-18	1	21615.5
ENSG00000164466	SFXN1	sideroflexin 1 [Source:HGNC Symbol;Acc:HGNC:16085]	chr5	175478395	protein_coding	12115.5	-0.771424	0.0835115	-9.23733	2.52714e-20	1.06145e-18	0
ENSG00000104856	RELB	v-rel avian reticuloendotheliosis viral oncogene homolog B [Source:HGNC Symbol;Acc:HGNC:9956]	chr19	45001430	protein_coding	369.251	1.26566	0.137031	9.23627	2.55231e-20	1.06975e-18	0
ENSG00000148773	MKI67	marker of proliferation Ki-67 [Source:HGNC Symbol;Acc:HGNC:7107]	chr10	128126385	protein_coding	14732.4	-0.994751	0.107881	-9.22085	2.94746e-20	1.23275e-18	0
ENSG00000161013	MGAT4B	mannosyl (alpha-1,3-)-glycoprotein beta-1,4-N-acetylglucosaminyltransferase, isozyme B [Source:HGNC Symbol;Acc:HGNC:7048]	chr5	179802998	protein_coding	13629.5	0.662815	0.0719053	9.2179	3.02979e-20	1.26451e-18	0
ENSG00000159176	CSRP1	cysteine and glycine-rich protein 1 [Source:HGNC Symbol;Acc:HGNC:2469]	chr1	201492499	protein_coding	24980	-0.658417	0.0714992	-9.20874	3.29991e-20	1.37433e-18	1	3077.5
ENSG00000168264	IRF2BP2	interferon regulatory factor 2 binding protein 2 [Source:HGNC Symbol;Acc:HGNC:21729]	chr1	234609525	protein_coding	5714.19	0.777546	0.0844979	9.20196	3.51486e-20	1.45828e-18	4	29664
ENSG00000102996	MMP15	matrix metallopeptidase 15 (membrane-inserted) [Source:HGNC Symbol;Acc:HGNC:7161]	chr16	58025566	protein_coding	3711.12	0.874361	0.0950194	9.20192	3.51625e-20	1.45828e-18	0
ENSG00000177606	JUN	jun proto-oncogene [Source:HGNC Symbol;Acc:HGNC:6204]	chr1	58784327	protein_coding	6630.25	0.822128	0.0893775	9.19838	3.63379e-20	1.50387e-18	0
ENSG00000139793	MBNL2	muscleblind-like splicing regulator 2 [Source:HGNC Symbol;Acc:HGNC:16746]	chr13	97222355	protein_coding	5549.65	0.928524	0.100987	9.19449	3.76771e-20	1.55603e-18	0
ENSG00000167325	RRM1	ribonucleotide reductase M1 [Source:HGNC Symbol;Acc:HGNC:10451]	chr11	4094799	protein_coding	6932.94	-0.89477	0.097352	-9.19107	3.88941e-20	1.60294e-18	0
ENSG00000137812	CASC5	cancer susceptibility candidate 5 [Source:HGNC Symbol;Acc:HGNC:24054]	chr15	40594020	protein_coding	2299.7	-0.975513	0.106147	-9.19017	3.92233e-20	1.61314e-18	0
ENSG00000108509	CAMTA2	calmodulin binding transcription activator 2 [Source:HGNC Symbol;Acc:HGNC:18807]	chr17	4987370	protein_coding	2625.22	-0.727051	0.0792335	-9.17605	4.47175e-20	1.83528e-18	0
ENSG00000125257	ABCC4	ATP-binding cassette, sub-family C (CFTR/MRP), member 4 [Source:HGNC Symbol;Acc:HGNC:55]	chr13	95301429	protein_coding	1577.01	0.90326	0.0984766	9.17232	4.62929e-20	1.89599e-18	0
ENSG00000116752	BCAS2	breast carcinoma amplified sequence 2 [Source:HGNC Symbol;Acc:HGNC:975]	chr1	114581639	protein_coding	18862.7	-0.726698	0.0792405	-9.17079	4.69578e-20	1.91924e-18	0
ENSG00000154310	TNIK	TRAF2 and NCK interacting kinase [Source:HGNC Symbol;Acc:HGNC:30765]	chr3	171460408	protein_coding	788.816	1.07029	0.116722	9.16962	4.74696e-20	1.93615e-18	0
ENSG00000056972	TRAF3IP2	TRAF3 interacting protein 2 [Source:HGNC Symbol;Acc:HGNC:1343]	chr6	111606246	protein_coding	1628.4	-0.755359	0.0824098	-9.16589	4.91391e-20	2.00011e-18	1	13356.5
ENSG00000261040	WFDC21P	WAP four-disulfide core domain 21, pseudogene [Source:HGNC Symbol;Acc:HGNC:50357]	chr17	60091885	processed_transcript	130.839	1.73608	0.189469	9.16287	5.0534e-20	2.05266e-18	3	607.5
ENSG00000172795	DCP2	decapping mRNA 2 [Source:HGNC Symbol;Acc:HGNC:24452]	chr5	112976736	protein_coding	14114.2	0.663175	0.0724753	9.15037	5.67414e-20	2.30007e-18	0
ENSG00000156970	BUB1B	BUB1 mitotic checkpoint serine/threonine kinase B [Source:HGNC Symbol;Acc:HGNC:1149]	chr15	40161026	protein_coding	2299.78	-1.03129	0.112738	-9.14765	5.81829e-20	2.35366e-18	0
ENSG00000204740	MALRD1	MAM and LDL receptor class A domain containing 1 [Source:HGNC Symbol;Acc:HGNC:24331]	chr10	19048771	protein_coding	1587.42	-0.985382	0.107758	-9.1444	5.99607e-20	2.42062e-18	0
ENSG00000233725	LINC00284	long intergenic non-protein coding RNA 284 [Source:HGNC Symbol;Acc:HGNC:26981]	chr13	44025319	lincRNA	292.564	1.50594	0.164779	9.1391	6.29726e-20	2.53703e-18	1	83345
ENSG00000109805	NCAPG	non-SMC condensin I complex, subunit G [Source:HGNC Symbol;Acc:HGNC:24304]	chr4	17810902	protein_coding	1796.94	-1.01732	0.111478	-9.12572	7.12612e-20	2.86511e-18	0
ENSG00000132646	PCNA	proliferating cell nuclear antigen [Source:HGNC Symbol;Acc:HGNC:8729]	chr20	5126626	protein_coding	10882.2	-0.755564	0.082841	-9.12066	7.46715e-20	2.99612e-18	0
ENSG00000136840	ST6GALNAC4	ST6 (alpha-N-acetyl-neuraminyl-2,3-beta-galactosyl-1,3)-N-acetylgalactosaminide alpha-2,6-sialyltransferase 4 [Source:HGNC Symbol;Acc:HGNC:17846]	chr9	127917026	protein_coding	658.322	-1.02422	0.112315	-9.11917	7.56994e-20	3.0312e-18	3	38770
ENSG00000167861	HID1	HID1 domain containing [Source:HGNC Symbol;Acc:HGNC:15736]	chr17	74972734	protein_coding	12261.2	-0.671142	0.0736243	-9.11576	7.81188e-20	3.12175e-18	0
ENSG00000161888	SPC24	SPC24, NDC80 kinetochore complex component [Source:HGNC Symbol;Acc:HGNC:26913]	chr19	11155808	protein_coding	1409.45	-1.03598	0.113675	-9.11347	7.97892e-20	3.18206e-18	0
ENSG00000067113	PLPP1	phospholipid phosphatase 1 [Source:HGNC Symbol;Acc:HGNC:9228]	chr5	55535050	protein_coding	1246.61	0.912211	0.100104	9.11261	8.04219e-20	3.20083e-18	2	41341.5
ENSG00000198689	SLC9A6	solute carrier family 9, subfamily A (NHE6, cation proton antiporter 6), member 6 [Source:HGNC Symbol;Acc:HGNC:11079]	chrX	135985435	protein_coding	1914.5	-0.778074	0.085482	-9.1022	8.85229e-20	3.51616e-18	1	98145.5
ENSG00000182704	TSKU	tsukushi, small leucine rich proteoglycan [Source:HGNC Symbol;Acc:HGNC:28850]	chr11	76791752	protein_coding	3556.31	-0.865873	0.0951568	-9.09944	9.08014e-20	3.59942e-18	1	18967
ENSG00000172250	SERHL	serine hydrolase-like (pseudogene) [Source:HGNC Symbol;Acc:HGNC:14408]	chr22	42500579	processed_transcript	323.735	-1.19198	0.131055	-9.09531	9.43155e-20	3.73123e-18	0
ENSG00000131374	TBC1D5	TBC1 domain family, member 5 [Source:HGNC Symbol;Acc:HGNC:19166]	chr3	17740907	protein_coding	7235.45	-0.641465	0.0705504	-9.0923	9.69693e-20	3.82854e-18	0
ENSG00000130669	PAK4	p21 protein (Cdc42/Rac)-activated kinase 4 [Source:HGNC Symbol;Acc:HGNC:16059]	chr19	39125834	protein_coding	7727.09	-0.793561	0.0872855	-9.09156	9.76264e-20	3.84679e-18	4	4709
ENSG00000143476	DTL	denticleless E3 ubiquitin protein ligase homolog (Drosophila) [Source:HGNC Symbol;Acc:HGNC:30288]	chr1	212035577	protein_coding	1238.39	-1.01633	0.111814	-9.08946	9.95323e-20	3.91408e-18	1	42607.5
ENSG00000034677	RNF19A	ring finger protein 19A, RBR E3 ubiquitin protein ligase [Source:HGNC Symbol;Acc:HGNC:13432]	chr8	100303259	protein_coding	6492.94	0.648357	0.0713722	9.08418	1.04486e-19	4.10073e-18	0
ENSG00000076201	PTPN23	protein tyrosine phosphatase, non-receptor type 23 [Source:HGNC Symbol;Acc:HGNC:14406]	chr3	47381020	protein_coding	4494.36	-0.81193	0.0893876	-9.08326	1.05374e-19	4.12736e-18	0
ENSG00000048028	USP28	ubiquitin specific peptidase 28 [Source:HGNC Symbol;Acc:HGNC:12625]	chr11	113875570	protein_coding	1158.71	-0.848157	0.0933951	-9.08138	1.07204e-19	4.19071e-18	0
ENSG00000176399	DMRTA1	DMRT-like family A1 [Source:HGNC Symbol;Acc:HGNC:13826]	chr9	22446841	protein_coding	1218.5	0.785483	0.0865806	9.07228	1.16551e-19	4.5471e-18	0
ENSG00000136261	BZW2	basic leucine zipper and W2 domains 2 [Source:HGNC Symbol;Acc:HGNC:18808]	chr7	16661214	protein_coding	9398.18	-0.656957	0.0724215	-9.0713	1.17609e-19	4.57934e-18	0
ENSG00000263513	FAM72C	family with sequence similarity 72, member C [Source:HGNC Symbol;Acc:HGNC:30602]	chr1	143971965	protein_coding	1283.27	-0.969366	0.106943	-9.06429	1.25422e-19	4.87391e-18	0
ENSG00000183955	SETD8	SET domain containing (lysine methyltransferase) 8 [Source:HGNC Symbol;Acc:HGNC:29489]	chr12	123383773	protein_coding	4592.57	-0.697453	0.076954	-9.06325	1.26625e-19	4.91099e-18	1	62141.5
ENSG00000123562	MORF4L2	mortality factor 4 like 2 [Source:HGNC Symbol;Acc:HGNC:16849]	chrX	103686818	protein_coding	28079.6	-0.609013	0.0673163	-9.04703	1.46903e-19	5.68631e-18	0
ENSG00000184564	SLITRK6	SLIT and NTRK-like family, member 6 [Source:HGNC Symbol;Acc:HGNC:23503]	chr13	85799488	protein_coding	2327.25	0.717357	0.0793879	9.0361	1.62362e-19	6.27239e-18	0
ENSG00000165304	MELK	maternal embryonic leucine zipper kinase [Source:HGNC Symbol;Acc:HGNC:16870]	chr9	36572862	protein_coding	2831.98	-0.994607	0.110155	-9.02917	1.7298e-19	6.66952e-18	0
ENSG00000101752	MIB1	mindbomb E3 ubiquitin protein ligase 1 [Source:HGNC Symbol;Acc:HGNC:21086]	chr18	21741320	protein_coding	7738.73	0.744689	0.0825193	9.02442	1.80645e-19	6.9515e-18	0
ENSG00000130147	SH3BP4	SH3-domain binding protein 4 [Source:HGNC Symbol;Acc:HGNC:10826]	chr2	234978685	protein_coding	12015.3	0.662502	0.0734271	9.02258	1.83705e-19	7.0555e-18	0
ENSG00000164181	ELOVL7	ELOVL fatty acid elongase 7 [Source:HGNC Symbol;Acc:HGNC:26292]	chr5	60844215	protein_coding	7380.39	0.763502	0.0846258	9.02209	1.84537e-19	7.07369e-18	0
ENSG00000172819	RARG	retinoic acid receptor, gamma [Source:HGNC Symbol;Acc:HGNC:9866]	chr12	53232252	protein_coding	10970.7	-0.6545	0.0726961	-9.00324	2.19154e-19	8.38433e-18	1	74089.5
ENSG00000151012	SLC7A11	solute carrier family 7 (anionic amino acid transporter light chain, xc- system), member 11 [Source:HGNC Symbol;Acc:HGNC:11059]	chr4	138242349	protein_coding	1698.49	1.08098	0.120366	8.98078	2.68863e-19	1.02662e-17	0
ENSG00000140937	CDH11	cadherin 11, type 2, OB-cadherin (osteoblast) [Source:HGNC Symbol;Acc:HGNC:1750]	chr16	65122036	protein_coding	556.98	1.36476	0.151969	8.98051	2.69511e-19	1.02711e-17	0
ENSG00000188070	C11orf95	chromosome 11 open reading frame 95 [Source:HGNC Symbol;Acc:HGNC:28449]	chr11	63768775	protein_coding	884.905	0.852022	0.0949392	8.9744	2.84889e-19	1.08362e-17	0
ENSG00000166548	TK2	thymidine kinase 2, mitochondrial [Source:HGNC Symbol;Acc:HGNC:11831]	chr16	66550412	protein_coding	351.598	1.1074	0.1235	8.96683	3.0518e-19	1.15857e-17	0
ENSG00000182771	GRID1	glutamate receptor, ionotropic, delta 1 [Source:HGNC Symbol;Acc:HGNC:4575]	chr10	86366478	protein_coding	93.107	1.92962	0.215228	8.96545	3.0902e-19	1.17089e-17	0
ENSG00000171307	ZDHHC16	zinc finger, DHHC-type containing 16 [Source:HGNC Symbol;Acc:HGNC:20714]	chr10	97446131	protein_coding	3482.01	-0.658636	0.0734813	-8.96331	3.1507e-19	1.19153e-17	1	37342.5
ENSG00000105327	BBC3	BCL2 binding component 3 [Source:HGNC Symbol;Acc:HGNC:17868]	chr19	47231194	protein_coding	1574.09	0.985817	0.109989	8.96289	3.16271e-19	1.19379e-17	0
ENSG00000165672	PRDX3	peroxiredoxin 3 [Source:HGNC Symbol;Acc:HGNC:9354]	chr10	119170988	protein_coding	11452	-0.591319	0.0659814	-8.9619	3.19144e-19	1.20233e-17	0
ENSG00000137747	TMPRSS13	transmembrane protease, serine 13 [Source:HGNC Symbol;Acc:HGNC:29808]	chr11	117929381	protein_coding	1134.54	-0.862693	0.0963089	-8.95756	3.3194e-19	1.24816e-17	1	41286.5
ENSG00000198807	PAX9	paired box 9 [Source:HGNC Symbol;Acc:HGNC:8623]	chr14	36661865	protein_coding	769.06	-0.862927	0.0963575	-8.95548	3.38271e-19	1.26955e-17	0
ENSG00000128052	KDR	kinase insert domain receptor [Source:HGNC Symbol;Acc:HGNC:6307]	chr4	55125589	protein_coding	140.677	1.99784	0.223144	8.95312	3.45574e-19	1.29449e-17	0
ENSG00000132481	TRIM47	tripartite motif containing 47 [Source:HGNC Symbol;Acc:HGNC:19020]	chr17	75878575	protein_coding	194.563	1.47682	0.164993	8.95079	3.5294e-19	1.31958e-17	0
ENSG00000197622	CDC42SE1	CDC42 small effector 1 [Source:HGNC Symbol;Acc:HGNC:17719]	chr1	151070325	protein_coding	16876	-0.627026	0.0700583	-8.95007	3.55269e-19	1.32578e-17	3	62146
ENSG00000164087	POC1A	POC1 centriolar protein A [Source:HGNC Symbol;Acc:HGNC:24488]	chr3	52154690	protein_coding	799.145	-1.07707	0.12035	-8.94944	3.57299e-19	1.33084e-17	0
ENSG00000196353	CPNE4	copine IV [Source:HGNC Symbol;Acc:HGNC:2317]	chr3	132285410	protein_coding	388.495	1.23422	0.138016	8.94261	3.80081e-19	1.41303e-17	0
ENSG00000155066	PROM2	prominin 2 [Source:HGNC Symbol;Acc:HGNC:20685]	chr2	95274453	protein_coding	7107.62	-0.780671	0.0873573	-8.93652	4.01616e-19	1.49028e-17	0
ENSG00000187122	SLIT1	slit guidance ligand 1 [Source:HGNC Symbol;Acc:HGNC:11085]	chr10	97185920	protein_coding	1976.22	0.947932	0.106093	8.93488	4.07614e-19	1.5097e-17	0
ENSG00000131711	MAP1B	microtubule-associated protein 1B [Source:HGNC Symbol;Acc:HGNC:6836]	chr5	72107234	protein_coding	4510.66	0.778431	0.087232	8.92369	4.50986e-19	1.66721e-17	0
ENSG00000137310	TCF19	transcription factor 19 [Source:HGNC Symbol;Acc:HGNC:11629]	chr6	31158542	protein_coding	2975.19	-0.965861	0.108239	-8.92341	4.52149e-19	1.66839e-17	0
ENSG00000136935	GOLGA1	golgin A1 [Source:HGNC Symbol;Acc:HGNC:4424]	chr9	124941099	protein_coding	4242.31	-0.710956	0.0797591	-8.9138	4.93148e-19	1.81627e-17	0
ENSG00000164199	ADGRV1	adhesion G protein-coupled receptor V1 [Source:HGNC Symbol;Acc:HGNC:17416]	chr5	90558800	protein_coding	5901.27	0.822766	0.0923177	8.91233	4.99704e-19	1.83699e-17	0
ENSG00000110042	DTX4	deltex 4, E3 ubiquitin ligase [Source:HGNC Symbol;Acc:HGNC:29151]	chr11	59172492	protein_coding	698.451	0.986966	0.110792	8.90826	5.1842e-19	1.90226e-17	0
ENSG00000146063	TRIM41	tripartite motif containing 41 [Source:HGNC Symbol;Acc:HGNC:19013]	chr5	181224691	protein_coding	3432.34	-0.73818	0.0828722	-8.90745	5.22219e-19	1.91264e-17	0
ENSG00000108828	VAT1	vesicle amine transport 1 [Source:HGNC Symbol;Acc:HGNC:16919]	chr17	43022418	protein_coding	11496.6	0.729692	0.0819583	8.90321	5.42524e-19	1.98333e-17	0
ENSG00000138172	CALHM2	calcium homeostasis modulator 2 [Source:HGNC Symbol;Acc:HGNC:23493]	chr10	103452318	protein_coding	1340.07	-0.935148	0.105097	-8.89797	5.68771e-19	2.07161e-17	0
ENSG00000140836	ZFHX3	zinc finger homeobox 3 [Source:HGNC Symbol;Acc:HGNC:777]	chr16	73048375	protein_coding	9418.35	1.02074	0.114716	8.89801	5.68583e-19	2.07161e-17	2	32519
ENSG00000204054	LINC00963	long intergenic non-protein coding RNA 963 [Source:HGNC Symbol;Acc:HGNC:48716]	chr9	129489100	processed_transcript	6762.66	0.681741	0.0766219	8.89747	5.71324e-19	2.07707e-17	4	154.5
ENSG00000101265	RASSF2	Ras association (RalGDS/AF-6) domain family member 2 [Source:HGNC Symbol;Acc:HGNC:9883]	chr20	4823645	protein_coding	1009.34	0.8083	0.0909241	8.88983	6.1204e-19	2.22101e-17	0
ENSG00000122966	CIT	citron rho-interacting serine/threonine kinase [Source:HGNC Symbol;Acc:HGNC:1985]	chr12	119877291	protein_coding	2896.43	-1.13173	0.127342	-8.88732	6.26018e-19	2.26756e-17	0
ENSG00000183401	CCDC159	coiled-coil domain containing 159 [Source:HGNC Symbol;Acc:HGNC:26996]	chr19	11345301	protein_coding	1605.96	-0.722655	0.0813704	-8.88105	6.6233e-19	2.3947e-17	0
ENSG00000196072	BLOC1S2	biogenesis of lysosomal organelles complex-1, subunit 2 [Source:HGNC Symbol;Acc:HGNC:20984]	chr10	100286378	protein_coding	3742.36	-0.689481	0.0777057	-8.87298	7.12135e-19	2.57007e-17	0
ENSG00000106344	RBM28	RNA binding motif protein 28 [Source:HGNC Symbol;Acc:HGNC:21863]	chr7	128343908	protein_coding	3435.03	-0.65883	0.0743671	-8.85917	8.06132e-19	2.90399e-17	2	83825.5
ENSG00000005189	AC004381.6	Putative RNA exonuclease NEF-sp [Source:UniProtKB/Swiss-Prot;Acc:Q96IC2]	chr16	20806499	protein_coding	647.124	-0.978313	0.110483	-8.85489	8.37696e-19	3.0122e-17	2	74872
ENSG00000102384	CENPI	centromere protein I [Source:HGNC Symbol;Acc:HGNC:3968]	chrX	101100437	protein_coding	1366.21	-1.04471	0.117987	-8.85447	8.40805e-19	3.01788e-17	0
ENSG00000152133	GPATCH11	G patch domain containing 11 [Source:HGNC Symbol;Acc:HGNC:26768]	chr2	37084451	protein_coding	1054.46	-0.900709	0.101771	-8.85032	8.7272e-19	3.12675e-17	0
ENSG00000171793	CTPS1	CTP synthase 1 [Source:HGNC Symbol;Acc:HGNC:2519]	chr1	40979335	protein_coding	3351.7	-0.629914	0.0712798	-8.8372	9.8143e-19	3.50986e-17	3	55500
ENSG00000168710	AHCYL1	adenosylhomocysteinase-like 1 [Source:HGNC Symbol;Acc:HGNC:344]	chr1	109984765	protein_coding	10853.8	-0.715493	0.0809796	-8.83547	9.96769e-19	3.55827e-17	2	2827.5
ENSG00000136492	BRIP1	BRCA1 interacting protein C-terminal helicase 1 [Source:HGNC Symbol;Acc:HGNC:20473]	chr17	61863521	protein_coding	17436.1	-0.906733	0.102646	-8.83361	1.01349e-18	3.61142e-17	2	469.5
ENSG00000197496	SLC2A10	solute carrier family 2 (facilitated glucose transporter), member 10 [Source:HGNC Symbol;Acc:HGNC:13444]	chr20	46709487	protein_coding	4089.32	0.71863	0.0813787	8.83069	1.04035e-18	3.70047e-17	0
ENSG00000159840	ZYX	zyxin [Source:HGNC Symbol;Acc:HGNC:13200]	chr7	143381080	protein_coding	9379.52	0.705779	0.0799791	8.82455	1.09903e-18	3.90214e-17	0
ENSG00000134291	TMEM106C	transmembrane protein 106C [Source:HGNC Symbol;Acc:HGNC:28775]	chr12	47963620	protein_coding	15201.9	-0.610261	0.0691705	-8.82256	1.11873e-18	3.96497e-17	1	58475
ENSG00000137076	TLN1	talin 1 [Source:HGNC Symbol;Acc:HGNC:11845]	chr9	35732395	protein_coding	13974.4	0.613194	0.0695167	8.82081	1.13633e-18	4.02014e-17	1	62790.5
ENSG00000112685	EXOC2	exocyst complex component 2 [Source:HGNC Symbol;Acc:HGNC:24968]	chr6	693111	protein_coding	4229.75	0.76131	0.0863799	8.81351	1.21282e-18	4.28307e-17	0
ENSG00000049089	COL9A2	collagen, type IX, alpha 2 [Source:HGNC Symbol;Acc:HGNC:2218]	chr1	40317388	protein_coding	1013.22	-0.821672	0.0932523	-8.81128	1.23727e-18	4.36161e-17	0
ENSG00000168575	SLC20A2	solute carrier family 20 (phosphate transporter), member 2 [Source:HGNC Symbol;Acc:HGNC:10947]	chr8	42541926	protein_coding	3857.81	-0.647632	0.0735366	-8.80694	1.2861e-18	4.52565e-17	0
ENSG00000187741	FANCA	Fanconi anemia, complementation group A [Source:HGNC Symbol;Acc:HGNC:3582]	chr16	89816646	protein_coding	2784.54	-0.906612	0.102984	-8.8034	1.32732e-18	4.6624e-17	0
ENSG00000073111	MCM2	minichromosome maintenance complex component 2 [Source:HGNC Symbol;Acc:HGNC:6944]	chr3	127598223	protein_coding	9403.44	-1.0351	0.117714	-8.7934	1.45097e-18	5.08768e-17	1	72597
ENSG00000162702	ZNF281	zinc finger protein 281 [Source:HGNC Symbol;Acc:HGNC:13075]	chr1	200410056	protein_coding	3717.81	0.646541	0.0735331	8.79252	1.46245e-18	5.11882e-17	1	72683.5
ENSG00000186871	ERCC6L	excision repair cross-complementation group 6-like [Source:HGNC Symbol;Acc:HGNC:20794]	chrX	72239027	protein_coding	1185.23	-1.1257	0.128072	-8.78965	1.50029e-18	5.23273e-17	0
ENSG00000210082	MT-RNR2	mitochondrially encoded 16S RNA [Source:HGNC Symbol;Acc:HGNC:7471]	chrMT	1671	Mt_rRNA	400099	0.594603	0.067648	8.78965	1.50022e-18	5.23273e-17	0
ENSG00000117266	CDK18	cyclin-dependent kinase 18 [Source:HGNC Symbol;Acc:HGNC:8751]	chr1	205522429	protein_coding	1005.85	-0.812804	0.0925504	-8.78229	1.60178e-18	5.57686e-17	0
ENSG00000183474	GTF2H2C	GTF2H2 family member C [Source:HGNC Symbol;Acc:HGNC:31394]	chr5	69560242	protein_coding	3438.82	-0.62956	0.0717005	-8.78041	1.62874e-18	5.66072e-17	0
ENSG00000134955	SLC37A2	solute carrier family 37 (glucose-6-phosphate transporter), member 2 [Source:HGNC Symbol;Acc:HGNC:20644]	chr11	125063335	protein_coding	504.771	1.15412	0.131485	8.7776	1.67004e-18	5.79406e-17	0
ENSG00000154839	SKA1	spindle and kinetochore associated complex subunit 1 [Source:HGNC Symbol;Acc:HGNC:28109]	chr18	50374995	protein_coding	473.658	-1.24079	0.141478	-8.77017	1.78399e-18	6.17855e-17	1	194
ENSG00000065325	GLP2R	glucagon-like peptide 2 receptor [Source:HGNC Symbol;Acc:HGNC:4325]	chr17	9825551	protein_coding	116.111	2.0185	0.230254	8.76639	1.84494e-18	6.37846e-17	0
ENSG00000198901	PRC1	protein regulator of cytokinesis 1 [Source:HGNC Symbol;Acc:HGNC:9341]	chr15	90995629	protein_coding	10481.7	-1.02493	0.116949	-8.76394	1.8854e-18	6.50695e-17	0
ENSG00000146670	CDCA5	cell division cycle associated 5 [Source:HGNC Symbol;Acc:HGNC:14626]	chr11	65084151	protein_coding	4811	-0.945384	0.107998	-8.75375	2.06376e-18	7.11007e-17	1	40948
ENSG00000130508	PXDN	peroxidasin [Source:HGNC Symbol;Acc:HGNC:14966]	chr2	1744506	protein_coding	12979.9	0.624602	0.0713892	8.74924	2.14787e-18	7.38694e-17	2	51765.5
ENSG00000153012	LGI2	leucine-rich repeat LGI family, member 2 [Source:HGNC Symbol;Acc:HGNC:18710]	chr4	25030879	protein_coding	76.0938	1.99055	0.227569	8.74702	2.19057e-18	7.52069e-17	0
ENSG00000136490	LIMD2	LIM domain containing 2 [Source:HGNC Symbol;Acc:HGNC:28142]	chr17	63700140	protein_coding	376.436	1.37698	0.157443	8.74586	2.21317e-18	7.58509e-17	1	52812.5
ENSG00000169612	FAM103A1	family with sequence similarity 103, member A1 [Source:HGNC Symbol;Acc:HGNC:31022]	chr15	82986207	protein_coding	3053.04	-0.685822	0.0784521	-8.74191	2.29193e-18	7.84142e-17	1	43358
ENSG00000198792	TMEM184B	transmembrane protein 184B [Source:HGNC Symbol;Acc:HGNC:1310]	chr22	38224103	protein_coding	7931.88	0.649584	0.0743754	8.73386	2.4612e-18	8.40597e-17	1	43039
ENSG00000130066	SAT1	spermidine/spermine N1-acetyltransferase 1 [Source:HGNC Symbol;Acc:HGNC:10540]	chrX	23783197	protein_coding	5603.36	0.75599	0.0865874	8.73095	2.52553e-18	8.61081e-17	0
ENSG00000051825	MPHOSPH9	M-phase phosphoprotein 9 [Source:HGNC Symbol;Acc:HGNC:7215]	chr12	123233123	protein_coding	2486.35	-0.754648	0.0864972	-8.72455	2.67252e-18	9.09623e-17	0
ENSG00000204516	MICB	MHC class I polypeptide-related sequence B [Source:HGNC Symbol;Acc:HGNC:7091]	chr6	31498115	protein_coding	3295.88	-0.737362	0.0845754	-8.7184	2.82164e-18	9.58725e-17	1	12071
ENSG00000180611	MB21D2	Mab-21 domain containing 2 [Source:HGNC Symbol;Acc:HGNC:30438]	chr3	192918161	protein_coding	3893.95	0.707436	0.0811799	8.71442	2.92255e-18	9.91307e-17	3	66100
ENSG00000132334	PTPRE	protein tyrosine phosphatase, receptor type, E [Source:HGNC Symbol;Acc:HGNC:9669]	chr10	128047631	protein_coding	1417.81	1.04234	0.11966	8.71083	3.01647e-18	1.02141e-16	0
ENSG00000168502	MTCL1	microtubule crosslinking factor 1 [Source:HGNC Symbol;Acc:HGNC:29121]	chr18	8717371	protein_coding	1421.97	0.801337	0.0920041	8.7098	3.04407e-18	1.02899e-16	0
ENSG00000213672	NCKIPSD	NCK interacting protein with SH3 domain [Source:HGNC Symbol;Acc:HGNC:15486]	chr3	48685927	protein_coding	2005.29	-0.685443	0.0787242	-8.70689	3.12322e-18	1.05394e-16	0
ENSG00000128641	MYO1B	myosin IB [Source:HGNC Symbol;Acc:HGNC:7596]	chr2	191245389	protein_coding	52835	0.893109	0.102588	8.70581	3.15324e-18	1.06225e-16	0
ENSG00000106628	POLD2	polymerase (DNA directed), delta 2, accessory subunit [Source:HGNC Symbol;Acc:HGNC:9176]	chr7	44123508	protein_coding	6368.81	-0.694852	0.0798471	-8.70228	3.25278e-18	1.09392e-16	2	27151.5
ENSG00000046604	DSG2	desmoglein 2 [Source:HGNC Symbol;Acc:HGNC:3049]	chr18	31498043	protein_coding	7677.27	-0.61749	0.0709642	-8.70143	3.27727e-18	1.10028e-16	0
ENSG00000165244	ZNF367	zinc finger protein 367 [Source:HGNC Symbol;Acc:HGNC:18320]	chr9	96418329	protein_coding	1918.5	-0.897631	0.103242	-8.69444	3.4854e-18	1.16817e-16	0
ENSG00000138942	RNF185	ring finger protein 185 [Source:HGNC Symbol;Acc:HGNC:26783]	chr22	31160211	protein_coding	2678.62	-0.656131	0.0754709	-8.69382	3.50445e-18	1.17257e-16	0
ENSG00000110171	TRIM3	tripartite motif containing 3 [Source:HGNC Symbol;Acc:HGNC:10064]	chr11	6453245	protein_coding	923.733	-0.946831	0.108973	-8.6887	3.66598e-18	1.22454e-16	0
ENSG00000105011	ASF1B	anti-silencing function 1B histone chaperone [Source:HGNC Symbol;Acc:HGNC:20996]	chr19	14136956	protein_coding	5302.24	-1.06089	0.122187	-8.68254	3.87037e-18	1.29062e-16	0
ENSG00000084444	FAM234B	family with sequence similarity 234, member B [Source:HGNC Symbol;Acc:HGNC:29288]	chr12	13044284	protein_coding	4184.55	-0.732088	0.0843795	-8.67614	4.09441e-18	1.36303e-16	2	2906.5
ENSG00000076248	UNG	uracil DNA glycosylase [Source:HGNC Symbol;Acc:HGNC:12572]	chr12	109098148	protein_coding	7043.59	-0.774337	0.0892539	-8.67566	4.11156e-18	1.36644e-16	1	18228.5
ENSG00000114670	NEK11	NIMA-related kinase 11 [Source:HGNC Symbol;Acc:HGNC:18593]	chr3	131026883	protein_coding	915.124	0.840668	0.0969504	8.67111	4.27922e-18	1.41976e-16	0
ENSG00000065308	TRAM2	translocation associated membrane protein 2 [Source:HGNC Symbol;Acc:HGNC:16855]	chr6	52576915	protein_coding	5346.85	-0.626457	0.0722589	-8.66962	4.33561e-18	1.43606e-16	0
ENSG00000137331	IER3	immediate early response 3 [Source:HGNC Symbol;Acc:HGNC:5392]	chr6	30744548	protein_coding	2706.06	-0.91858	0.105977	-8.66772	4.40869e-18	1.45782e-16	2	7188.5
ENSG00000197535	MYO5A	myosin VA [Source:HGNC Symbol;Acc:HGNC:7602]	chr15	52529050	protein_coding	11794.5	0.691991	0.0798808	8.66279	4.60361e-18	1.51973e-16	1	42744
ENSG00000165480	SKA3	spindle and kinetochore associated complex subunit 3 [Source:HGNC Symbol;Acc:HGNC:20262]	chr13	21176602	protein_coding	1896.43	-0.999316	0.11561	-8.64383	5.43575e-18	1.79144e-16	0
ENSG00000116729	WLS	wntless Wnt ligand secretion mediator [Source:HGNC Symbol;Acc:HGNC:30238]	chr1	68232553	protein_coding	1887.68	0.725923	0.0840263	8.63925	5.65855e-18	1.86176e-16	0
ENSG00000198056	PRIM1	primase, DNA, polypeptide 1 (49kDa) [Source:HGNC Symbol;Acc:HGNC:9369]	chr12	56752373	protein_coding	1125.08	-1.15364	0.133736	-8.62623	6.34079e-18	2.07929e-16	0
ENSG00000054793	ATP9A	ATPase, class II, type 9A [Source:HGNC Symbol;Acc:HGNC:13540]	chr20	51768634	protein_coding	55835.6	0.581749	0.0674391	8.62629	6.33747e-18	2.07929e-16	4	19595
ENSG00000133119	RFC3	replication factor C (activator 1) 3, 38kDa [Source:HGNC Symbol;Acc:HGNC:9971]	chr13	33818049	protein_coding	3813.74	-0.863175	0.100075	-8.62532	6.39124e-18	2.09236e-16	0
ENSG00000076003	MCM6	minichromosome maintenance complex component 6 [Source:HGNC Symbol;Acc:HGNC:6949]	chr2	135876426	protein_coding	9406.02	-0.869519	0.100868	-8.62038	6.67303e-18	2.181e-16	0
ENSG00000172379	ARNT2	aryl-hydrocarbon receptor nuclear translocator 2 [Source:HGNC Symbol;Acc:HGNC:16876]	chr15	80441231	protein_coding	6210.27	0.688481	0.0799248	8.61411	7.04854e-18	2.29992e-16	0
ENSG00000107282	APBA1	amyloid beta (A4) precursor protein-binding, family A, member 1 [Source:HGNC Symbol;Acc:HGNC:578]	chr9	69672306	protein_coding	578.266	0.952335	0.110588	8.61155	7.20818e-18	2.34813e-16	0
ENSG00000123989	CHPF	chondroitin polymerizing factor [Source:HGNC Symbol;Acc:HGNC:24291]	chr2	219543787	protein_coding	6471.93	0.699824	0.0812959	8.60836	7.41158e-18	2.41041e-16	1	65095.5
ENSG00000226259	GTF2H2B	general transcription factor IIH, polypeptide 2B (pseudogene) [Source:HGNC Symbol;Acc:HGNC:31393]	chr5	70415443	transcribed_unprocessed_pseudogene	2898.28	-0.63989	0.0743359	-8.60809	7.429e-18	2.4121e-16	0
ENSG00000183943	PRKX	protein kinase, X-linked [Source:HGNC Symbol;Acc:HGNC:9441]	chrX	3713608	protein_coding	3445.34	0.635341	0.0738281	8.60568	7.58656e-18	2.45922e-16	0
ENSG00000169188	APEX2	APEX nuclease (apurinic/apyrimidinic endonuclease) 2 [Source:HGNC Symbol;Acc:HGNC:17889]	chrX	55000357	protein_coding	3959.89	-0.71676	0.0833445	-8.59997	7.9737e-18	2.58047e-16	0
ENSG00000215784	FAM72D	family with sequence similarity 72, member D [Source:HGNC Symbol;Acc:HGNC:33593]	chr1	145096000	protein_coding	1461.59	-0.934142	0.108721	-8.59211	8.53838e-18	2.75869e-16	0
ENSG00000156531	PHF6	PHD finger protein 6 [Source:HGNC Symbol;Acc:HGNC:18145]	chrX	134373312	protein_coding	3406.67	-0.68663	0.0799291	-8.59049	8.66e-18	2.79341e-16	0
ENSG00000105486	LIG1	ligase I, DNA, ATP-dependent [Source:HGNC Symbol;Acc:HGNC:6598]	chr19	48170326	protein_coding	4375.99	-0.814908	0.0948966	-8.58733	8.90169e-18	2.86669e-16	0
ENSG00000102683	SGCG	sarcoglycan, gamma (35kDa dystrophin-associated glycoprotein) [Source:HGNC Symbol;Acc:HGNC:10809]	chr13	23180952	protein_coding	1548.43	-0.813399	0.0947833	-8.58167	9.35067e-18	3.00638e-16	0
ENSG00000187957	DNER	delta/notch-like EGF repeat containing [Source:HGNC Symbol;Acc:HGNC:24456]	chr2	229714558	protein_coding	101.099	1.7619	0.205348	8.5801	9.47908e-18	3.04271e-16	0
ENSG00000169607	CKAP2L	cytoskeleton associated protein 2-like [Source:HGNC Symbol;Acc:HGNC:26877]	chr2	112764677	protein_coding	1131.27	-1.11598	0.130162	-8.57377	1.00155e-17	3.20967e-16	0
ENSG00000138641	HERC3	HECT and RLD domain containing E3 ubiquitin protein ligase 3 [Source:HGNC Symbol;Acc:HGNC:4876]	chr4	88592423	protein_coding	4296.01	0.646238	0.07538	8.57307	1.00758e-17	3.22378e-16	0
ENSG00000132963	POMP	proteasome maturation protein [Source:HGNC Symbol;Acc:HGNC:20330]	chr13	28659104	protein_coding	6991	-0.667292	0.0778637	-8.57	1.03482e-17	3.30556e-16	0
ENSG00000080503	SMARCA2	SWI/SNF related, matrix associated, actin dependent regulator of chromatin, subfamily a, member 2 [Source:HGNC Symbol;Acc:HGNC:11098]	chr9	2021945	protein_coding	6481.43	-0.674792	0.0788158	-8.56163	1.11279e-17	3.54888e-16	0
ENSG00000157869	RAB28	RAB28, member RAS oncogene family [Source:HGNC Symbol;Acc:HGNC:9768]	chr4	13484365	protein_coding	750.437	-0.840448	0.0981711	-8.56105	1.11841e-17	3.56106e-16	0
ENSG00000137807	KIF23	kinesin family member 23 [Source:HGNC Symbol;Acc:HGNC:6392]	chr15	69414246	protein_coding	5447.08	-0.881425	0.10297	-8.56006	1.12809e-17	3.58608e-16	1	68649.5
ENSG00000168778	TCTN2	tectonic family member 2 [Source:HGNC Symbol;Acc:HGNC:25774]	chr12	123695040	protein_coding	942.959	0.929197	0.108587	8.55719	1.15655e-17	3.67064e-16	0
ENSG00000196550	FAM72A	family with sequence similarity 72, member A [Source:HGNC Symbol;Acc:HGNC:24044]	chr1	206202873	protein_coding	1586.28	-0.936399	0.109566	-8.54642	1.26962e-17	4.02303e-16	0
ENSG00000050748	MAPK9	mitogen-activated protein kinase 9 [Source:HGNC Symbol;Acc:HGNC:6886]	chr5	180292099	protein_coding	8191.64	-0.598065	0.0699913	-8.54485	1.28705e-17	4.07175e-16	0
ENSG00000131437	KIF3A	kinesin family member 3A [Source:HGNC Symbol;Acc:HGNC:6319]	chr5	132737638	protein_coding	1632.45	0.863405	0.101051	8.54429	1.29324e-17	4.08478e-16	0
ENSG00000106524	ANKMY2	ankyrin repeat and MYND domain containing 2 [Source:HGNC Symbol;Acc:HGNC:25370]	chr7	16645755	protein_coding	1367.69	-0.723009	0.084692	-8.53692	1.37849e-17	4.34709e-16	0
ENSG00000163918	RFC4	replication factor C (activator 1) 4, 37kDa [Source:HGNC Symbol;Acc:HGNC:9972]	chr3	186806695	protein_coding	1417.03	-0.904446	0.105986	-8.53365	1.41806e-17	4.46475e-16	1	33811.5
ENSG00000181045	SLC26A11	solute carrier family 26 (anion exchanger), member 11 [Source:HGNC Symbol;Acc:HGNC:14471]	chr17	80220430	protein_coding	1873.98	0.689701	0.0808477	8.53088	1.45242e-17	4.56565e-16	0
ENSG00000110851	PRDM4	PR domain containing 4 [Source:HGNC Symbol;Acc:HGNC:9348]	chr12	107761160	protein_coding	4598.58	-0.596419	0.0699314	-8.52863	1.48093e-17	4.64787e-16	0
ENSG00000132436	FIGNL1	fidgetin-like 1 [Source:HGNC Symbol;Acc:HGNC:13286]	chr7	50449724	protein_coding	2037.76	-1.01268	0.118812	-8.52339	1.54953e-17	4.85543e-16	0
ENSG00000110047	EHD1	EH-domain containing 1 [Source:HGNC Symbol;Acc:HGNC:3242]	chr11	64878719	protein_coding	7940.17	-0.623376	0.0731903	-8.5172	1.6346e-17	5.1139e-16	1	1754.5
ENSG00000130558	OLFM1	olfactomedin 1 [Source:HGNC Symbol;Acc:HGNC:17187]	chr9	135105640	protein_coding	3395.36	-0.816647	0.0958881	-8.51667	1.64206e-17	5.12911e-16	0
ENSG00000137337	MDC1	mediator of DNA-damage checkpoint 1 [Source:HGNC Symbol;Acc:HGNC:21163]	chr6	30717889	protein_coding	3630.98	-0.816556	0.0958802	-8.51642	1.64561e-17	5.13206e-16	2	33847.5
ENSG00000126787	DLGAP5	discs, large (Drosophila) homolog-associated protein 5 [Source:HGNC Symbol;Acc:HGNC:16864]	chr14	55191678	protein_coding	3242.51	-1.07206	0.12595	-8.51177	1.71294e-17	5.33362e-16	1	88205.5
ENSG00000104147	OIP5	Opa interacting protein 5 [Source:HGNC Symbol;Acc:HGNC:20300]	chr15	41332621	protein_coding	320.243	-1.31935	0.155456	-8.48697	2.12091e-17	6.59354e-16	0
ENSG00000253154	CTA-392E5.1		chr8	85839705	lincRNA	154.002	-1.58291	0.186574	-8.48411	2.1738e-17	6.74732e-16	2	1465.5
ENSG00000116641	DOCK7	dedicator of cytokinesis 7 [Source:HGNC Symbol;Acc:HGNC:19190]	chr1	62688264	protein_coding	4238.4	0.610037	0.0719467	8.47902	2.27094e-17	7.03777e-16	0
ENSG00000166173	LARP6	La ribonucleoprotein domain family, member 6 [Source:HGNC Symbol;Acc:HGNC:24012]	chr15	70854159	protein_coding	830.005	1.0246	0.120858	8.4777	2.29697e-17	7.10727e-16	0
ENSG00000113368	LMNB1	lamin B1 [Source:HGNC Symbol;Acc:HGNC:6637]	chr5	126776623	protein_coding	13433.4	-1.036	0.12226	-8.47375	2.37622e-17	7.34101e-16	0
ENSG00000051341	POLQ	polymerase (DNA directed), theta [Source:HGNC Symbol;Acc:HGNC:9186]	chr3	121546641	protein_coding	2004.85	-0.800387	0.0944585	-8.47342	2.38287e-17	7.35004e-16	0
ENSG00000115762	PLEKHB2	pleckstrin homology domain containing, family B (evectins) member 2 [Source:HGNC Symbol;Acc:HGNC:19236]	chr2	131104847	protein_coding	18606.3	0.771389	0.091051	8.47206	2.41091e-17	7.42494e-16	0
ENSG00000107954	NEURL1	neuralized E3 ubiquitin protein ligase 1 [Source:HGNC Symbol;Acc:HGNC:7761]	chr10	103493979	protein_coding	214.874	-1.36504	0.161189	-8.46852	2.48538e-17	7.64234e-16	0
ENSG00000124496	TRERF1	transcriptional regulating factor 1 [Source:HGNC Symbol;Acc:HGNC:18273]	chr6	42452051	protein_coding	4707.37	-0.769294	0.0908779	-8.46514	2.55852e-17	7.85502e-16	0
ENSG00000108175	ZMIZ1	zinc finger, MIZ-type containing 1 [Source:HGNC Symbol;Acc:HGNC:16493]	chr10	79069035	protein_coding	10607.3	-0.777768	0.0918976	-8.46341	2.5966e-17	7.95955e-16	3	59716
ENSG00000153029	MR1	major histocompatibility complex, class I-related [Source:HGNC Symbol;Acc:HGNC:4975]	chr1	181033425	protein_coding	2119.06	-0.702198	0.0830343	-8.45673	2.74989e-17	8.41636e-16	2	84321
ENSG00000138190	EXOC6	exocyst complex component 6 [Source:HGNC Symbol;Acc:HGNC:23196]	chr10	92848520	protein_coding	2888.85	-0.643019	0.0760416	-8.45614	2.7637e-17	8.44553e-16	1	42730
ENSG00000204310	AGPAT1	1-acylglycerol-3-phosphate O-acyltransferase 1 [Source:HGNC Symbol;Acc:HGNC:324]	chr6	32177080	protein_coding	1889.79	-0.67769	0.0801821	-8.45188	2.8665e-17	8.74615e-16	0
ENSG00000171368	TPPP	tubulin polymerization promoting protein [Source:HGNC Symbol;Acc:HGNC:24164]	chr5	693395	protein_coding	209.199	1.281	0.151652	8.44699	2.98906e-17	9.10602e-16	0
ENSG00000229124	VIM-AS1	VIM antisense RNA 1 [Source:HGNC Symbol;Acc:HGNC:44879]	chr10	17226898	antisense	240.228	1.19548	0.141548	8.44575	3.02101e-17	9.18919e-16	0
ENSG00000137996	RTCA	RNA 3'-terminal phosphate cyclase [Source:HGNC Symbol;Acc:HGNC:17981]	chr1	100266207	protein_coding	1201.48	-0.765881	0.0907071	-8.44346	3.0809e-17	9.34257e-16	0
ENSG00000182768	NGRN	neugrin, neurite outgrowth associated [Source:HGNC Symbol;Acc:HGNC:18077]	chr15	90265705	protein_coding	4564.58	-0.728593	0.0862897	-8.44357	3.07793e-17	9.34257e-16	0
ENSG00000103995	CEP152	centrosomal protein 152kDa [Source:HGNC Symbol;Acc:HGNC:29298]	chr15	48811141	protein_coding	610.928	-0.961396	0.113873	-8.44273	3.10001e-17	9.38609e-16	1	57509
ENSG00000171551	ECEL1	endothelin converting enzyme-like 1 [Source:HGNC Symbol;Acc:HGNC:3147]	chr2	232487821	protein_coding	484.26	1.25622	0.148848	8.43961	3.18403e-17	9.62572e-16	0
ENSG00000129691	ASH2L	ash2 (absent, small, or homeotic)-like (Drosophila) [Source:HGNC Symbol;Acc:HGNC:744]	chr8	38105242	protein_coding	2536.77	-0.740977	0.0878162	-8.43782	3.23318e-17	9.75937e-16	0
ENSG00000197959	DNM3	dynamin 3 [Source:HGNC Symbol;Acc:HGNC:29125]	chr1	171841500	protein_coding	767.626	0.80714	0.0956876	8.43515	3.30767e-17	9.96897e-16	0
ENSG00000150760	DOCK1	dedicator of cytokinesis 1 [Source:HGNC Symbol;Acc:HGNC:2987]	chr10	126905409	protein_coding	4742.98	0.805017	0.0954403	8.43477	3.31857e-17	9.98657e-16	1	13156.5
ENSG00000123240	OPTN	optineurin [Source:HGNC Symbol;Acc:HGNC:17142]	chr10	13100173	protein_coding	4006.02	0.587661	0.0697073	8.43041	3.44448e-17	1.03497e-15	0
ENSG00000138061	CYP1B1	cytochrome P450, family 1, subfamily B, polypeptide 1 [Source:HGNC Symbol;Acc:HGNC:2597]	chr2	38076181	protein_coding	22049.2	0.866593	0.102894	8.42217	3.69576e-17	1.10879e-15	2	147
ENSG00000198825	INPP5F	inositol polyphosphate-5-phosphatase F [Source:HGNC Symbol;Acc:HGNC:17054]	chr10	119726097	protein_coding	1111.64	-0.79414	0.0943059	-8.42089	3.73627e-17	1.11924e-15	2	57954.5
ENSG00000087299	L2HGDH	L-2-hydroxyglutarate dehydrogenase [Source:HGNC Symbol;Acc:HGNC:20499]	chr14	50312548	protein_coding	4143.89	-0.644068	0.0764954	-8.4197	3.7745e-17	1.12898e-15	0
ENSG00000101213	PTK6	protein tyrosine kinase 6 [Source:HGNC Symbol;Acc:HGNC:9617]	chr20	63537354	protein_coding	1175.29	-0.786694	0.0934666	-8.41685	3.86727e-17	1.15497e-15	0
ENSG00000141568	FOXK2	forkhead box K2 [Source:HGNC Symbol;Acc:HGNC:6036]	chr17	82519715	protein_coding	5401.6	-0.599876	0.0712987	-8.41356	3.97734e-17	1.18605e-15	2	2508
ENSG00000103067	ESRP2	epithelial splicing regulatory protein 2 [Source:HGNC Symbol;Acc:HGNC:26152]	chr16	68236584	protein_coding	12268	-0.602504	0.0716275	-8.41163	4.04345e-17	1.20395e-15	3	1368.5
ENSG00000110841	PPFIBP1	PTPRF interacting protein, binding protein 1 (liprin beta 1) [Source:HGNC Symbol;Acc:HGNC:9249]	chr12	27524206	protein_coding	6277.59	0.599203	0.0712989	8.4041	4.31153e-17	1.28183e-15	1	99700.5
ENSG00000135913	USP37	ubiquitin specific peptidase 37 [Source:HGNC Symbol;Acc:HGNC:20063]	chr2	218568361	protein_coding	2222.9	-0.776889	0.092459	-8.40253	4.36964e-17	1.29716e-15	0
ENSG00000135451	TROAP	trophinin associated protein [Source:HGNC Symbol;Acc:HGNC:12327]	chr12	49323244	protein_coding	1698.79	-1.12126	0.133479	-8.40029	4.45379e-17	1.32015e-15	0
ENSG00000171533	MAP6	microtubule-associated protein 6 [Source:HGNC Symbol;Acc:HGNC:6868]	chr11	75668434	protein_coding	97.3615	1.74892	0.208291	8.39651	4.59942e-17	1.36128e-15	0
ENSG00000170442	KRT86	keratin 86, type II [Source:HGNC Symbol;Acc:HGNC:6463]	chr12	52274675	protein_coding	1953.76	0.942156	0.112254	8.39307	4.73618e-17	1.39966e-15	3	58836
ENSG00000196230	TUBB	tubulin, beta class I [Source:HGNC Symbol;Acc:HGNC:20778]	chr6	30721667	protein_coding	63176.3	-0.790429	0.0942349	-8.38786	4.95088e-17	1.46092e-15	2	30069.5
ENSG00000133026	MYH10	myosin, heavy chain 10, non-muscle [Source:HGNC Symbol;Acc:HGNC:7568]	chr17	8630761	protein_coding	7350.57	-0.723951	0.0863195	-8.38687	4.9926e-17	1.47103e-15	0
ENSG00000172201	ID4	inhibitor of DNA binding 4, dominant negative helix-loop-helix protein [Source:HGNC Symbol;Acc:HGNC:5363]	chr6	19837386	protein_coding	866.099	1.23201	0.146918	8.38566	5.04423e-17	1.48403e-15	0
ENSG00000100219	XBP1	X-box binding protein 1 [Source:HGNC Symbol;Acc:HGNC:12801]	chr22	28797045	protein_coding	24346.7	-1.72195	0.20535	-8.38547	5.05219e-17	1.48416e-15	6	6141.5
ENSG00000196584	XRCC2	X-ray repair complementing defective repair in Chinese hamster cells 2 [Source:HGNC Symbol;Acc:HGNC:12829]	chr7	152664004	protein_coding	1100.26	-0.81826	0.0976339	-8.3809	5.25241e-17	1.54068e-15	2	35507.5
ENSG00000090889	KIF4A	kinesin family member 4A [Source:HGNC Symbol;Acc:HGNC:13339]	chrX	70290090	protein_coding	3481.45	-1.11996	0.133654	-8.37957	5.31198e-17	1.55584e-15	1	69541
ENSG00000143952	VPS54	vacuolar protein sorting 54 homolog (S. cerevisiae) [Source:HGNC Symbol;Acc:HGNC:18652]	chr2	64019072	protein_coding	3786.7	0.620165	0.074046	8.37541	5.50327e-17	1.60948e-15	0
ENSG00000143434	SEMA6C	sema domain, transmembrane domain (TM), and cytoplasmic domain, (semaphorin) 6C [Source:HGNC Symbol;Acc:HGNC:10740]	chr1	151146611	protein_coding	228.287	1.2982	0.155036	8.37354	5.59126e-17	1.6328e-15	0
ENSG00000105971	CAV2	caveolin 2 [Source:HGNC Symbol;Acc:HGNC:1528]	chr7	116499390	protein_coding	2832.11	0.96107	0.114795	8.37202	5.664e-17	1.6516e-15	2	21976.5
ENSG00000115828	QPCT	glutaminyl-peptide cyclotransferase [Source:HGNC Symbol;Acc:HGNC:9753]	chr2	37344574	protein_coding	221.051	1.31755	0.157383	8.37159	5.68441e-17	1.6551e-15	0
ENSG00000138160	KIF11	kinesin family member 11 [Source:HGNC Symbol;Acc:HGNC:6388]	chr10	92593286	protein_coding	4396.54	-1.06959	0.127786	-8.37021	5.75176e-17	1.67224e-15	0
ENSG00000100162	CENPM	centromere protein M [Source:HGNC Symbol;Acc:HGNC:18352]	chr22	41946693	protein_coding	981.822	-1.14099	0.13633	-8.36933	5.79445e-17	1.68086e-15	0
ENSG00000120519	SLC10A7	solute carrier family 10, member 7 [Source:HGNC Symbol;Acc:HGNC:23088]	chr4	146521964	protein_coding	333.804	-1.06772	0.127576	-8.36925	5.79842e-17	1.68086e-15	0
ENSG00000143942	CHAC2	ChaC, cation transport regulator homolog 2 (E. coli) [Source:HGNC Symbol;Acc:HGNC:32363]	chr2	53767792	protein_coding	370.408	-1.00066	0.119571	-8.36873	5.82418e-17	1.68585e-15	0
ENSG00000110921	MVK	mevalonate kinase [Source:HGNC Symbol;Acc:HGNC:7530]	chr12	109587861	protein_coding	2604.35	-0.781543	0.0934888	-8.35975	6.28516e-17	1.81662e-15	0
ENSG00000167461	RAB8A	RAB8A, member RAS oncogene family [Source:HGNC Symbol;Acc:HGNC:7007]	chr19	16111629	protein_coding	4136.86	-0.67816	0.0811782	-8.35397	6.60041e-17	1.90495e-15	5	13494
ENSG00000196924	FLNA	filamin A, alpha [Source:HGNC Symbol;Acc:HGNC:3754]	chrX	154374638	protein_coding	130792	0.604599	0.0723775	8.35341	6.63201e-17	1.91128e-15	1	45441
ENSG00000137699	TRIM29	tripartite motif containing 29 [Source:HGNC Symbol;Acc:HGNC:17274]	chr11	120138453	protein_coding	267.025	1.17347	0.140577	8.34754	6.96975e-17	2.00568e-15	0
ENSG00000197670	RP4-724E16.2		chr20	53552770	antisense	875.438	0.928987	0.111334	8.34414	7.17364e-17	2.06135e-15	2	71071
ENSG00000167034	NKX3-1	NK3 homeobox 1 [Source:HGNC Symbol;Acc:HGNC:7838]	chr8	23682927	protein_coding	446.124	1.01037	0.121326	8.32774	8.23971e-17	2.36425e-15	0
ENSG00000075651	PLD1	phospholipase D1, phosphatidylcholine-specific [Source:HGNC Symbol;Acc:HGNC:9067]	chr3	171810438	protein_coding	1335.63	0.702816	0.0843977	8.32743	8.26155e-17	2.36707e-15	0
ENSG00000184178	SCFD2	sec1 family domain containing 2 [Source:HGNC Symbol;Acc:HGNC:30676]	chr4	53366075	protein_coding	704.508	-0.819541	0.0984293	-8.32619	8.34884e-17	2.38861e-15	0
ENSG00000167183	PRR15L	proline rich 15-like [Source:HGNC Symbol;Acc:HGNC:28149]	chr17	47957878	protein_coding	5474.67	-0.689249	0.0828316	-8.32109	8.71578e-17	2.48999e-15	2	20.5
ENSG00000166888	STAT6	signal transducer and activator of transcription 6, interleukin-4 induced [Source:HGNC Symbol;Acc:HGNC:11368]	chr12	57111433	protein_coding	1657.08	-0.772073	0.0928328	-8.31681	9.036e-17	2.57774e-15	1	22709
ENSG00000237649	KIFC1	kinesin family member C1 [Source:HGNC Symbol;Acc:HGNC:6389]	chr6	33391536	protein_coding	3948.52	-1.03123	0.124199	-8.30303	1.01489e-16	2.89104e-15	0
ENSG00000004487	KDM1A	lysine (K)-specific demethylase 1A [Source:HGNC Symbol;Acc:HGNC:29079]	chr1	23019493	protein_coding	7537.09	-0.564589	0.0680055	-8.3021	1.02284e-16	2.9095e-15	0
ENSG00000108244	KRT23	keratin 23, type I [Source:HGNC Symbol;Acc:HGNC:6438]	chr17	40937420	protein_coding	405.419	0.995523	0.119982	8.29725	1.0655e-16	3.02649e-15	0
ENSG00000204536	CCHCR1	coiled-coil alpha-helical rod protein 1 [Source:HGNC Symbol;Acc:HGNC:13930]	chr6	31157789	protein_coding	804.599	-0.913112	0.110064	-8.29617	1.07523e-16	3.04972e-15	0
ENSG00000205060	SLC35B4	solute carrier family 35 (UDP-xylose/UDP-N-acetylglucosamine transporter), member B4 [Source:HGNC Symbol;Acc:HGNC:20584]	chr7	134317051	protein_coding	2432.14	0.630697	0.076131	8.28437	1.18739e-16	3.36302e-15	0
ENSG00000114268	PFKFB4	6-phosphofructo-2-kinase/fructose-2,6-biphosphatase 4 [Source:HGNC Symbol;Acc:HGNC:8875]	chr3	48556890	protein_coding	1082.31	-0.768325	0.0927618	-8.28277	1.20343e-16	3.40357e-15	0
ENSG00000073282	TP63	tumor protein p63 [Source:HGNC Symbol;Acc:HGNC:15979]	chr3	189631427	protein_coding	572.243	1.06689	0.128811	8.28259	1.20523e-16	3.4038e-15	0
ENSG00000112343	TRIM38	tripartite motif containing 38 [Source:HGNC Symbol;Acc:HGNC:10059]	chr6	25962802	protein_coding	782.022	-0.874013	0.10557	-8.27901	1.24205e-16	3.50275e-15	0
ENSG00000100714	MTHFD1	methylenetetrahydrofolate dehydrogenase (NADP+ dependent) 1, methenyltetrahydrofolate cyclohydrolase, formyltetrahydrofolate synthetase [Source:HGNC Symbol;Acc:HGNC:7432]	chr14	64388031	protein_coding	11085.8	-0.822691	0.0993902	-8.27738	1.25913e-16	3.54586e-15	0
ENSG00000146038	DCDC2	doublecortin domain containing 2 [Source:HGNC Symbol;Acc:HGNC:18141]	chr6	24358052	protein_coding	6949.1	-0.79753	0.0963546	-8.27703	1.26283e-16	3.55121e-15	1	33914
ENSG00000068383	INPP5A	inositol polyphosphate-5-phosphatase A [Source:HGNC Symbol;Acc:HGNC:6076]	chr10	132537820	protein_coding	3815.3	0.655078	0.0792112	8.27001	1.33948e-16	3.76141e-15	1	44140
ENSG00000181192	DHTKD1	dehydrogenase E1 and transketolase domain containing 1 [Source:HGNC Symbol;Acc:HGNC:23537]	chr10	12068972	protein_coding	6143.53	-0.831525	0.100559	-8.26904	1.35045e-16	3.78681e-15	1	81400
ENSG00000159445	THEM4	thioesterase superfamily member 4 [Source:HGNC Symbol;Acc:HGNC:17947]	chr1	151891440	protein_coding	741.746	-0.998519	0.120781	-8.2672	1.37148e-16	3.84032e-15	1	35563.5
ENSG00000186866	POFUT2	protein O-fucosyltransferase 2 [Source:HGNC Symbol;Acc:HGNC:14683]	chr21	45287898	protein_coding	2967.28	0.614426	0.0743747	8.26122	1.44186e-16	4.03169e-15	5	39502
ENSG00000136826	KLF4	Kruppel-like factor 4 (gut) [Source:HGNC Symbol;Acc:HGNC:6348]	chr9	107489646	protein_coding	3607.99	0.763638	0.092532	8.25268	1.54876e-16	4.32447e-15	3	15144
ENSG00000119979	FAM45A	family with sequence similarity 45, member A [Source:HGNC Symbol;Acc:HGNC:31793]	chr10	119114105	protein_coding	3623.57	-0.612742	0.0742677	-8.25046	1.57791e-16	4.39965e-15	0
ENSG00000006047	YBX2	Y box binding protein 2 [Source:HGNC Symbol;Acc:HGNC:17948]	chr17	7294589	protein_coding	1241.22	-0.86792	0.105204	-8.24988	1.58557e-16	4.41209e-15	0
ENSG00000153214	TMEM87B	transmembrane protein 87B [Source:HGNC Symbol;Acc:HGNC:25913]	chr2	112055223	protein_coding	3904.16	0.615244	0.074577	8.24978	1.58684e-16	4.41209e-15	0
ENSG00000197375	SLC22A5	solute carrier family 22 (organic cation/carnitine transporter), member 5 [Source:HGNC Symbol;Acc:HGNC:10969]	chr5	132376086	protein_coding	2931.55	0.829355	0.100592	8.2447	1.65579e-16	4.59731e-15	2	2713
ENSG00000121957	GPSM2	G-protein signaling modulator 2 [Source:HGNC Symbol;Acc:HGNC:29501]	chr1	108875350	protein_coding	3623.26	-0.860302	0.10445	-8.23653	1.77282e-16	4.91534e-15	0
ENSG00000197045	GMFB	glia maturation factor, beta [Source:HGNC Symbol;Acc:HGNC:4373]	chr14	54489025	protein_coding	12849.8	-0.631551	0.0766841	-8.23575	1.7843e-16	4.94023e-15	0
ENSG00000115020	PIKFYVE	phosphoinositide kinase, FYVE finger containing [Source:HGNC Symbol;Acc:HGNC:23785]	chr2	208266267	protein_coding	3617.39	0.680227	0.0826844	8.22678	1.92312e-16	5.31714e-15	0
ENSG00000139505	MTMR6	myotubularin related protein 6 [Source:HGNC Symbol;Acc:HGNC:7453]	chr13	25288009	protein_coding	4308.61	0.73818	0.0897346	8.22626	1.93155e-16	5.33296e-15	0
ENSG00000235123	DSCAM-AS1	DSCAM antisense RNA 1 [Source:HGNC Symbol;Acc:HGNC:40197]	chr21	40383083	antisense	33189.8	-0.749424	0.0911549	-8.22143	2.01085e-16	5.54415e-15	7	312
ENSG00000219545	UMAD1	UBAP1-MVB12-associated (UMA) domain containing 1 [Source:HGNC Symbol;Acc:HGNC:48955]	chr7	7772361	antisense	1919.05	0.788134	0.0958854	8.21953	2.04294e-16	5.62478e-15	1	89142.5
ENSG00000059378	PARP12	poly (ADP-ribose) polymerase family, member 12 [Source:HGNC Symbol;Acc:HGNC:21919]	chr7	140063721	protein_coding	2688.38	0.729068	0.0887048	8.21903	2.05154e-16	5.64058e-15	0
ENSG00000164109	MAD2L1	MAD2 mitotic arrest deficient-like 1 (yeast) [Source:HGNC Symbol;Acc:HGNC:6763]	chr4	120067074	protein_coding	2683.04	-0.921685	0.112148	-8.21845	2.06147e-16	5.66002e-15	0
ENSG00000121039	RDH10	retinol dehydrogenase 10 (all-trans) [Source:HGNC Symbol;Acc:HGNC:19975]	chr8	73294612	protein_coding	1864.25	0.867574	0.105637	8.21281	2.16066e-16	5.92412e-15	0
ENSG00000104635	SLC39A14	solute carrier family 39 (zinc transporter), member 14 [Source:HGNC Symbol;Acc:HGNC:20858]	chr8	22367249	protein_coding	2299.43	-0.638022	0.0777197	-8.20927	2.22539e-16	6.09312e-15	0
ENSG00000147536	GINS4	GINS complex subunit 4 (Sld5 homolog) [Source:HGNC Symbol;Acc:HGNC:28226]	chr8	41529249	protein_coding	536.1	-1.0669	0.129979	-8.2082	2.24529e-16	6.13909e-15	1	30372.5
ENSG00000228716	DHFR	dihydrofolate reductase [Source:HGNC Symbol;Acc:HGNC:2861]	chr5	80654983	protein_coding	9018.43	-0.80103	0.0977364	-8.19581	2.48905e-16	6.78679e-15	0
ENSG00000198924	DCLRE1A	DNA cross-link repair 1A [Source:HGNC Symbol;Acc:HGNC:17660]	chr10	113854100	protein_coding	1441.37	-0.754929	0.0921111	-8.19586	2.48818e-16	6.78679e-15	2	68051.5
ENSG00000109674	NEIL3	nei-like DNA glycosylase 3 [Source:HGNC Symbol;Acc:HGNC:24573]	chr4	177309836	protein_coding	403.015	-1.08005	0.131789	-8.1953	2.49971e-16	6.80646e-15	0
ENSG00000171241	SHCBP1	SHC SH2-domain binding protein 1 [Source:HGNC Symbol;Acc:HGNC:29547]	chr16	46621626	protein_coding	2288.76	-1.01365	0.12373	-8.19243	2.56004e-16	6.96111e-15	0
ENSG00000160298	C21orf58	chromosome 21 open reading frame 58 [Source:HGNC Symbol;Acc:HGNC:1300]	chr21	46323875	protein_coding	1193.07	-0.880596	0.107638	-8.1811	2.81269e-16	7.63761e-15	1	29112
ENSG00000154118	JPH3	junctophilin 3 [Source:HGNC Symbol;Acc:HGNC:14203]	chr16	87653562	protein_coding	978.029	0.779677	0.0953288	8.17882	2.86635e-16	7.77261e-15	0
ENSG00000151892	GFRA1	GDNF family receptor alpha 1 [Source:HGNC Symbol;Acc:HGNC:4243]	chr10	116273284	protein_coding	21997.6	-0.829677	0.101492	-8.17483	2.96274e-16	8.02296e-15	0
ENSG00000104413	ESRP1	epithelial splicing regulatory protein 1 [Source:HGNC Symbol;Acc:HGNC:25966]	chr8	94641129	protein_coding	12804.1	-0.542512	0.066386	-8.17209	3.031e-16	8.19658e-15	0
ENSG00000148985	PGAP2	post-GPI attachment to proteins 2 [Source:HGNC Symbol;Acc:HGNC:17893]	chr11	3808461	protein_coding	905.555	-0.814554	0.0997049	-8.16965	3.0928e-16	8.35225e-15	0
ENSG00000183049	CAMK1D	calcium/calmodulin-dependent protein kinase ID [Source:HGNC Symbol;Acc:HGNC:19341]	chr10	12349482	protein_coding	2075.31	0.632837	0.0775024	8.16538	3.20413e-16	8.64108e-15	0
ENSG00000105281	SLC1A5	solute carrier family 1 (neutral amino acid transporter), member 5 [Source:HGNC Symbol;Acc:HGNC:10943]	chr19	46788594	protein_coding	17145.6	-0.688128	0.084284	-8.1644	3.23042e-16	8.70011e-15	2	3729.5
ENSG00000189366	ALG1L	ALG1, chitobiosyldiphosphodolichol beta-mannosyltransferase-like [Source:HGNC Symbol;Acc:HGNC:33721]	chr3	125937039	protein_coding	645.723	-0.938229	0.115005	-8.15817	3.40136e-16	9.14798e-15	1	12076
ENSG00000165449	SLC16A9	solute carrier family 16, member 9 [Source:HGNC Symbol;Acc:HGNC:23520]	chr10	59710079	protein_coding	1067.21	-0.829566	0.101701	-8.15693	3.43651e-16	9.22995e-15	0
ENSG00000182621	PLCB1	phospholipase C, beta 1 (phosphoinositide-specific) [Source:HGNC Symbol;Acc:HGNC:15917]	chr20	8132138	protein_coding	7968.82	0.850915	0.104372	8.15274	3.55762e-16	9.54226e-15	1	76949
ENSG00000280217	RP11-638F5.2		chr12	131235511	TEC	240.9	-1.31978	0.161886	-8.15252	3.56415e-16	9.54679e-15	1	29740.5
ENSG00000237289	CKMT1B	creatine kinase, mitochondrial 1B [Source:HGNC Symbol;Acc:HGNC:1995]	chr15	43594027	protein_coding	5576.23	-1.00324	0.123214	-8.14225	3.87994e-16	1.03786e-14	0
ENSG00000092140	G2E3	G2/M-phase specific E3 ubiquitin protein ligase [Source:HGNC Symbol;Acc:HGNC:20338]	chr14	30559123	protein_coding	2779.99	-0.726836	0.0892779	-8.14127	3.91147e-16	1.04488e-14	0
ENSG00000107643	MAPK8	mitogen-activated protein kinase 8 [Source:HGNC Symbol;Acc:HGNC:6881]	chr10	48306639	protein_coding	1375.75	-0.759292	0.0932768	-8.1402	3.94626e-16	1.05275e-14	1	18520
ENSG00000206053	HN1L	hematological and neurological expressed 1-like [Source:HGNC Symbol;Acc:HGNC:14137]	chr16	1678256	protein_coding	26572.2	-0.540152	0.0664178	-8.13264	4.20055e-16	1.11907e-14	1	26671
ENSG00000156671	SAMD8	sterile alpha motif domain containing 8 [Source:HGNC Symbol;Acc:HGNC:26320]	chr10	75111709	protein_coding	2106.33	-0.684747	0.0842014	-8.13226	4.21376e-16	1.12108e-14	0
ENSG00000112305	SMAP1	small ArfGAP 1 [Source:HGNC Symbol;Acc:HGNC:19651]	chr6	70667776	protein_coding	1115.9	-0.711636	0.0876464	-8.11939	4.68514e-16	1.24314e-14	0
ENSG00000156011	PSD3	pleckstrin and Sec7 domain containing 3 [Source:HGNC Symbol;Acc:HGNC:19093]	chr8	19013686	protein_coding	3807.87	0.973731	0.119926	8.11941	4.68437e-16	1.24314e-14	0
ENSG00000177733	HNRNPA0	heterogeneous nuclear ribonucleoprotein A0 [Source:HGNC Symbol;Acc:HGNC:5030]	chr5	137754376	protein_coding	15885	-0.54037	0.0666185	-8.11141	5.00337e-16	1.32579e-14	0
ENSG00000081842	PCDHA6	protocadherin alpha 6 [Source:HGNC Symbol;Acc:HGNC:8672]	chr5	140827978	protein_coding	455.78	-0.929487	0.11462	-8.10932	5.09028e-16	1.34701e-14	0
ENSG00000129173	E2F8	E2F transcription factor 8 [Source:HGNC Symbol;Acc:HGNC:24727]	chr11	19241620	protein_coding	1231.08	-1.06987	0.131957	-8.10774	5.15687e-16	1.36281e-14	1	27532.5
ENSG00000090470	PDCD7	programmed cell death 7 [Source:HGNC Symbol;Acc:HGNC:8767]	chr15	65133836	protein_coding	2239.38	-0.648933	0.0800631	-8.10527	5.26297e-16	1.38899e-14	0
ENSG00000179454	KLHL28	kelch-like family member 28 [Source:HGNC Symbol;Acc:HGNC:19741]	chr14	44961965	protein_coding	2747.75	0.722878	0.0893353	8.09174	5.88187e-16	1.54819e-14	0
ENSG00000129951	PLPPR3	phospholipid phosphatase related 3 [Source:HGNC Symbol;Acc:HGNC:23497]	chr19	821952	protein_coding	106.258	1.7215	0.212747	8.09175	5.88151e-16	1.54819e-14	0
ENSG00000115474	KCNJ13	potassium channel, inwardly rectifying subfamily J, member 13 [Source:HGNC Symbol;Acc:HGNC:6259]	chr2	232776568	protein_coding	90.4002	-1.77597	0.219485	-8.09154	5.89143e-16	1.54864e-14	0
ENSG00000106665	CLIP2	CAP-GLY domain containing linker protein 2 [Source:HGNC Symbol;Acc:HGNC:2586]	chr7	74289475	protein_coding	538.481	1.11565	0.137909	8.08981	5.97569e-16	1.5687e-14	0
ENSG00000188610	FAM72B	family with sequence similarity 72, member B [Source:HGNC Symbol;Acc:HGNC:24805]	chr1	121184340	protein_coding	1328.93	-0.909636	0.112497	-8.08586	6.17294e-16	1.61517e-14	0
ENSG00000131236	CAP1	CAP, adenylate cyclase-associated protein 1 (yeast) [Source:HGNC Symbol;Acc:HGNC:20040]	chr1	40040233	protein_coding	19547.3	-0.523538	0.0647456	-8.08609	6.16129e-16	1.61517e-14	0
ENSG00000092969	TGFB2	transforming growth factor, beta 2 [Source:HGNC Symbol;Acc:HGNC:11768]	chr1	218346235	protein_coding	3493.29	0.830697	0.102736	8.08577	6.17725e-16	1.61517e-14	1	90862.5
ENSG00000256663	RP11-424C20.2		chr12	20551590	processed_pseudogene	387.897	-1.08242	0.13394	-8.08137	6.40413e-16	1.67227e-14	0
ENSG00000154920	EME1	essential meiotic structure-specific endonuclease 1 [Source:HGNC Symbol;Acc:HGNC:24965]	chr17	50373220	protein_coding	334.33	-1.19961	0.148449	-8.08094	6.42695e-16	1.67602e-14	2	55754
ENSG00000134222	PSRC1	proline/serine-rich coiled-coil 1 [Source:HGNC Symbol;Acc:HGNC:24472]	chr1	109282419	protein_coding	1490.06	-1.0418	0.128964	-8.07825	6.57037e-16	1.71116e-14	3	35992.5
ENSG00000112984	KIF20A	kinesin family member 20A [Source:HGNC Symbol;Acc:HGNC:9787]	chr5	138178998	protein_coding	4887.96	-1.08394	0.134202	-8.07689	6.64376e-16	1.72799e-14	0
ENSG00000010292	NCAPD2	non-SMC condensin I complex, subunit D2 [Source:HGNC Symbol;Acc:HGNC:24305]	chr12	6493379	protein_coding	8838.24	-0.810127	0.100375	-8.07102	6.97124e-16	1.81078e-14	0
ENSG00000100916	BRMS1L	breast cancer metastasis-suppressor 1-like [Source:HGNC Symbol;Acc:HGNC:20512]	chr14	35826318	protein_coding	1580.6	0.736685	0.0912808	8.07053	6.99911e-16	1.81563e-14	0
ENSG00000159259	CHAF1B	chromatin assembly factor 1, subunit B (p60) [Source:HGNC Symbol;Acc:HGNC:1911]	chr21	36385378	protein_coding	1468.3	-0.762664	0.0945353	-8.0675	7.17521e-16	1.85887e-14	1	16933
ENSG00000164237	CMBL	carboxymethylenebutenolidase homolog (Pseudomonas) [Source:HGNC Symbol;Acc:HGNC:25090]	chr5	10308026	protein_coding	3776.58	-0.691672	0.0857796	-8.06337	7.42199e-16	1.92028e-14	0
ENSG00000152556	PFKM	phosphofructokinase, muscle [Source:HGNC Symbol;Acc:HGNC:8877]	chr12	48106106	protein_coding	3524.42	-0.580383	0.0720032	-8.06051	7.59775e-16	1.96318e-14	1	84011
ENSG00000185432	METTL7A	methyltransferase like 7A [Source:HGNC Symbol;Acc:HGNC:24550]	chr12	50923472	protein_coding	488.333	-0.930648	0.115527	-8.05568	7.90365e-16	2.03956e-14	0
ENSG00000107518	ATRNL1	attractin-like 1 [Source:HGNC Symbol;Acc:HGNC:29063]	chr10	115093625	protein_coding	141.269	-1.45136	0.180194	-8.05445	7.98349e-16	2.05747e-14	0
ENSG00000185052	SLC24A3	solute carrier family 24 (sodium/potassium/calcium exchanger), member 3 [Source:HGNC Symbol;Acc:HGNC:10977]	chr20	19212646	protein_coding	4983.04	-0.788563	0.0979175	-8.05333	8.0568e-16	2.07366e-14	4	71086
ENSG00000138346	DNA2	DNA replication helicase/nuclease 2 [Source:HGNC Symbol;Acc:HGNC:2939]	chr10	68471915	protein_coding	1089.07	-0.911851	0.113259	-8.051	8.21217e-16	2.11089e-14	0
ENSG00000102032	RENBP	renin binding protein [Source:HGNC Symbol;Acc:HGNC:9959]	chrX	153944691	protein_coding	60.8943	2.1172	0.26323	8.04314	8.75622e-16	2.24781e-14	0
ENSG00000129195	FAM64A	family with sequence similarity 64, member A [Source:HGNC Symbol;Acc:HGNC:25483]	chr17	6444415	protein_coding	860.99	-1.24167	0.154463	-8.03865	9.08352e-16	2.3288e-14	0
ENSG00000104361	NIPAL2	NIPA-like domain containing 2 [Source:HGNC Symbol;Acc:HGNC:25854]	chr8	98294393	protein_coding	4823.27	0.665853	0.0828906	8.03292	9.51813e-16	2.43706e-14	1	63097
ENSG00000106462	EZH2	enhancer of zeste 2 polycomb repressive complex 2 subunit [Source:HGNC Symbol;Acc:HGNC:3527]	chr7	148884283	protein_coding	4418.28	-0.741649	0.0923335	-8.03229	9.56733e-16	2.44649e-14	0
ENSG00000159166	LAD1	ladinin 1 [Source:HGNC Symbol;Acc:HGNC:6472]	chr1	201399608	protein_coding	6427.63	-0.602538	0.0750231	-8.03137	9.63933e-16	2.46171e-14	2	46207
ENSG00000165891	E2F7	E2F transcription factor 7 [Source:HGNC Symbol;Acc:HGNC:23820]	chr12	77065580	protein_coding	1560.31	-0.868055	0.108128	-8.028	9.90771e-16	2.52698e-14	0
ENSG00000023330	ALAS1	5'-aminolevulinate synthase 1 [Source:HGNC Symbol;Acc:HGNC:396]	chr3	52198094	protein_coding	3054.34	-0.673513	0.083919	-8.02575	1.00905e-15	2.57028e-14	0
ENSG00000101384	JAG1	jagged 1 [Source:HGNC Symbol;Acc:HGNC:6188]	chr20	10674107	protein_coding	3298.49	0.684372	0.0852862	8.02442	1.02009e-15	2.59505e-14	1	11535
ENSG00000125898	FAM110A	family with sequence similarity 110, member A [Source:HGNC Symbol;Acc:HGNC:16188]	chr20	833777	protein_coding	1474.1	-0.712228	0.0888158	-8.01916	1.06474e-15	2.70515e-14	1	4574.5
ENSG00000166902	MRPL16	mitochondrial ribosomal protein L16 [Source:HGNC Symbol;Acc:HGNC:14476]	chr11	59810872	protein_coding	1822.58	-0.670851	0.0836883	-8.01607	1.0918e-15	2.76679e-14	0
ENSG00000165029	ABCA1	ATP-binding cassette, sub-family A (ABC1), member 1 [Source:HGNC Symbol;Acc:HGNC:29]	chr9	104928237	protein_coding	1329.78	1.06607	0.132991	8.01607	1.0918e-15	2.76679e-14	0
ENSG00000109654	TRIM2	tripartite motif containing 2 [Source:HGNC Symbol;Acc:HGNC:15974]	chr4	153204466	protein_coding	2473.27	0.814535	0.101639	8.01402	1.1102e-15	2.80979e-14	0
ENSG00000145012	LPP	LIM domain containing preferred translocation partner in lipoma [Source:HGNC Symbol;Acc:HGNC:6679]	chr3	188212933	protein_coding	6127.92	1.05615	0.131796	8.01352	1.11475e-15	2.8177e-14	2	36962.5
ENSG00000118193	KIF14	kinesin family member 14 [Source:HGNC Symbol;Acc:HGNC:19181]	chr1	200620734	protein_coding	1856.83	-0.99678	0.124416	-8.01169	1.13143e-15	2.85622e-14	0
ENSG00000223572	CKMT1A	creatine kinase, mitochondrial 1A [Source:HGNC Symbol;Acc:HGNC:31736]	chr15	43693527	protein_coding	5424.14	-1.00612	0.125593	-8.01095	1.13825e-15	2.86975e-14	0
ENSG00000105810	CDK6	cyclin-dependent kinase 6 [Source:HGNC Symbol;Acc:HGNC:1777]	chr7	92833917	protein_coding	6814.37	0.628213	0.0784409	8.00875	1.15884e-15	2.91794e-14	0
ENSG00000143344	RGL1	ral guanine nucleotide dissociation stimulator-like 1 [Source:HGNC Symbol;Acc:HGNC:30281]	chr1	183636085	protein_coding	400.54	1.03712	0.12965	7.99934	1.25084e-15	3.14559e-14	0
ENSG00000124813	RUNX2	runt-related transcription factor 2 [Source:HGNC Symbol;Acc:HGNC:10472]	chr6	45328369	protein_coding	640.777	0.997837	0.124751	7.99864	1.25805e-15	3.1597e-14	0
ENSG00000109756	RAPGEF2	Rap guanine nucleotide exchange factor (GEF) 2 [Source:HGNC Symbol;Acc:HGNC:16854]	chr4	159267737	protein_coding	3619.82	0.779416	0.0975528	7.98968	1.35286e-15	3.39349e-14	0
ENSG00000157456	CCNB2	cyclin B2 [Source:HGNC Symbol;Acc:HGNC:1580]	chr15	59105269	protein_coding	3105.92	-1.08489	0.135861	-7.98534	1.40139e-15	3.51075e-14	0
ENSG00000004777	ARHGAP33	Rho GTPase activating protein 33 [Source:HGNC Symbol;Acc:HGNC:23085]	chr19	35775515	protein_coding	632.358	-1.03485	0.129636	-7.9827	1.43166e-15	3.58205e-14	0
ENSG00000135439	AGAP2	ArfGAP with GTPase domain, ankyrin repeat and PH domain 2 [Source:HGNC Symbol;Acc:HGNC:16921]	chr12	57742157	protein_coding	445.661	-0.914002	0.114501	-7.98248	1.43417e-15	3.5838e-14	1	18727.5
ENSG00000011114	BTBD7	BTB (POZ) domain containing 7 [Source:HGNC Symbol;Acc:HGNC:18269]	chr14	93333021	protein_coding	7336.31	0.60867	0.0762694	7.98053	1.45712e-15	3.63653e-14	0
ENSG00000205765	C5orf51	chromosome 5 open reading frame 51 [Source:HGNC Symbol;Acc:HGNC:27750]	chr5	41904349	protein_coding	3702.67	0.67827	0.0850185	7.97791	1.48828e-15	3.70961e-14	0
ENSG00000175591	P2RY2	purinergic receptor P2Y, G-protein coupled, 2 [Source:HGNC Symbol;Acc:HGNC:8541]	chr11	73218299	protein_coding	2206.33	-0.608329	0.0762792	-7.97503	1.5234e-15	3.79237e-14	4	9728
ENSG00000184220	CMSS1	cms1 ribosomal small subunit homolog (yeast) [Source:HGNC Symbol;Acc:HGNC:28666]	chr3	99817912	protein_coding	1720.93	-0.687486	0.0862109	-7.97447	1.53041e-15	3.80502e-14	0
ENSG00000011201	ANOS1	anosmin 1 [Source:HGNC Symbol;Acc:HGNC:6211]	chrX	8732186	protein_coding	1051.15	0.806766	0.101211	7.97117	1.57185e-15	3.90313e-14	0
ENSG00000137494	ANKRD42	ankyrin repeat domain 42 [Source:HGNC Symbol;Acc:HGNC:26752]	chr11	83193739	protein_coding	1455.45	0.711813	0.0893587	7.96579	1.64166e-15	4.07137e-14	0
ENSG00000253768	CTB-33O18.1		chr5	173562478	lincRNA	65.1865	-2.11498	0.26557	-7.96393	1.66657e-15	4.12795e-14	3	26667.5
ENSG00000172403	SYNPO2	synaptopodin 2 [Source:HGNC Symbol;Acc:HGNC:17732]	chr4	118888855	protein_coding	2060.24	0.713217	0.0896374	7.95669	1.76709e-15	4.37144e-14	0
ENSG00000134690	CDCA8	cell division cycle associated 8 [Source:HGNC Symbol;Acc:HGNC:14629]	chr1	37692418	protein_coding	3159.97	-1.02586	0.128977	-7.95383	1.80837e-15	4.46796e-14	1	79310
ENSG00000204116	CHIC1	cysteine-rich hydrophobic domain 1 [Source:HGNC Symbol;Acc:HGNC:1934]	chrX	73563200	protein_coding	1616.16	-0.713597	0.0897601	-7.95005	1.86437e-15	4.60056e-14	0
ENSG00000120129	DUSP1	dual specificity phosphatase 1 [Source:HGNC Symbol;Acc:HGNC:3064]	chr5	172771195	protein_coding	1809.53	0.714734	0.0899085	7.94957	1.87166e-15	4.61279e-14	0
ENSG00000152409	JMY	junction mediating and regulatory protein, p53 cofactor [Source:HGNC Symbol;Acc:HGNC:28916]	chr5	79236189	protein_coding	2983.45	0.73096	0.0920431	7.9415	1.99749e-15	4.91676e-14	1	42294.5
ENSG00000103249	CLCN7	chloride channel, voltage-sensitive 7 [Source:HGNC Symbol;Acc:HGNC:2025]	chr16	1475580	protein_coding	6313.68	0.591707	0.0745202	7.94022	2.01819e-15	4.96153e-14	1	96564.5
ENSG00000183060	LYSMD4	LysM, putative peptidoglycan-binding, domain containing 4 [Source:HGNC Symbol;Acc:HGNC:26571]	chr15	99732009	protein_coding	605.399	0.828398	0.104338	7.93959	2.02845e-15	4.98055e-14	0
ENSG00000183856	IQGAP3	IQ motif containing GTPase activating protein 3 [Source:HGNC Symbol;Acc:HGNC:20669]	chr1	156572540	protein_coding	2873.6	-0.762146	0.0960001	-7.93901	2.03795e-15	4.99765e-14	1	44122
ENSG00000164715	LMTK2	lemur tyrosine kinase 2 [Source:HGNC Symbol;Acc:HGNC:17880]	chr7	98106885	protein_coding	4787.91	0.582668	0.0734218	7.9359	2.08978e-15	5.1184e-14	0
ENSG00000114405	C3orf14	chromosome 3 open reading frame 14 [Source:HGNC Symbol;Acc:HGNC:25024]	chr3	62319043	protein_coding	17110.5	-0.679539	0.0856493	-7.93397	2.12244e-15	5.19196e-14	1	58234
ENSG00000100100	PIK3IP1	phosphoinositide-3-kinase interacting protein 1 [Source:HGNC Symbol;Acc:HGNC:24942]	chr22	31290754	protein_coding	2365.19	0.869455	0.109651	7.9293	2.20389e-15	5.38454e-14	0
ENSG00000198853	RUSC2	RUN and SH3 domain containing 2 [Source:HGNC Symbol;Acc:HGNC:23625]	chr9	35538632	protein_coding	1057.75	-0.710875	0.089704	-7.92467	2.28746e-15	5.58179e-14	1	20576.5
ENSG00000164576	SAP30L	SAP30-like [Source:HGNC Symbol;Acc:HGNC:25663]	chr5	154445957	protein_coding	2114.49	0.621381	0.0784644	7.91927	2.38904e-15	5.82248e-14	0
ENSG00000118655	DCLRE1B	DNA cross-link repair 1B [Source:HGNC Symbol;Acc:HGNC:17641]	chr1	113905141	protein_coding	6541.6	-0.762965	0.0963463	-7.91899	2.3945e-15	5.82858e-14	1	71678.5
ENSG00000111145	ELK3	ELK3, ETS-domain protein (SRF accessory protein 2) [Source:HGNC Symbol;Acc:HGNC:3325]	chr12	96194382	protein_coding	1524.82	-0.684865	0.0864877	-7.91863	2.4014e-15	5.83819e-14	0
ENSG00000024526	DEPDC1	DEP domain containing 1 [Source:HGNC Symbol;Acc:HGNC:22949]	chr1	68497114	protein_coding	1631.67	-1.05418	0.133215	-7.91336	2.50529e-15	6.08325e-14	0
ENSG00000132359	RAP1GAP2	RAP1 GTPase activating protein 2 [Source:HGNC Symbol;Acc:HGNC:29176]	chr17	2796438	protein_coding	2521.15	0.720727	0.091146	7.90738	2.62858e-15	6.3748e-14	0
ENSG00000197275	RAD54B	RAD54 homolog B (S. cerevisiae) [Source:HGNC Symbol;Acc:HGNC:17228]	chr8	94436944	protein_coding	652.204	-0.878314	0.111081	-7.90696	2.63757e-15	6.38875e-14	0
ENSG00000261512	RP11-46D6.1		chr16	46624451	lincRNA	1540.1	0.68438	0.0865974	7.90301	2.7224e-15	6.58615e-14	0
ENSG00000137364	TPMT	thiopurine S-methyltransferase [Source:HGNC Symbol;Acc:HGNC:12014]	chr6	18155074	protein_coding	2038	-0.654048	0.0827672	-7.90225	2.73904e-15	6.61828e-14	1	99144
ENSG00000100342	APOL1	apolipoprotein L, 1 [Source:HGNC Symbol;Acc:HGNC:618]	chr22	36253078	protein_coding	306.674	1.03295	0.13078	7.8984	2.82497e-15	6.81758e-14	0
ENSG00000180398	MCFD2	multiple coagulation factor deficiency 2 [Source:HGNC Symbol;Acc:HGNC:18451]	chr2	46915780	protein_coding	9690.09	-0.556581	0.0704797	-7.89704	2.85612e-15	6.88432e-14	1	55139.5
ENSG00000116704	SLC35D1	solute carrier family 35 (UDP-GlcA/UDP-GalNAc transporter), member D1 [Source:HGNC Symbol;Acc:HGNC:20800]	chr1	67054099	protein_coding	2168.7	-0.646637	0.0819029	-7.89516	2.89937e-15	6.98006e-14	0
ENSG00000100296	THOC5	THO complex 5 [Source:HGNC Symbol;Acc:HGNC:19074]	chr22	29553782	protein_coding	2573.81	-0.590837	0.0748479	-7.89383	2.93051e-15	7.04643e-14	2	36193.5
ENSG00000118257	NRP2	neuropilin 2 [Source:HGNC Symbol;Acc:HGNC:8005]	chr2	205682500	protein_coding	338.187	1.12387	0.142504	7.88656	3.1064e-15	7.46027e-14	0
ENSG00000127586	CHTF18	chromosome transmission fidelity factor 18 [Source:HGNC Symbol;Acc:HGNC:18435]	chr16	788635	protein_coding	1987.04	-0.776294	0.0984558	-7.88469	3.15308e-15	7.56318e-14	1	34938
ENSG00000155858	LSM11	LSM11, U7 small nuclear RNA associated [Source:HGNC Symbol;Acc:HGNC:30860]	chr5	157743695	protein_coding	1067.73	-0.709393	0.0900585	-7.87703	3.35267e-15	8.03217e-14	0
ENSG00000100311	PDGFB	platelet-derived growth factor beta polypeptide [Source:HGNC Symbol;Acc:HGNC:8800]	chr22	39244751	protein_coding	3087.65	-0.592939	0.0753156	-7.87272	3.47014e-15	8.30351e-14	2	48227
ENSG00000092036	HAUS4	HAUS augmin-like complex, subunit 4 [Source:HGNC Symbol;Acc:HGNC:20163]	chr14	22957154	protein_coding	1750.75	-0.751209	0.0954301	-7.87182	3.49515e-15	8.35325e-14	0
ENSG00000225968	ELFN1	extracellular leucine-rich repeat and fibronectin type III domain containing 1 [Source:HGNC Symbol;Acc:HGNC:33154]	chr7	1688119	protein_coding	604.133	1.04736	0.133068	7.87091	3.52069e-15	8.4041e-14	0
ENSG00000100225	FBXO7	F-box protein 7 [Source:HGNC Symbol;Acc:HGNC:13586]	chr22	32475015	protein_coding	8103.1	0.551351	0.0700865	7.86672	3.64068e-15	8.68002e-14	0
ENSG00000134531	EMP1	epithelial membrane protein 1 [Source:HGNC Symbol;Acc:HGNC:3333]	chr12	13196716	protein_coding	352.023	1.1968	0.15222	7.86234	3.77027e-15	8.97816e-14	1	60722.5
ENSG00000163347	CLDN1	claudin 1 [Source:HGNC Symbol;Acc:HGNC:2032]	chr3	190322475	protein_coding	305.38	1.05031	0.133607	7.86119	3.80508e-15	9.05013e-14	0
ENSG00000196937	FAM3C	family with sequence similarity 3, member C [Source:HGNC Symbol;Acc:HGNC:18664]	chr7	121396334	protein_coding	5438.05	0.644638	0.082015	7.86	3.84119e-15	9.12501e-14	0
ENSG00000253276	CCDC71L	coiled-coil domain containing 71-like [Source:HGNC Symbol;Acc:HGNC:26685]	chr7	106660996	protein_coding	885.857	0.817003	0.10397	7.85804	3.90203e-15	9.2584e-14	0
ENSG00000196923	PDLIM7	PDZ and LIM domain 7 (enigma) [Source:HGNC Symbol;Acc:HGNC:22958]	chr5	177497601	protein_coding	4595.23	0.648728	0.082565	7.85718	3.92893e-15	9.31105e-14	0
ENSG00000080986	NDC80	NDC80 kinetochore complex component [Source:HGNC Symbol;Acc:HGNC:16909]	chr18	2571511	protein_coding	1644.17	-1.00644	0.128117	-7.85562	3.97807e-15	9.41621e-14	0
ENSG00000144730	IL17RD	interleukin 17 receptor D [Source:HGNC Symbol;Acc:HGNC:17616]	chr3	57165375	protein_coding	487.433	1.01937	0.129803	7.85323	4.05457e-15	9.58578e-14	0
ENSG00000138111	TMEM180	transmembrane protein 180 [Source:HGNC Symbol;Acc:HGNC:26196]	chr10	102461395	protein_coding	258.753	-1.25423	0.159719	-7.85273	4.07071e-15	9.61243e-14	0
ENSG00000273802	HIST1H2BG	histone cluster 1, H2bg [Source:HGNC Symbol;Acc:HGNC:4746]	chr6	26216692	protein_coding	5809.13	0.579105	0.0737677	7.85039	4.14758e-15	9.78225e-14	1	79352.5
ENSG00000136933	RABEPK	Rab9 effector protein with kelch motifs [Source:HGNC Symbol;Acc:HGNC:16896]	chr9	125200545	protein_coding	1072.61	-0.805786	0.10268	-7.84756	4.24212e-15	9.99327e-14	1	96533.5
ENSG00000099994	SUSD2	sushi domain containing 2 [Source:HGNC Symbol;Acc:HGNC:30667]	chr22	24182577	protein_coding	704.689	-1.11762	0.142432	-7.84668	4.27206e-15	1.00518e-13	0
ENSG00000111799	COL12A1	collagen, type XII, alpha 1 [Source:HGNC Symbol;Acc:HGNC:2188]	chr6	75206051	protein_coding	7533.12	0.600267	0.0765754	7.8389	4.54509e-15	1.06815e-13	0
ENSG00000140575	IQGAP1	IQ motif containing GTPase activating protein 1 [Source:HGNC Symbol;Acc:HGNC:6110]	chr15	90388218	protein_coding	46725.1	0.605392	0.0772421	7.83758	4.59307e-15	1.07814e-13	1	89549
ENSG00000134352	IL6ST	interleukin 6 signal transducer [Source:HGNC Symbol;Acc:HGNC:6021]	chr5	55994993	protein_coding	2588.72	0.661683	0.0844476	7.83543	4.67252e-15	1.09549e-13	3	18592
ENSG00000123737	EXOSC9	exosome component 9 [Source:HGNC Symbol;Acc:HGNC:9137]	chr4	121801323	protein_coding	1371.27	-0.756051	0.096504	-7.8344	4.71069e-15	1.10313e-13	0
ENSG00000100629	CEP128	centrosomal protein 128kDa [Source:HGNC Symbol;Acc:HGNC:20359]	chr14	80941785	protein_coding	416.021	-1.07467	0.137178	-7.83417	4.71957e-15	1.1039e-13	0
ENSG00000181938	GINS3	GINS complex subunit 3 (Psf3 homolog) [Source:HGNC Symbol;Acc:HGNC:25851]	chr16	58402942	protein_coding	929.11	-0.837696	0.106955	-7.83225	4.79199e-15	1.11951e-13	0
ENSG00000267374	RP11-244M2.1		chr18	39800318	lincRNA	169.722	-1.37728	0.175914	-7.82932	4.90522e-15	1.14461e-13	0
ENSG00000137815	RTF1	RTF1 homolog, Paf1/RNA polymerase II complex component [Source:HGNC Symbol;Acc:HGNC:28996]	chr15	41417104	protein_coding	5476.44	0.550438	0.0703185	7.82779	4.96532e-15	1.15701e-13	0
ENSG00000163755	HPS3	Hermansky-Pudlak syndrome 3 [Source:HGNC Symbol;Acc:HGNC:15597]	chr3	149129584	protein_coding	6971.36	0.566831	0.0724138	7.82767	4.97011e-15	1.15701e-13	0
ENSG00000185499	MUC1	mucin 1, cell surface associated [Source:HGNC Symbol;Acc:HGNC:7508]	chr1	155192915	protein_coding	6214.59	-0.699562	0.089385	-7.82639	5.02065e-15	1.16741e-13	0
ENSG00000145685	LHFPL2	lipoma HMGIC fusion partner-like 2 [Source:HGNC Symbol;Acc:HGNC:6588]	chr5	78648825	protein_coding	5975.7	0.577678	0.0738246	7.825	5.07637e-15	1.17897e-13	0
ENSG00000070081	NUCB2	nucleobindin 2 [Source:HGNC Symbol;Acc:HGNC:8044]	chr11	17332042	protein_coding	7413.07	-0.69364	0.088758	-7.81496	5.4981e-15	1.27542e-13	3	59007
ENSG00000145569	FAM105A	family with sequence similarity 105, member A [Source:HGNC Symbol;Acc:HGNC:25629]	chr5	14581775	protein_coding	1645.36	0.806218	0.103172	7.81429	5.52755e-15	1.28074e-13	2	11615.5
ENSG00000125347	IRF1	interferon regulatory factor 1 [Source:HGNC Symbol;Acc:HGNC:6116]	chr5	132489032	protein_coding	1407.87	0.680089	0.0870532	7.81233	5.61388e-15	1.29922e-13	0
ENSG00000010626	LRRC23	leucine rich repeat containing 23 [Source:HGNC Symbol;Acc:HGNC:19138]	chr12	6904906	protein_coding	210.255	-1.18602	0.151893	-7.80826	5.7981e-15	1.34028e-13	0
ENSG00000132801	ZSWIM3	zinc finger, SWIM-type containing 3 [Source:HGNC Symbol;Acc:HGNC:16157]	chr20	45857617	protein_coding	594.872	-0.811929	0.104012	-7.8061	5.89841e-15	1.36188e-13	0
ENSG00000087086	FTL	ferritin, light polypeptide [Source:HGNC Symbol;Acc:HGNC:3999]	chr19	48965301	protein_coding	23741.3	0.74684	0.0956856	7.80515	5.94328e-15	1.37063e-13	0
ENSG00000136122	BORA	bora, aurora kinase A activator [Source:HGNC Symbol;Acc:HGNC:24724]	chr13	72727904	protein_coding	427.876	-1.03911	0.133145	-7.80435	5.98104e-15	1.37773e-13	0
ENSG00000023516	AKAP11	A kinase (PRKA) anchor protein 11 [Source:HGNC Symbol;Acc:HGNC:369]	chr13	42272153	protein_coding	10406.8	0.658299	0.0843664	7.80286	6.05208e-15	1.39247e-13	0
ENSG00000198598	MMP17	matrix metallopeptidase 17 (membrane-inserted) [Source:HGNC Symbol;Acc:HGNC:7163]	chr12	131828393	protein_coding	1181.04	0.773476	0.0991366	7.80213	6.08717e-15	1.39892e-13	2	32574
ENSG00000119862	LGALSL	lectin, galactoside-binding-like [Source:HGNC Symbol;Acc:HGNC:25012]	chr2	64454092	protein_coding	1052.85	0.771161	0.0989122	7.79642	6.3686e-15	1.46189e-13	0
ENSG00000084093	REST	RE1-silencing transcription factor [Source:HGNC Symbol;Acc:HGNC:9966]	chr4	56907909	protein_coding	9042.54	0.582993	0.074807	7.7933	6.52821e-15	1.49679e-13	0
ENSG00000160991	ORAI2	ORAI calcium release-activated calcium modulator 2 [Source:HGNC Symbol;Acc:HGNC:21667]	chr7	102433530	protein_coding	5294.51	0.736752	0.0945916	7.78877	6.76635e-15	1.54959e-13	1	17337.5
ENSG00000176771	NCKAP5	NCK-associated protein 5 [Source:HGNC Symbol;Acc:HGNC:29847]	chr2	133568460	protein_coding	2473.74	0.645754	0.0830699	7.77363	7.62704e-15	1.74467e-13	2	63341
ENSG00000149554	CHEK1	checkpoint kinase 1 [Source:HGNC Symbol;Acc:HGNC:1925]	chr11	125625136	protein_coding	1423.99	-0.858217	0.110407	-7.77321	7.65203e-15	1.74836e-13	0
ENSG00000197122	SRC	SRC proto-oncogene, non-receptor tyrosine kinase [Source:HGNC Symbol;Acc:HGNC:11283]	chr20	37346154	protein_coding	3061.32	0.619233	0.0797085	7.76872	7.92802e-15	1.80933e-13	0
ENSG00000167747	C19orf48	chromosome 19 open reading frame 48 [Source:HGNC Symbol;Acc:HGNC:29667]	chr19	50803875	protein_coding	4426.57	-0.678064	0.0873257	-7.76477	8.17949e-15	1.86456e-13	0
ENSG00000149115	TNKS1BP1	tankyrase 1 binding protein 1, 182kDa [Source:HGNC Symbol;Acc:HGNC:19081]	chr11	57322197	protein_coding	9124.93	-0.555965	0.0716222	-7.76246	8.32972e-15	1.89662e-13	0
ENSG00000196782	MAML3	mastermind-like transcriptional coactivator 3 [Source:HGNC Symbol;Acc:HGNC:16272]	chr4	140154184	protein_coding	708.069	-0.762252	0.098201	-7.76216	8.34966e-15	1.89897e-13	1	96141.5
ENSG00000198910	L1CAM	L1 cell adhesion molecule [Source:HGNC Symbol;Acc:HGNC:6470]	chrX	153886146	protein_coding	13503.9	0.606626	0.0781625	7.76109	8.42058e-15	1.9129e-13	0
ENSG00000177679	SRRM3	serine/arginine repetitive matrix 3 [Source:HGNC Symbol;Acc:HGNC:26729]	chr7	76201900	protein_coding	1756.08	0.701515	0.0904274	7.75777	8.64365e-15	1.96131e-13	0
ENSG00000167107	ACSF2	acyl-CoA synthetase family member 2 [Source:HGNC Symbol;Acc:HGNC:26101]	chr17	50426219	protein_coding	1548.53	-0.727117	0.0937841	-7.7531	8.96758e-15	2.03248e-13	0
ENSG00000205542	TMSB4X	thymosin beta 4, X-linked [Source:HGNC Symbol;Acc:HGNC:11881]	chrX	12975110	protein_coding	210924	0.629039	0.0812369	7.74327	9.68898e-15	2.19346e-13	3	13964
ENSG00000186832	KRT16	keratin 16, type I [Source:HGNC Symbol;Acc:HGNC:6423]	chr17	41612753	protein_coding	130.396	1.60278	0.207068	7.74034	9.9154e-15	2.24215e-13	2	76567
ENSG00000138829	FBN2	fibrillin 2 [Source:HGNC Symbol;Acc:HGNC:3604]	chr5	128659185	protein_coding	290.922	1.07039	0.138336	7.73759	1.01323e-14	2.28857e-13	0
ENSG00000126756	UXT	ubiquitously-expressed, prefoldin-like chaperone [Source:HGNC Symbol;Acc:HGNC:12641]	chrX	47659152	protein_coding	2218.33	-0.670591	0.0867053	-7.73414	1.04102e-14	2.34867e-13	0
ENSG00000185359	HGS	hepatocyte growth factor-regulated tyrosine kinase substrate [Source:HGNC Symbol;Acc:HGNC:4897]	chr17	81683932	protein_coding	4365.09	-0.577051	0.0746161	-7.7336	1.04545e-14	2.35597e-13	0
ENSG00000111247	RAD51AP1	RAD51 associated protein 1 [Source:HGNC Symbol;Acc:HGNC:16956]	chr12	4538890	protein_coding	904.691	-0.900027	0.116454	-7.72862	1.08716e-14	2.44717e-13	0
ENSG00000115295	CLIP4	CAP-GLY domain containing linker protein family, member 4 [Source:HGNC Symbol;Acc:HGNC:26108]	chr2	29115426	protein_coding	2240.24	0.963192	0.124723	7.72266	1.13925e-14	2.56149e-13	0
ENSG00000137713	PPP2R1B	protein phosphatase 2, regulatory subunit A, beta [Source:HGNC Symbol;Acc:HGNC:9303]	chr11	111766427	protein_coding	1656.11	-0.640478	0.082974	-7.71903	1.17222e-14	2.63263e-13	0
ENSG00000135378	PRRG4	proline rich Gla (G-carboxyglutamic acid) 4 (transmembrane) [Source:HGNC Symbol;Acc:HGNC:30799]	chr11	32829943	protein_coding	1082.26	-0.734698	0.0952003	-7.7174	1.1873e-14	2.66347e-13	0
ENSG00000116032	GRIN3B	glutamate receptor, ionotropic, N-methyl-D-aspartate 3B [Source:HGNC Symbol;Acc:HGNC:16768]	chr19	1000419	protein_coding	185.206	1.42499	0.184677	7.71612	1.19922e-14	2.68716e-13	0
ENSG00000162063	CCNF	cyclin F [Source:HGNC Symbol;Acc:HGNC:1591]	chr16	2429394	protein_coding	4781.24	-0.813648	0.105487	-7.71323	1.22675e-14	2.74573e-13	1	99603.5
ENSG00000163617	CCDC191	coiled-coil domain containing 191 [Source:HGNC Symbol;Acc:HGNC:29272]	chr3	114056613	protein_coding	501.315	0.902823	0.117051	7.71306	1.22836e-14	2.74622e-13	0
ENSG00000166847	DCTN5	dynactin 5 (p25) [Source:HGNC Symbol;Acc:HGNC:24594]	chr16	23641392	protein_coding	15040.6	-0.505653	0.0656079	-7.7072	1.28611e-14	2.87207e-13	0
ENSG00000121211	MND1	meiotic nuclear divisions 1 [Source:HGNC Symbol;Acc:HGNC:24839]	chr4	153344649	protein_coding	407.351	-1.05721	0.137194	-7.70596	1.29865e-14	2.8968e-13	0
ENSG00000119397	CNTRL	centriolin [Source:HGNC Symbol;Acc:HGNC:1858]	chr9	121075012	protein_coding	780.904	-0.896077	0.116359	-7.70097	1.35032e-14	3.00866e-13	0
ENSG00000075131	TIPIN	TIMELESS interacting protein [Source:HGNC Symbol;Acc:HGNC:30750]	chr15	66356716	protein_coding	864.796	-0.933706	0.121356	-7.69393	1.42687e-14	3.17563e-13	0
ENSG00000189159	HN1	hematological and neurological expressed 1 [Source:HGNC Symbol;Acc:HGNC:14569]	chr17	75154243	protein_coding	9037.87	-0.573784	0.0745966	-7.69182	1.45062e-14	3.22484e-13	0
ENSG00000150907	FOXO1	forkhead box O1 [Source:HGNC Symbol;Acc:HGNC:3819]	chr13	40666597	protein_coding	1277.93	0.850081	0.110558	7.689	1.48288e-14	3.29286e-13	0
ENSG00000112297	AIM1	absent in melanoma 1 [Source:HGNC Symbol;Acc:HGNC:356]	chr6	106360808	protein_coding	10270	0.607765	0.0790891	7.68456	1.53518e-14	3.40518e-13	0
ENSG00000114353	GNAI2	guanine nucleotide binding protein (G protein), alpha inhibiting activity polypeptide 2 [Source:HGNC Symbol;Acc:HGNC:4385]	chr3	50229065	protein_coding	16119.6	-0.543577	0.0707565	-7.68237	1.56173e-14	3.46017e-13	3	36204
ENSG00000123416	TUBA1B	tubulin, alpha 1b [Source:HGNC Symbol;Acc:HGNC:18809]	chr12	49131395	protein_coding	32687.2	-0.897067	0.116823	-7.67886	1.60512e-14	3.55233e-13	1	56732
ENSG00000272398	CD24	CD24 molecule [Source:HGNC Symbol;Acc:HGNC:1645]	chr6	106975465	protein_coding	159500	0.589136	0.0767436	7.67669	1.63256e-14	3.60901e-13	0
ENSG00000110090	CPT1A	carnitine palmitoyltransferase 1A (liver) [Source:HGNC Symbol;Acc:HGNC:2328]	chr11	68841916	protein_coding	15835.5	-0.526281	0.0685785	-7.67414	1.66532e-14	3.6773e-13	1	22220.5
ENSG00000111716	LDHB	lactate dehydrogenase B [Source:HGNC Symbol;Acc:HGNC:6541]	chr12	21657794	protein_coding	95.5521	1.53696	0.20031	7.67294	1.68103e-14	3.70785e-13	0
ENSG00000185818	NAT8L	N-acetyltransferase 8-like (GCN5-related, putative) [Source:HGNC Symbol;Acc:HGNC:26742]	chr4	2059512	protein_coding	1349.31	0.84581	0.110242	7.67233	1.68897e-14	3.72121e-13	0
ENSG00000055917	PUM2	pumilio RNA-binding family member 2 [Source:HGNC Symbol;Acc:HGNC:14958]	chr2	20350850	protein_coding	13677.9	0.540013	0.070482	7.66172	1.83457e-14	4.03748e-13	3	837
ENSG00000095321	CRAT	carnitine O-acetyltransferase [Source:HGNC Symbol;Acc:HGNC:2342]	chr9	129110804	protein_coding	196.778	-1.23979	0.161824	-7.66136	1.8397e-14	4.04427e-13	2	3331.5
ENSG00000111602	TIMELESS	timeless circadian clock [Source:HGNC Symbol;Acc:HGNC:11813]	chr12	56449399	protein_coding	9398.33	-0.75132	0.0980721	-7.66089	1.84644e-14	4.05456e-13	0
ENSG00000121152	NCAPH	non-SMC condensin I complex, subunit H [Source:HGNC Symbol;Acc:HGNC:1112]	chr2	96335818	protein_coding	2500.33	-1.00327	0.131039	-7.6563	1.91365e-14	4.19748e-13	0
ENSG00000169894	MUC3A	mucin 3A, cell surface associated [Source:HGNC Symbol;Acc:HGNC:7513]	chr7	100949555	protein_coding	576.993	0.859106	0.112223	7.65532	1.92825e-14	4.22482e-13	0
ENSG00000170558	CDH2	cadherin 2, type 1, N-cadherin (neuronal) [Source:HGNC Symbol;Acc:HGNC:1759]	chr18	28177446	protein_coding	45.2629	2.1121	0.275975	7.65322	1.96002e-14	4.28965e-13	0
ENSG00000165704	HPRT1	hypoxanthine phosphoribosyltransferase 1 [Source:HGNC Symbol;Acc:HGNC:5157]	chrX	134460153	protein_coding	5069.07	-0.626251	0.0818308	-7.653	1.96349e-14	4.29249e-13	0
ENSG00000166831	RBPMS2	RNA binding protein with multiple splicing 2 [Source:HGNC Symbol;Acc:HGNC:19098]	chr15	64775587	protein_coding	295.234	1.04062	0.136005	7.65131	1.98942e-14	4.34437e-13	0
ENSG00000105499	PLA2G4C	phospholipase A2, group IVC (cytosolic, calcium-independent) [Source:HGNC Symbol;Acc:HGNC:9037]	chr19	48110782	protein_coding	292.519	1.08078	0.141327	7.6474	2.05082e-14	4.4735e-13	1	47899
ENSG00000074803	SLC12A1	solute carrier family 12 (sodium/potassium/chloride transporter), member 1 [Source:HGNC Symbol;Acc:HGNC:10910]	chr15	48224326	protein_coding	262.016	1.16408	0.152257	7.6455	2.08143e-14	4.53526e-13	0
ENSG00000187243	MAGED4B	melanoma antigen family D4B [Source:HGNC Symbol;Acc:HGNC:22880]	chrX	52066677	protein_coding	975.346	0.708667	0.0927094	7.64397	2.1063e-14	4.58441e-13	0
ENSG00000167994	RAB3IL1	RAB3A interacting protein (rabin3)-like 1 [Source:HGNC Symbol;Acc:HGNC:9780]	chr11	61917525	protein_coding	479.146	1.00015	0.130867	7.6425	2.1305e-14	4.63196e-13	2	45684.5
ENSG00000106868	SUSD1	sushi domain containing 1 [Source:HGNC Symbol;Acc:HGNC:25413]	chr9	112175408	protein_coding	2158.38	0.608734	0.0796957	7.63822	2.20247e-14	4.78317e-13	0
ENSG00000134313	KIDINS220	kinase D-interacting substrate, 220kDa [Source:HGNC Symbol;Acc:HGNC:29508]	chr2	8837625	protein_coding	7725.2	0.607482	0.0795355	7.63787	2.20846e-14	4.7909e-13	0
ENSG00000154545	MAGED4	melanoma antigen family D4 [Source:HGNC Symbol;Acc:HGNC:23793]	chrX	52187633	protein_coding	973.615	0.706006	0.0925447	7.62881	2.36923e-14	5.13403e-13	0
ENSG00000171105	INSR	insulin receptor [Source:HGNC Symbol;Acc:HGNC:6091]	chr19	7293931	protein_coding	2572.09	0.608353	0.0797457	7.62867	2.37197e-14	5.13432e-13	0
ENSG00000175220	ARHGAP1	Rho GTPase activating protein 1 [Source:HGNC Symbol;Acc:HGNC:673]	chr11	46700599	protein_coding	9227.05	-0.63537	0.0832972	-7.62775	2.38892e-14	5.16535e-13	0
ENSG00000142945	KIF2C	kinesin family member 2C [Source:HGNC Symbol;Acc:HGNC:6393]	chr1	44746406	protein_coding	3009.6	-0.971887	0.127423	-7.62723	2.39844e-14	5.18026e-13	1	73111.5
ENSG00000273983	HIST1H3G	histone cluster 1, H3g [Source:HGNC Symbol;Acc:HGNC:4772]	chr6	26271815	protein_coding	1284.85	-0.968025	0.127029	-7.62052	2.52652e-14	5.45093e-13	1	24229.5
ENSG00000095015	MAP3K1	mitogen-activated protein kinase kinase kinase 1, E3 ubiquitin protein ligase [Source:HGNC Symbol;Acc:HGNC:6848]	chr5	56815574	protein_coding	13233.1	0.573051	0.0752025	7.62011	2.53466e-14	5.46252e-13	2	51422.5
ENSG00000173442	EHBP1L1	EH domain binding protein 1-like 1 [Source:HGNC Symbol;Acc:HGNC:30682]	chr11	65576038	protein_coding	6576.29	0.595935	0.0782161	7.61909	2.55478e-14	5.49987e-13	2	896
ENSG00000123836	PFKFB2	6-phosphofructo-2-kinase/fructose-2,6-biphosphatase 2 [Source:HGNC Symbol;Acc:HGNC:8873]	chr1	207053260	protein_coding	2095.81	0.599834	0.0787589	7.61607	2.6151e-14	5.6236e-13	0
ENSG00000058091	CDK14	cyclin-dependent kinase 14 [Source:HGNC Symbol;Acc:HGNC:8883]	chr7	90709531	protein_coding	1439.79	0.958385	0.12591	7.61165	2.70619e-14	5.81315e-13	0
ENSG00000107882	SUFU	suppressor of fused homolog (Drosophila) [Source:HGNC Symbol;Acc:HGNC:16466]	chr10	102503987	protein_coding	1439.68	-0.762773	0.10022	-7.61102	2.71952e-14	5.83543e-13	0
ENSG00000134247	PTGFRN	prostaglandin F2 receptor inhibitor [Source:HGNC Symbol;Acc:HGNC:9601]	chr1	116910057	protein_coding	14582.6	0.542378	0.071282	7.60891	2.76424e-14	5.92496e-13	2	9960.5
ENSG00000164104	HMGB2	high mobility group box 2 [Source:HGNC Symbol;Acc:HGNC:5000]	chr4	173335125	protein_coding	11179.7	-0.9864	0.129693	-7.60566	2.83443e-14	6.06882e-13	0
ENSG00000069956	MAPK6	mitogen-activated protein kinase 6 [Source:HGNC Symbol;Acc:HGNC:6879]	chr15	52019201	protein_coding	14637.7	0.541713	0.0712307	7.60506	2.84776e-14	6.09074e-13	0
ENSG00000105173	CCNE1	cyclin E1 [Source:HGNC Symbol;Acc:HGNC:1589]	chr19	29811898	protein_coding	1052.73	-0.67371	0.0885983	-7.6041	2.86891e-14	6.12934e-13	0
ENSG00000251191	LINC00589	long intergenic non-protein coding RNA 589 [Source:HGNC Symbol;Acc:HGNC:32299]	chr8	29748109	lincRNA	106.066	1.57966	0.207753	7.60354	2.88147e-14	6.14951e-13	1	61682
ENSG00000143324	XPR1	xenotropic and polytropic retrovirus receptor 1 [Source:HGNC Symbol;Acc:HGNC:12827]	chr1	180632004	protein_coding	7892.98	0.545543	0.0717667	7.60162	2.92453e-14	6.23468e-13	0
ENSG00000112414	ADGRG6	adhesion G protein-coupled receptor G6 [Source:HGNC Symbol;Acc:HGNC:13841]	chr6	142301854	protein_coding	12142.4	0.515653	0.0678883	7.59561	3.06345e-14	6.52379e-13	0
ENSG00000088812	ATRN	attractin [Source:HGNC Symbol;Acc:HGNC:885]	chr20	3471040	protein_coding	7716.91	0.526179	0.0692826	7.59468	3.08558e-14	6.56385e-13	0
ENSG00000138356	AOX1	aldehyde oxidase 1 [Source:HGNC Symbol;Acc:HGNC:553]	chr2	200585868	protein_coding	437.354	-1.23418	0.162553	-7.59245	3.13906e-14	6.67042e-13	0
ENSG00000005059	CCDC109B	coiled-coil domain containing 109B [Source:HGNC Symbol;Acc:HGNC:26076]	chr4	109560205	protein_coding	1013.98	-0.929276	0.122404	-7.59186	3.15337e-14	6.69362e-13	0
ENSG00000235106	LINC00094	long intergenic non-protein coding RNA 94 [Source:HGNC Symbol;Acc:HGNC:24742]	chr9	134026407	antisense	2777.09	0.678104	0.0893646	7.58806	3.24728e-14	6.88556e-13	1	66147
ENSG00000162695	SLC30A7	solute carrier family 30 (zinc transporter), member 7 [Source:HGNC Symbol;Acc:HGNC:19306]	chr1	100896076	protein_coding	1405.23	0.694958	0.0916165	7.58552	3.3116e-14	7.01441e-13	0
ENSG00000138623	SEMA7A	semaphorin 7A, GPI membrane anchor (John Milton Hagen blood group) [Source:HGNC Symbol;Acc:HGNC:10741]	chr15	74434467	protein_coding	716.08	0.758879	0.100117	7.57994	3.45721e-14	7.31497e-13	0
ENSG00000154114	TBCEL	tubulin folding cofactor E-like [Source:HGNC Symbol;Acc:HGNC:28115]	chr11	121024121	protein_coding	1350.21	0.727627	0.096067	7.57416	3.61453e-14	7.63967e-13	0
ENSG00000123728	RAP2C	RAP2C, member of RAS oncogene family [Source:HGNC Symbol;Acc:HGNC:21165]	chrX	132218124	protein_coding	19013.9	-0.848738	0.112121	-7.56986	3.7362e-14	7.88837e-13	2	36664
ENSG00000156802	ATAD2	ATPase family, AAA domain containing 2 [Source:HGNC Symbol;Acc:HGNC:30123]	chr8	123396465	protein_coding	16388.2	-0.817672	0.108045	-7.56785	3.79455e-14	8.00302e-13	0
ENSG00000166147	FBN1	fibrillin 1 [Source:HGNC Symbol;Acc:HGNC:3603]	chr15	48645849	protein_coding	1968.51	1.73164	0.228872	7.56599	3.84926e-14	8.10974e-13	0
ENSG00000178075	GRAMD1C	GRAM domain containing 1C [Source:HGNC Symbol;Acc:HGNC:25252]	chr3	113838418	protein_coding	125.409	-1.38498	0.183058	-7.5658	3.85475e-14	8.11265e-13	0
ENSG00000154803	FLCN	folliculin [Source:HGNC Symbol;Acc:HGNC:27310]	chr17	17237139	protein_coding	2430.65	0.62178	0.0822006	7.56418	3.9033e-14	8.20608e-13	0
ENSG00000182253	SYNM	synemin, intermediate filament protein [Source:HGNC Symbol;Acc:HGNC:24466]	chr15	99105035	protein_coding	938.527	0.723201	0.0956126	7.56387	3.91251e-14	8.21669e-13	0
ENSG00000158402	CDC25C	cell division cycle 25C [Source:HGNC Symbol;Acc:HGNC:1727]	chr5	138331835	protein_coding	710.162	-1.18206	0.156338	-7.56096	4.00092e-14	8.39343e-13	0
ENSG00000085552	IGSF9	immunoglobulin superfamily, member 9 [Source:HGNC Symbol;Acc:HGNC:18132]	chr1	159933934	protein_coding	1380.49	-0.716295	0.0947566	-7.55931	4.05203e-14	8.49163e-13	0
ENSG00000272341	RP1-151F17.2		chr6	16764346	lincRNA	333.208	1.21757	0.161121	7.55687	4.12879e-14	8.64332e-13	3	2019
ENSG00000020577	SAMD4A	sterile alpha motif domain containing 4A [Source:HGNC Symbol;Acc:HGNC:23023]	chr14	54567612	protein_coding	2329.75	0.835142	0.110566	7.55337	4.24148e-14	8.86043e-13	0
ENSG00000176928	GCNT4	glucosaminyl (N-acetyl) transferase 4, core 2 [Source:HGNC Symbol;Acc:HGNC:17973]	chr5	75030899	protein_coding	289.667	1.31401	0.173995	7.552	4.28621e-14	8.9444e-13	1	6498
ENSG00000141428	C18orf21	chromosome 18 open reading frame 21 [Source:HGNC Symbol;Acc:HGNC:28802]	chr18	35972083	protein_coding	732.084	-0.756258	0.100214	-7.54644	4.47328e-14	9.32492e-13	0
ENSG00000197081	IGF2R	insulin-like growth factor 2 receptor [Source:HGNC Symbol;Acc:HGNC:5467]	chr6	159969099	protein_coding	17543	0.55917	0.0741225	7.54387	4.56237e-14	9.50061e-13	0
ENSG00000186185	KIF18B	kinesin family member 18B [Source:HGNC Symbol;Acc:HGNC:27102]	chr17	44947637	protein_coding	1258.62	-0.987512	0.130976	-7.53965	4.7125e-14	9.8029e-13	1	95761.5
ENSG00000146950	SHROOM2	shroom family member 2 [Source:HGNC Symbol;Acc:HGNC:630]	chrX	9786456	protein_coding	3931.84	-0.633888	0.0840873	-7.53845	4.75574e-14	9.88244e-13	1	23884.5
ENSG00000118402	ELOVL4	ELOVL fatty acid elongase 4 [Source:HGNC Symbol;Acc:HGNC:14415]	chr6	79947580	protein_coding	515.617	1.05535	0.140037	7.53621	4.83831e-14	1.00434e-12	0
ENSG00000164603	C7orf60	chromosome 7 open reading frame 60 [Source:HGNC Symbol;Acc:HGNC:26475]	chr7	112939916	protein_coding	1306.2	-0.679132	0.0901388	-7.53429	4.91003e-14	1.01816e-12	0
ENSG00000115963	RND3	Rho family GTPase 3 [Source:HGNC Symbol;Acc:HGNC:671]	chr2	150487667	protein_coding	7415.02	0.729547	0.0968793	7.53047	5.05566e-14	1.04726e-12	0
ENSG00000121579	NAA50	N(alpha)-acetyltransferase 50, NatE catalytic subunit [Source:HGNC Symbol;Acc:HGNC:29533]	chr3	113746274	protein_coding	19106.7	-0.558398	0.0741551	-7.53014	5.06855e-14	1.04883e-12	0
ENSG00000145016	RUBCN	RUN domain and cysteine-rich domain containing, Beclin 1-interacting protein [Source:HGNC Symbol;Acc:HGNC:28991]	chr3	197749699	protein_coding	3760.57	-0.607539	0.0806945	-7.52888	5.11763e-14	1.05788e-12	0
ENSG00000005238	FAM214B	family with sequence similarity 214, member B [Source:HGNC Symbol;Acc:HGNC:25666]	chr9	35111574	protein_coding	928.765	-0.737204	0.0980224	-7.52077	5.44538e-14	1.12445e-12	1	82407.5
ENSG00000161800	RACGAP1	Rac GTPase activating protein 1 [Source:HGNC Symbol;Acc:HGNC:9804]	chr12	50025438	protein_coding	9460.15	-0.877705	0.116748	-7.51795	5.56401e-14	1.14774e-12	0
ENSG00000254337	RP11-865I6.2		chr8	68852763	lincRNA	106.727	-1.53832	0.204642	-7.51715	5.59836e-14	1.15362e-12	2	772.5
ENSG00000112782	CLIC5	chloride intracellular channel 5 [Source:HGNC Symbol;Acc:HGNC:13517]	chr6	46080395	protein_coding	64.0175	1.74931	0.232763	7.51542	5.67271e-14	1.16773e-12	0
ENSG00000100280	AP1B1	adaptor-related protein complex 1, beta 1 subunit [Source:HGNC Symbol;Acc:HGNC:554]	chr22	29388583	protein_coding	15915.6	-0.539505	0.0717955	-7.51448	5.71378e-14	1.17495e-12	3	2878
ENSG00000099953	MMP11	matrix metallopeptidase 11 [Source:HGNC Symbol;Acc:HGNC:7157]	chr22	23768226	protein_coding	113.831	1.40941	0.187658	7.51056	5.88734e-14	1.20939e-12	0
ENSG00000140463	BBS4	Bardet-Biedl syndrome 4 [Source:HGNC Symbol;Acc:HGNC:969]	chr15	72686187	protein_coding	2102.36	-0.5981	0.0796602	-7.50814	5.99744e-14	1.23072e-12	0
ENSG00000185745	IFIT1	interferon-induced protein with tetratricopeptide repeats 1 [Source:HGNC Symbol;Acc:HGNC:5407]	chr10	89392546	protein_coding	3800.58	1.01356	0.135027	7.50638	6.0784e-14	1.24604e-12	0
ENSG00000162772	ATF3	activating transcription factor 3 [Source:HGNC Symbol;Acc:HGNC:785]	chr1	212613436	protein_coding	459.826	1.02712	0.136897	7.50291	6.24156e-14	1.27816e-12	1	55234.5
ENSG00000204950	LRRC10B	leucine rich repeat containing 10B [Source:HGNC Symbol;Acc:HGNC:37215]	chr11	61508800	protein_coding	777.549	0.918864	0.122476	7.50238	6.26676e-14	1.28199e-12	0
ENSG00000049283	EPN3	epsin 3 [Source:HGNC Symbol;Acc:HGNC:18235]	chr17	50532543	protein_coding	4814.45	-0.574663	0.0766081	-7.50133	6.31716e-14	1.29096e-12	0
ENSG00000145386	CCNA2	cyclin A2 [Source:HGNC Symbol;Acc:HGNC:1578]	chr4	121823932	protein_coding	3310.62	-0.996452	0.13286	-7.5	6.3818e-14	1.30282e-12	0
ENSG00000150967	ABCB9	ATP-binding cassette, sub-family B (MDR/TAP), member 9 [Source:HGNC Symbol;Acc:HGNC:50]	chr12	122981649	protein_coding	1610.15	-0.79418	0.105907	-7.49881	6.43981e-14	1.31331e-12	2	81459
ENSG00000108559	NUP88	nucleoporin 88kDa [Source:HGNC Symbol;Acc:HGNC:8067]	chr17	5420160	protein_coding	2882.16	-0.580102	0.0773635	-7.49839	6.46071e-14	1.31621e-12	0
ENSG00000141448	GATA6	GATA binding protein 6 [Source:HGNC Symbol;Acc:HGNC:4174]	chr18	22169443	protein_coding	1389.67	0.764124	0.102009	7.49072	6.8496e-14	1.394e-12	0
ENSG00000138660	AP1AR	adaptor-related protein complex 1 associated regulatory protein [Source:HGNC Symbol;Acc:HGNC:28808]	chr4	112231737	protein_coding	2893.75	-0.558449	0.0745756	-7.48836	6.9739e-14	1.41783e-12	1	51726.5
ENSG00000184154	LRTOMT	leucine rich transmembrane and O-methyltransferase domain containing [Source:HGNC Symbol;Acc:HGNC:25033]	chr11	72080331	protein_coding	978.892	-0.713013	0.0952879	-7.48272	7.27974e-14	1.47849e-12	0
ENSG00000277224	HIST1H2BF	histone cluster 1, H2bf [Source:HGNC Symbol;Acc:HGNC:4752]	chr6	26199520	protein_coding	779.829	0.968843	0.129557	7.4781	7.54067e-14	1.52991e-12	1	96524.5
ENSG00000153823	PID1	phosphotyrosine interaction domain containing 1 [Source:HGNC Symbol;Acc:HGNC:26084]	chr2	229271265	protein_coding	131.463	1.33836	0.178995	7.47711	7.59733e-14	1.53982e-12	0
ENSG00000154582	TCEB1	transcription elongation factor B (SIII), polypeptide 1 (15kDa, elongin C) [Source:HGNC Symbol;Acc:HGNC:11617]	chr8	73972186	protein_coding	3348.36	-0.609208	0.0814994	-7.475	7.72063e-14	1.56321e-12	0
ENSG00000112029	FBXO5	F-box protein 5 [Source:HGNC Symbol;Acc:HGNC:13584]	chr6	152973985	protein_coding	1553.92	-0.848379	0.113537	-7.47227	7.88227e-14	1.5943e-12	0
ENSG00000062822	POLD1	polymerase (DNA directed), delta 1, catalytic subunit [Source:HGNC Symbol;Acc:HGNC:9175]	chr19	50384323	protein_coding	1883.85	-0.813308	0.108945	-7.46532	8.30954e-14	1.679e-12	0
ENSG00000136824	SMC2	structural maintenance of chromosomes 2 [Source:HGNC Symbol;Acc:HGNC:14011]	chr9	104094260	protein_coding	4794.14	-0.762503	0.102182	-7.46222	8.50797e-14	1.71559e-12	0
ENSG00000067141	NEO1	neogenin 1 [Source:HGNC Symbol;Acc:HGNC:7754]	chr15	73051710	protein_coding	10040.1	-0.620471	0.0831472	-7.46233	8.50088e-14	1.71559e-12	0
ENSG00000198417	MT1F	metallothionein 1F [Source:HGNC Symbol;Acc:HGNC:7398]	chr16	56657731	protein_coding	177.251	-1.34265	0.180034	-7.45776	8.80025e-14	1.77271e-12	0
ENSG00000135823	STX6	syntaxin 6 [Source:HGNC Symbol;Acc:HGNC:11441]	chr1	181022911	protein_coding	8008.5	0.584328	0.0783881	7.4543	9.03455e-14	1.81805e-12	1	94835
ENSG00000058272	PPP1R12A	protein phosphatase 1, regulatory subunit 12A [Source:HGNC Symbol;Acc:HGNC:7618]	chr12	79935198	protein_coding	9955.97	0.559962	0.0751287	7.45337	9.0985e-14	1.82906e-12	0
ENSG00000100292	HMOX1	heme oxygenase 1 [Source:HGNC Symbol;Acc:HGNC:5013]	chr22	35380835	protein_coding	1009.24	-0.913921	0.122659	-7.45092	9.26943e-14	1.86152e-12	0
ENSG00000118777	ABCG2	ATP-binding cassette, sub-family G (WHITE), member 2 (Junior blood group) [Source:HGNC Symbol;Acc:HGNC:74]	chr4	88158912	protein_coding	2847.34	0.624038	0.0837726	7.44919	9.39141e-14	1.8841e-12	1	74289.5
ENSG00000102362	SYTL4	synaptotagmin-like 4 [Source:HGNC Symbol;Acc:HGNC:15588]	chrX	100732120	protein_coding	1518.7	-0.719548	0.0966014	-7.44863	9.43119e-14	1.89016e-12	1	14066
ENSG00000196419	XRCC6	X-ray repair complementing defective repair in Chinese hamster cells 6 [Source:HGNC Symbol;Acc:HGNC:4055]	chr22	41621350	protein_coding	27443.2	-0.571905	0.0768127	-7.44544	9.66188e-14	1.93443e-12	0
ENSG00000134333	LDHA	lactate dehydrogenase A [Source:HGNC Symbol;Acc:HGNC:6535]	chr11	18394388	protein_coding	21636.6	-0.677457	0.0909987	-7.4447	9.71681e-14	1.94346e-12	0
ENSG00000177602	GSG2	germ cell associated 2 (haspin) [Source:HGNC Symbol;Acc:HGNC:19682]	chr17	3723903	protein_coding	435.501	-1.07268	0.144124	-7.44278	9.85876e-14	1.96986e-12	1	8492.5
ENSG00000156875	HIAT1	hippocampus abundant transcript 1 [Source:HGNC Symbol;Acc:HGNC:23363]	chr1	100038097	protein_coding	3313.62	0.641741	0.0862369	7.4416	9.94708e-14	1.98549e-12	0
ENSG00000105186	ANKRD27	ankyrin repeat domain 27 (VPS9 domain) [Source:HGNC Symbol;Acc:HGNC:25310]	chr19	32675199	protein_coding	5107.48	-0.564713	0.0759055	-7.43969	1.00926e-13	2.0125e-12	1	27031.5
ENSG00000223478	RP11-545E17.3		chr9	128724445	antisense	462.385	-0.886187	0.119124	-7.43921	1.01287e-13	2.01767e-12	1	88777.5
ENSG00000146858	ZC3HAV1L	zinc finger CCCH-type, antiviral 1-like [Source:HGNC Symbol;Acc:HGNC:22423]	chr7	139036029	protein_coding	341.162	0.934881	0.125686	7.43825	1.02031e-13	2.03044e-12	0
ENSG00000260822	GS1-358P8.4		chrX	24545516	sense_overlapping	1454.41	0.625401	0.0841519	7.43182	1.07115e-13	2.12946e-12	0
ENSG00000161692	DBF4B	DBF4 zinc finger B [Source:HGNC Symbol;Acc:HGNC:17883]	chr17	44708698	protein_coding	583.941	-1.0054	0.135336	-7.42896	1.09453e-13	2.17376e-12	0
ENSG00000070961	ATP2B1	ATPase, Ca++ transporting, plasma membrane 1 [Source:HGNC Symbol;Acc:HGNC:814]	chr12	89708831	protein_coding	20234.8	0.573226	0.0771777	7.42736	1.10788e-13	2.19806e-12	2	54046.5
ENSG00000134755	DSC2	desmocollin 2 [Source:HGNC Symbol;Acc:HGNC:3036]	chr18	31102415	protein_coding	521.531	0.900063	0.121186	7.42714	1.10969e-13	2.19944e-12	0
ENSG00000088325	TPX2	TPX2, microtubule-associated [Source:HGNC Symbol;Acc:HGNC:1249]	chr20	31739271	protein_coding	10963.4	-0.892926	0.120259	-7.42503	1.12752e-13	2.23254e-12	1	60538
ENSG00000161981	SNRNP25	small nuclear ribonucleoprotein 25kDa (U11/U12) [Source:HGNC Symbol;Acc:HGNC:14161]	chr16	53010	protein_coding	4488.08	-0.747619	0.100702	-7.42408	1.13567e-13	2.24643e-12	0
ENSG00000171148	TADA3	transcriptional adaptor 3 [Source:HGNC Symbol;Acc:HGNC:19422]	chr3	9792736	protein_coding	11838	-0.586466	0.0790308	-7.42073	1.16481e-13	2.30175e-12	0
ENSG00000029153	ARNTL2	aryl hydrocarbon receptor nuclear translocator-like 2 [Source:HGNC Symbol;Acc:HGNC:18984]	chr12	27332854	protein_coding	2513.11	0.627557	0.084579	7.41977	1.17325e-13	2.31612e-12	0
ENSG00000154856	APCDD1	adenomatosis polyposis coli down-regulated 1 [Source:HGNC Symbol;Acc:HGNC:15718]	chr18	10454628	protein_coding	444.748	0.873092	0.117713	7.41713	1.19685e-13	2.36033e-12	0
ENSG00000126775	ATG14	autophagy related 14 [Source:HGNC Symbol;Acc:HGNC:19962]	chr14	55411858	protein_coding	2127.9	0.585463	0.0789427	7.41631	1.20433e-13	2.37272e-12	0
ENSG00000134595	SOX3	SRY (sex determining region Y)-box 3 [Source:HGNC Symbol;Acc:HGNC:11199]	chrX	140505503	protein_coding	667.128	-1.00699	0.135885	-7.41058	1.25746e-13	2.47492e-12	1	13041
ENSG00000056998	GYG2	glycogenin 2 [Source:HGNC Symbol;Acc:HGNC:4700]	chrX	2828822	protein_coding	1700.04	0.655851	0.0885074	7.41012	1.26184e-13	2.48107e-12	0
ENSG00000164761	TNFRSF11B	tumor necrosis factor receptor superfamily, member 11b [Source:HGNC Symbol;Acc:HGNC:11909]	chr8	118952200	protein_coding	1073.63	-0.87643	0.118327	-7.40682	1.2936e-13	2.54098e-12	0
ENSG00000103365	GGA2	golgi-associated, gamma adaptin ear containing, ARF binding protein 2 [Source:HGNC Symbol;Acc:HGNC:16064]	chr16	23510494	protein_coding	7891.41	-0.511254	0.0690673	-7.40225	1.33892e-13	2.6274e-12	1	29958.5
ENSG00000155313	USP25	ubiquitin specific peptidase 25 [Source:HGNC Symbol;Acc:HGNC:12624]	chr21	15730025	protein_coding	3451.96	0.693704	0.0937708	7.39787	1.38389e-13	2.71294e-12	0
ENSG00000012174	MBTPS2	membrane-bound transcription factor peptidase, site 2 [Source:HGNC Symbol;Acc:HGNC:15455]	chrX	21839654	protein_coding	2384.63	-0.57137	0.0772429	-7.39705	1.39238e-13	2.72688e-12	2	75073.5
ENSG00000145736	GTF2H2	general transcription factor IIH, polypeptide 2, 44kDa [Source:HGNC Symbol;Acc:HGNC:4656]	chr5	71067601	protein_coding	3317.68	-0.541191	0.0732268	-7.39061	1.46155e-13	2.85952e-12	0
ENSG00000217275	RP1-34B20.4		chr6	26202156	processed_pseudogene	419.002	0.98974	0.133965	7.38808	1.48966e-13	2.91162e-12	1	93888.5
ENSG00000109320	NFKB1	nuclear factor of kappa light polypeptide gene enhancer in B-cells 1 [Source:HGNC Symbol;Acc:HGNC:7794]	chr4	102501329	protein_coding	5003.77	-0.514573	0.0697615	-7.37617	1.62903e-13	3.18089e-12	0
ENSG00000180801	ARSJ	arylsulfatase family, member J [Source:HGNC Symbol;Acc:HGNC:26286]	chr4	113979701	protein_coding	307.324	1.08463	0.147103	7.37327	1.66492e-13	3.24774e-12	0
ENSG00000173207	CKS1B	CDC28 protein kinase regulatory subunit 1B [Source:HGNC Symbol;Acc:HGNC:19083]	chr1	154977299	protein_coding	4191.53	-0.883126	0.119785	-7.37258	1.67356e-13	3.26139e-12	1	28356
ENSG00000187045	TMPRSS6	transmembrane protease, serine 6 [Source:HGNC Symbol;Acc:HGNC:16517]	chr22	37103653	protein_coding	143.615	-1.33426	0.180982	-7.37235	1.67648e-13	3.26385e-12	4	82350.5
ENSG00000118263	KLF7	Kruppel-like factor 7 (ubiquitous) [Source:HGNC Symbol;Acc:HGNC:6350]	chr2	207165945	protein_coding	1042.51	0.661249	0.0897068	7.37122	1.69078e-13	3.28844e-12	0
ENSG00000152240	HAUS1	HAUS augmin-like complex, subunit 1 [Source:HGNC Symbol;Acc:HGNC:25174]	chr18	46104332	protein_coding	1121.9	-0.830666	0.112725	-7.36899	1.71932e-13	3.34066e-12	1	9673.5
ENSG00000105856	HBP1	HMG-box transcription factor 1 [Source:HGNC Symbol;Acc:HGNC:23200]	chr7	107169015	protein_coding	6665.81	0.594459	0.0806763	7.36845	1.72627e-13	3.35087e-12	1	65113
ENSG00000138378	STAT4	signal transducer and activator of transcription 4 [Source:HGNC Symbol;Acc:HGNC:11365]	chr2	191151260	protein_coding	240.36	1.31075	0.177961	7.36542	1.76594e-13	3.4245e-12	0
ENSG00000145050	MANF	mesencephalic astrocyte-derived neurotrophic factor [Source:HGNC Symbol;Acc:HGNC:15461]	chr3	51385409	protein_coding	1925.44	-0.651387	0.088686	-7.34487	2.05959e-13	3.99002e-12	0
ENSG00000280789	PAGR1	PAXIP1 associated glutamate-rich protein 1 [Source:HGNC Symbol;Acc:HGNC:28707]	chr16	29815952	protein_coding	646.458	-0.841939	0.114659	-7.34299	2.08868e-13	4.04241e-12	1	50251
ENSG00000155189	AGPAT5	1-acylglycerol-3-phosphate O-acyltransferase 5 [Source:HGNC Symbol;Acc:HGNC:20886]	chr8	6708357	protein_coding	2093.27	-0.602838	0.0821354	-7.33956	2.14297e-13	4.14343e-12	0
ENSG00000197043	ANXA6	annexin A6 [Source:HGNC Symbol;Acc:HGNC:544]	chr5	151157882	protein_coding	8079.55	-0.545652	0.0743494	-7.33902	2.15155e-13	4.15595e-12	1	57578.5
ENSG00000157538	DSCR3	Down syndrome critical region 3 [Source:HGNC Symbol;Acc:HGNC:3044]	chr21	37229483	protein_coding	3175.17	-0.553913	0.075479	-7.33863	2.15788e-13	4.1641e-12	1	38558.5
ENSG00000147852	VLDLR	very low density lipoprotein receptor [Source:HGNC Symbol;Acc:HGNC:12698]	chr9	2621834	protein_coding	2991.35	0.589637	0.08041	7.33288	2.2526e-13	4.34263e-12	0
ENSG00000196950	SLC39A10	solute carrier family 39 (zinc transporter), member 10 [Source:HGNC Symbol;Acc:HGNC:20861]	chr2	195656747	protein_coding	4143.03	0.568105	0.0774996	7.33042	2.29434e-13	4.41878e-12	0
ENSG00000242732	RGAG4	retrotransposon gag domain containing 4 [Source:HGNC Symbol;Acc:HGNC:29430]	chrX	72131901	protein_coding	1846.63	0.692742	0.0945059	7.33015	2.29897e-13	4.41979e-12	0
ENSG00000144935	TRPC1	transient receptor potential cation channel, subfamily C, member 1 [Source:HGNC Symbol;Acc:HGNC:12333]	chr3	142724169	protein_coding	773.142	0.799334	0.109048	7.33013	2.29934e-13	4.41979e-12	0
ENSG00000137804	NUSAP1	nucleolar and spindle associated protein 1 [Source:HGNC Symbol;Acc:HGNC:18538]	chr15	41332694	protein_coding	5170.94	-0.907207	0.123834	-7.32597	2.37171e-13	4.55003e-12	0
ENSG00000172915	NBEA	neurobeachin [Source:HGNC Symbol;Acc:HGNC:7648]	chr13	34942287	protein_coding	13531.8	0.672091	0.0917396	7.32607	2.36996e-13	4.55003e-12	0
ENSG00000100731	PCNX	pecanex homolog (Drosophila) [Source:HGNC Symbol;Acc:HGNC:19740]	chr14	70907405	protein_coding	9992.78	0.548294	0.0749157	7.31881	2.50181e-13	4.79498e-12	0
ENSG00000114923	SLC4A3	solute carrier family 4 (anion exchanger), member 3 [Source:HGNC Symbol;Acc:HGNC:11029]	chr2	219627327	protein_coding	636.146	0.77361	0.105732	7.31671	2.54134e-13	4.866e-12	1	95319
ENSG00000120662	MTRF1	mitochondrial translational release factor 1 [Source:HGNC Symbol;Acc:HGNC:7469]	chr13	41263577	protein_coding	499.454	-0.798957	0.109204	-7.31616	2.55164e-13	4.88099e-12	0
ENSG00000130487	KLHDC7B	kelch domain containing 7B [Source:HGNC Symbol;Acc:HGNC:25145]	chr22	50548033	protein_coding	131.644	1.48082	0.202413	7.31583	2.55788e-13	4.8882e-12	0
ENSG00000134716	CYP2J2	cytochrome P450, family 2, subfamily J, polypeptide 2 [Source:HGNC Symbol;Acc:HGNC:2634]	chr1	59913238	protein_coding	665.998	-0.768656	0.105129	-7.31156	2.6405e-13	5.04121e-12	0
ENSG00000099864	PALM	paralemmin [Source:HGNC Symbol;Acc:HGNC:8594]	chr19	708939	protein_coding	2065.13	0.763947	0.104501	7.31043	2.66295e-13	5.07915e-12	0
ENSG00000163507	KIAA1524	KIAA1524 [Source:HGNC Symbol;Acc:HGNC:29302]	chr3	108589452	protein_coding	2287.84	-0.88986	0.121749	-7.30895	2.69232e-13	5.13022e-12	0
ENSG00000158406	HIST1H4H	histone cluster 1, H4h [Source:HGNC Symbol;Acc:HGNC:4788]	chr6	26285638	protein_coding	9890.33	0.563234	0.0770679	7.30828	2.70579e-13	5.15092e-12	1	10406.5
ENSG00000134057	CCNB1	cyclin B1 [Source:HGNC Symbol;Acc:HGNC:1579]	chr5	69167010	protein_coding	9805.22	-0.825843	0.113007	-7.30787	2.71404e-13	5.16164e-12	0
ENSG00000134202	GSTM3	glutathione S-transferase mu 3 (brain) [Source:HGNC Symbol;Acc:HGNC:4635]	chr1	109740516	protein_coding	8340.36	-0.893665	0.122335	-7.30503	2.77195e-13	5.2667e-12	0
ENSG00000175063	UBE2C	ubiquitin-conjugating enzyme E2C [Source:HGNC Symbol;Acc:HGNC:15937]	chr20	45813006	protein_coding	4519.72	-0.944205	0.129331	-7.30071	2.86254e-13	5.43161e-12	0
ENSG00000127423	AUNIP	aurora kinase A and ninein interacting protein [Source:HGNC Symbol;Acc:HGNC:28363]	chr1	25859412	protein_coding	843.18	-0.733092	0.100415	-7.30063	2.86424e-13	5.43161e-12	0
ENSG00000271133	CTA-293F17.1		chr7	20331681	antisense	88.3984	1.52602	0.209045	7.29994	2.87906e-13	5.45447e-12	0
ENSG00000138821	SLC39A8	solute carrier family 39 (zinc transporter), member 8 [Source:HGNC Symbol;Acc:HGNC:20862]	chr4	102345205	protein_coding	1486.99	-0.761563	0.104335	-7.2992	2.89474e-13	5.47891e-12	0
ENSG00000013573	DDX11	DEAD/H (Asp-Glu-Ala-Asp/His) box helicase 11 [Source:HGNC Symbol;Acc:HGNC:2736]	chr12	31073876	protein_coding	3001.93	-0.621355	0.0851628	-7.29609	2.9626e-13	5.60198e-12	0
ENSG00000176907	C8orf4	chromosome 8 open reading frame 4 [Source:HGNC Symbol;Acc:HGNC:1357]	chr8	40153455	protein_coding	105.665	1.4737	0.202005	7.29534	2.97911e-13	5.62781e-12	0
ENSG00000156675	RAB11FIP1	RAB11 family interacting protein 1 (class I) [Source:HGNC Symbol;Acc:HGNC:30265]	chr8	37899454	protein_coding	8959.56	0.531707	0.0729167	7.29198	3.05435e-13	5.76442e-12	0
ENSG00000080823	MOK	MOK protein kinase [Source:HGNC Symbol;Acc:HGNC:9833]	chr14	102232725	protein_coding	595.989	0.832959	0.11428	7.28876	3.12811e-13	5.898e-12	0
ENSG00000116668	SWT1	SWT1 RNA endoribonuclease homolog [Source:HGNC Symbol;Acc:HGNC:16785]	chr1	185157159	protein_coding	306.155	0.977003	0.134096	7.28583	3.19708e-13	6.02228e-12	0
ENSG00000163818	LZTFL1	leucine zipper transcription factor-like 1 [Source:HGNC Symbol;Acc:HGNC:6741]	chr3	45915724	protein_coding	861.315	0.761245	0.104514	7.28364	3.24939e-13	6.11498e-12	0
ENSG00000196684	HSH2D	hematopoietic SH2 domain containing [Source:HGNC Symbol;Acc:HGNC:24920]	chr19	16143691	protein_coding	1537.16	-0.715156	0.0982456	-7.27926	3.35652e-13	6.31057e-12	5	119.5
ENSG00000138658	ZGRF1	zinc finger, GRF-type containing 1 [Source:HGNC Symbol;Acc:HGNC:25654]	chr4	112636910	protein_coding	586.083	-0.821571	0.112869	-7.279	3.36297e-13	6.31669e-12	0
ENSG00000125454	SLC25A19	solute carrier family 25 (mitochondrial thiamine pyrophosphate carrier), member 19 [Source:HGNC Symbol;Acc:HGNC:14409]	chr17	75287674	protein_coding	388.193	-0.919182	0.126335	-7.27578	3.44432e-13	6.46334e-12	3	2025
ENSG00000102445	KIAA0226L	KIAA0226-like [Source:HGNC Symbol;Acc:HGNC:20420]	chr13	46387500	protein_coding	47.0116	-1.9455	0.267468	-7.27375	3.4964e-13	6.55484e-12	1	27567
ENSG00000127589	TUBBP1	tubulin, beta pseudogene 1 [Source:HGNC Symbol;Acc:HGNC:12414]	chr8	30351873	transcribed_processed_pseudogene	1305.43	-0.770316	0.105946	-7.27084	3.57266e-13	6.69144e-12	0
ENSG00000145220	LYAR	Ly1 antibody reactive [Source:HGNC Symbol;Acc:HGNC:26021]	chr4	4290169	protein_coding	991.006	-0.663845	0.0913082	-7.27037	3.58491e-13	6.70804e-12	0
ENSG00000109919	MTCH2	mitochondrial carrier 2 [Source:HGNC Symbol;Acc:HGNC:17587]	chr11	47642623	protein_coding	9354.98	-0.641578	0.0882888	-7.26682	3.68062e-13	6.8806e-12	0
ENSG00000172061	LRRC15	leucine rich repeat containing 15 [Source:HGNC Symbol;Acc:HGNC:20818]	chr3	194369743	protein_coding	326.189	1.02548	0.141235	7.26081	3.84769e-13	7.18612e-12	2	26969.5
ENSG00000255717	SNHG1	small nucleolar RNA host gene 1 [Source:HGNC Symbol;Acc:HGNC:32688]	chr11	62855885	processed_transcript	2011.8	-0.611205	0.084206	-7.25845	3.91556e-13	7.30596e-12	0
ENSG00000277654	RP11-255M2.3		chr15	94841059	lincRNA	54.4451	-1.80582	0.249141	-7.24819	4.22383e-13	7.87372e-12	2	48641
ENSG00000099246	RAB18	RAB18, member RAS oncogene family [Source:HGNC Symbol;Acc:HGNC:14244]	chr10	27504174	protein_coding	10018.5	0.606655	0.0837108	7.24703	4.26016e-13	7.93395e-12	0
ENSG00000120437	ACAT2	acetyl-CoA acetyltransferase 2 [Source:HGNC Symbol;Acc:HGNC:94]	chr6	159760328	protein_coding	3335.15	-0.875239	0.120817	-7.24436	4.34481e-13	8.08397e-12	0
ENSG00000169583	CLIC3	chloride intracellular channel 3 [Source:HGNC Symbol;Acc:HGNC:2064]	chr9	136996803	protein_coding	2568.05	-0.882035	0.121765	-7.24375	4.36431e-13	8.1126e-12	0
ENSG00000173838	MARCH10	membrane-associated ring finger (C3HC4) 10, E3 ubiquitin protein ligase [Source:HGNC Symbol;Acc:HGNC:26655]	chr17	62808290	protein_coding	173.351	1.15969	0.160164	7.24064	4.46588e-13	8.29359e-12	8	3322
ENSG00000123104	ITPR2	inositol 1,4,5-trisphosphate receptor, type 2 [Source:HGNC Symbol;Acc:HGNC:6181]	chr12	26833198	protein_coding	6592.39	0.596497	0.08239	7.23992	4.48945e-13	8.32953e-12	0
ENSG00000116254	CHD5	chromodomain helicase DNA binding protein 5 [Source:HGNC Symbol;Acc:HGNC:16816]	chr1	6180123	protein_coding	611.139	0.815571	0.112762	7.23269	4.73525e-13	8.77733e-12	1	22048
ENSG00000164032	H2AFZ	H2A histone family, member Z [Source:HGNC Symbol;Acc:HGNC:4741]	chr4	99950299	protein_coding	22716	-0.735971	0.10178	-7.23101	4.79431e-13	8.87847e-12	0
ENSG00000146410	MTFR2	mitochondrial fission regulator 2 [Source:HGNC Symbol;Acc:HGNC:21115]	chr6	136250311	protein_coding	473.962	-1.00079	0.138416	-7.23033	4.81822e-13	8.90604e-12	0
ENSG00000104889	RNASEH2A	ribonuclease H2, subunit A [Source:HGNC Symbol;Acc:HGNC:18518]	chr19	12806592	protein_coding	3424.71	-0.923034	0.127665	-7.23011	4.82588e-13	8.91186e-12	0
ENSG00000103042	SLC38A7	solute carrier family 38, member 7 [Source:HGNC Symbol;Acc:HGNC:25582]	chr16	58684723	protein_coding	1325.68	0.601621	0.0832786	7.2242	5.04068e-13	9.29982e-12	0
ENSG00000157107	FCHO2	FCH domain only 2 [Source:HGNC Symbol;Acc:HGNC:25180]	chr5	72955981	protein_coding	3301.86	0.590924	0.0818037	7.22368	5.05975e-13	9.32629e-12	0
ENSG00000052795	FNIP2	folliculin interacting protein 2 [Source:HGNC Symbol;Acc:HGNC:29280]	chr4	158769138	protein_coding	1269.85	-0.69649	0.0964988	-7.21761	5.291e-13	9.74343e-12	2	36604.5
ENSG00000069020	MAST4	microtubule associated serine/threonine kinase family member 4 [Source:HGNC Symbol;Acc:HGNC:19037]	chr5	66596361	protein_coding	4802.04	-0.585719	0.0811841	-7.2147	5.40523e-13	9.94452e-12	2	50455
ENSG00000158023	WDR66	WD repeat domain 66 [Source:HGNC Symbol;Acc:HGNC:28506]	chr12	121947669	protein_coding	412.659	0.861891	0.119509	7.21192	5.5168e-13	1.01403e-11	0
ENSG00000274370	AC144831.3		chr17	83098377	lincRNA	332.156	0.950857	0.131895	7.20922	5.62729e-13	1.03338e-11	3	82087.5
ENSG00000130816	DNMT1	DNA (cytosine-5-)-methyltransferase 1 [Source:HGNC Symbol;Acc:HGNC:2976]	chr19	10195135	protein_coding	13652.8	-0.604056	0.0838069	-7.20772	5.68985e-13	1.0439e-11	0
ENSG00000256977	LIMS3	LIM and senescent cell antigen-like domains 3 [Source:HGNC Symbol;Acc:HGNC:30047]	chr2	109898647	protein_coding	372.619	-0.867346	0.120343	-7.2073	5.7071e-13	1.04609e-11	0
ENSG00000121621	KIF18A	kinesin family member 18A [Source:HGNC Symbol;Acc:HGNC:29441]	chr11	28108308	protein_coding	1162.05	-0.894634	0.124145	-7.20638	5.74599e-13	1.05224e-11	0
ENSG00000078081	LAMP3	lysosomal-associated membrane protein 3 [Source:HGNC Symbol;Acc:HGNC:14582]	chr3	183162911	protein_coding	436.543	1.09729	0.15235	7.20244	5.91458e-13	1.08211e-11	0
ENSG00000065923	SLC9A7	solute carrier family 9, subfamily A (NHE7, cation proton antiporter 7), member 7 [Source:HGNC Symbol;Acc:HGNC:17123]	chrX	46759172	protein_coding	13272.5	-0.621556	0.0863256	-7.20014	6.01502e-13	1.09947e-11	0
ENSG00000064999	ANKS1A	ankyrin repeat and sterile alpha motif domain containing 1A [Source:HGNC Symbol;Acc:HGNC:20961]	chr6	34889265	protein_coding	3824.19	-0.700298	0.0972744	-7.19921	6.05644e-13	1.10601e-11	0
ENSG00000167645	YIF1B	Yip1 interacting factor homolog B (S. cerevisiae) [Source:HGNC Symbol;Acc:HGNC:30511]	chr19	38315942	protein_coding	940.686	-0.731551	0.101626	-7.19846	6.0896e-13	1.11104e-11	2	5866.5
ENSG00000163882	POLR2H	polymerase (RNA) II (DNA directed) polypeptide H [Source:HGNC Symbol;Acc:HGNC:9195]	chr3	184361718	protein_coding	3312.58	-0.549145	0.0762955	-7.1976	6.12816e-13	1.11705e-11	0
ENSG00000133030	MPRIP	myosin phosphatase Rho interacting protein [Source:HGNC Symbol;Acc:HGNC:30321]	chr17	17042760	protein_coding	7955.81	-0.786993	0.109349	-7.19706	6.1526e-13	1.12047e-11	1	35838
ENSG00000164626	KCNK5	potassium channel, two pore domain subfamily K, member 5 [Source:HGNC Symbol;Acc:HGNC:6280]	chr6	39229450	protein_coding	582.779	-0.758062	0.105403	-7.19202	6.38388e-13	1.16151e-11	3	37516.5
ENSG00000148488	ST8SIA6	ST8 alpha-N-acetyl-neuraminide alpha-2,8-sialyltransferase 6 [Source:HGNC Symbol;Acc:HGNC:23317]	chr10	17454330	protein_coding	741.065	0.872974	0.121392	7.19134	6.41594e-13	1.16627e-11	1	8501.5
ENSG00000115241	PPM1G	protein phosphatase, Mg2+/Mn2+ dependent, 1G [Source:HGNC Symbol;Acc:HGNC:9278]	chr2	27409555	protein_coding	20530.8	-0.557929	0.0776092	-7.18895	6.52899e-13	1.18573e-11	0
ENSG00000004399	PLXND1	plexin D1 [Source:HGNC Symbol;Acc:HGNC:9107]	chr3	129606818	protein_coding	21000.4	0.571771	0.0795557	7.18706	6.6202e-13	1.20119e-11	2	56355
ENSG00000170571	EMB	embigin [Source:HGNC Symbol;Acc:HGNC:30465]	chr5	50441367	protein_coding	7667.12	0.606485	0.0844165	7.18443	6.74862e-13	1.22337e-11	0
ENSG00000158985	CDC42SE2	CDC42 small effector 2 [Source:HGNC Symbol;Acc:HGNC:18547]	chr5	131264100	protein_coding	6733.33	0.580071	0.0807773	7.18112	6.91438e-13	1.25226e-11	0
ENSG00000106771	TMEM245	transmembrane protein 245 [Source:HGNC Symbol;Acc:HGNC:1363]	chr9	109119945	protein_coding	15676	0.537257	0.0748681	7.17604	7.17588e-13	1.29843e-11	0
ENSG00000130429	ARPC1B	actin related protein 2/3 complex, subunit 1B, 41kDa [Source:HGNC Symbol;Acc:HGNC:704]	chr7	99374730	protein_coding	13754.3	-0.519033	0.0724033	-7.16864	7.57441e-13	1.36929e-11	1	7064.5
ENSG00000185650	ZFP36L1	ZFP36 ring finger protein-like 1 [Source:HGNC Symbol;Acc:HGNC:1107]	chr14	68793240	protein_coding	17491.9	0.54834	0.0765021	7.16765	7.62986e-13	1.37805e-11	0
ENSG00000278845	MRPL45	mitochondrial ribosomal protein L45 [Source:HGNC Symbol;Acc:HGNC:16651]	chr17	38297023	protein_coding	2121.11	-0.557017	0.0777189	-7.16707	7.66174e-13	1.38254e-11	0
ENSG00000171345	KRT19	keratin 19, type I [Source:HGNC Symbol;Acc:HGNC:6436]	chr17	41528308	protein_coding	176031	-0.623043	0.0869662	-7.16419	7.82469e-13	1.41066e-11	4	2591
ENSG00000068489	PRR11	proline rich 11 [Source:HGNC Symbol;Acc:HGNC:25619]	chr17	59155746	protein_coding	4563.91	-0.889445	0.124158	-7.16383	7.84553e-13	1.41313e-11	1	60251.5
ENSG00000181544	FANCB	Fanconi anemia, complementation group B [Source:HGNC Symbol;Acc:HGNC:3583]	chrX	14873062	protein_coding	300.425	-1.03827	0.145113	-7.15486	8.37609e-13	1.50731e-11	0
ENSG00000127804	METTL16	methyltransferase like 16 [Source:HGNC Symbol;Acc:HGNC:28484]	chr17	2511886	protein_coding	3324.69	0.616548	0.0861813	7.15408	8.42377e-13	1.51451e-11	0
ENSG00000106351	AGFG2	ArfGAP with FG repeats 2 [Source:HGNC Symbol;Acc:HGNC:5177]	chr7	100539225	protein_coding	1756.73	-0.629052	0.0879359	-7.15353	8.45754e-13	1.5192e-11	0
ENSG00000185664	PMEL	premelanosome protein [Source:HGNC Symbol;Acc:HGNC:10880]	chr12	55966674	protein_coding	433.091	-0.861394	0.120507	-7.14807	8.80091e-13	1.57944e-11	0
ENSG00000167657	DAPK3	death-associated protein kinase 3 [Source:HGNC Symbol;Acc:HGNC:2676]	chr19	3971070	protein_coding	3693.42	0.582063	0.0814367	7.14743	8.84205e-13	1.58539e-11	1	90935.5
ENSG00000196792	STRN3	striatin, calmodulin binding protein 3 [Source:HGNC Symbol;Acc:HGNC:15720]	chr14	31026401	protein_coding	3842.94	-0.540538	0.0756878	-7.14168	9.21986e-13	1.65163e-11	0
ENSG00000104756	KCTD9	potassium channel tetramerization domain containing 9 [Source:HGNC Symbol;Acc:HGNC:22401]	chr8	25458467	protein_coding	2063.32	-0.567634	0.0794936	-7.14063	9.29049e-13	1.66277e-11	0
ENSG00000151136	BTBD11	BTB (POZ) domain containing 11 [Source:HGNC Symbol;Acc:HGNC:23844]	chr12	107318413	protein_coding	487.581	0.780768	0.109353	7.13989	9.34053e-13	1.67021e-11	0
ENSG00000203875	SNHG5	small nucleolar RNA host gene 5 [Source:HGNC Symbol;Acc:HGNC:21026]	chr6	85678736	processed_transcript	3945.41	-0.588857	0.082476	-7.13974	9.35053e-13	1.67049e-11	0
ENSG00000176018	LYSMD3	LysM, putative peptidoglycan-binding, domain containing 3 [Source:HGNC Symbol;Acc:HGNC:26969]	chr5	90529581	protein_coding	4250.16	0.658308	0.0922133	7.13897	9.40348e-13	1.67843e-11	0
ENSG00000136717	BIN1	bridging integrator 1 [Source:HGNC Symbol;Acc:HGNC:1052]	chr2	127056491	protein_coding	795.279	0.717684	0.100651	7.13039	1.00086e-12	1.78483e-11	0
ENSG00000110871	COQ5	coenzyme Q5, methyltransferase [Source:HGNC Symbol;Acc:HGNC:28722]	chr12	120529182	protein_coding	2090.03	-0.589816	0.0827264	-7.12972	1.00573e-12	1.79189e-11	0
ENSG00000103111	MON1B	MON1 secretory trafficking family member B [Source:HGNC Symbol;Acc:HGNC:25020]	chr16	77190919	protein_coding	5990.88	-0.562825	0.0790112	-7.12336	1.05331e-12	1.87496e-11	0
ENSG00000214391	TUBAP2	tubulin, alpha pseudogene 2 [Source:HGNC Symbol;Acc:HGNC:14531]	chr11	90282560	processed_pseudogene	1797.6	-0.78773	0.11072	-7.11463	1.12211e-12	1.99563e-11	0
ENSG00000197620	CXorf40A	chromosome X open reading frame 40A [Source:HGNC Symbol;Acc:HGNC:28089]	chrX	149540642	protein_coding	2563.81	-0.588013	0.0826624	-7.11343	1.1319e-12	2.01124e-11	0
ENSG00000150403	TMCO3	transmembrane and coiled-coil domains 3 [Source:HGNC Symbol;Acc:HGNC:20329]	chr13	113548303	protein_coding	5152.99	0.639192	0.089869	7.11249	1.1397e-12	2.02328e-11	1	694
ENSG00000159167	STC1	stanniocalcin 1 [Source:HGNC Symbol;Acc:HGNC:11373]	chr8	23854807	protein_coding	6637.92	0.876622	0.123302	7.10958	1.16399e-12	2.06455e-11	1	60570.5
ENSG00000143228	NUF2	NUF2, NDC80 kinetochore complex component [Source:HGNC Symbol;Acc:HGNC:14621]	chr1	163321954	protein_coding	977.287	-0.928552	0.13064	-7.10774	1.17959e-12	2.09033e-11	0
ENSG00000100564	PIGH	phosphatidylinositol glycan anchor biosynthesis, class H [Source:HGNC Symbol;Acc:HGNC:8964]	chr14	67600287	protein_coding	854.4	-0.685003	0.0963785	-7.10742	1.1823e-12	2.09326e-11	1	66361
ENSG00000230733	AC092171.4		chr7	5475804	lincRNA	3548.95	0.543872	0.0765655	7.10335	1.21768e-12	2.15397e-11	0
ENSG00000177425	PAWR	PRKC, apoptosis, WT1, regulator [Source:HGNC Symbol;Acc:HGNC:8614]	chr12	79691097	protein_coding	14329.1	0.591014	0.0832139	7.10235	1.22657e-12	2.16774e-11	0
ENSG00000172167	MTBP	MDM2 binding protein [Source:HGNC Symbol;Acc:HGNC:7417]	chr8	120459276	protein_coding	406.641	-0.880592	0.123993	-7.10194	1.2302e-12	2.17222e-11	0
ENSG00000135596	MICAL1	microtubule associated monooxygenase, calponin and LIM domain containing 1 [Source:HGNC Symbol;Acc:HGNC:20619]	chr6	109450253	protein_coding	2027.22	0.667987	0.0941539	7.09463	1.29702e-12	2.28816e-11	0
ENSG00000104490	NCALD	neurocalcin delta [Source:HGNC Symbol;Acc:HGNC:7655]	chr8	102124907	protein_coding	417.434	0.895669	0.126335	7.08963	1.34473e-12	2.3702e-11	0
ENSG00000049246	PER3	period circadian clock 3 [Source:HGNC Symbol;Acc:HGNC:8847]	chr1	7784429	protein_coding	1560.22	0.645667	0.0910785	7.08912	1.34964e-12	2.37674e-11	0
ENSG00000135709	KIAA0513	KIAA0513 [Source:HGNC Symbol;Acc:HGNC:29058]	chr16	85063212	protein_coding	12616.2	0.654649	0.0923521	7.08861	1.35461e-12	2.38337e-11	1	84270.5
ENSG00000114956	DGUOK	deoxyguanosine kinase [Source:HGNC Symbol;Acc:HGNC:2858]	chr2	73926826	protein_coding	2995.83	-0.590072	0.083244	-7.08846	1.35609e-12	2.38384e-11	0
ENSG00000123080	CDKN2C	cyclin-dependent kinase inhibitor 2C (p18, inhibits CDK4) [Source:HGNC Symbol;Acc:HGNC:1789]	chr1	50960745	protein_coding	1101.02	-0.914437	0.129024	-7.08736	1.36695e-12	2.40081e-11	0
ENSG00000104549	SQLE	squalene epoxidase [Source:HGNC Symbol;Acc:HGNC:11279]	chr8	124998506	protein_coding	27469.3	-0.519275	0.0732824	-7.08595	1.38098e-12	2.42329e-11	1	71641.5
ENSG00000168994	PXDC1	PX domain containing 1 [Source:HGNC Symbol;Acc:HGNC:21361]	chr6	3752026	protein_coding	126.116	1.45842	0.20585	7.08485	1.39192e-12	2.44031e-11	1	3500.5
ENSG00000168306	ACOX2	acyl-CoA oxidase 2, branched chain [Source:HGNC Symbol;Acc:HGNC:120]	chr3	58537319	protein_coding	155.648	-1.25859	0.177686	-7.08324	1.4082e-12	2.4643e-11	1	69965
ENSG00000169679	BUB1	BUB1 mitotic checkpoint serine/threonine kinase [Source:HGNC Symbol;Acc:HGNC:1148]	chr2	110678107	protein_coding	4272.15	-0.88406	0.124809	-7.08332	1.40746e-12	2.4643e-11	0
ENSG00000204130	RUFY2	RUN and FYVE domain containing 2 [Source:HGNC Symbol;Acc:HGNC:19761]	chr10	68407189	protein_coding	1362.53	0.601653	0.0849417	7.08313	1.40935e-12	2.4643e-11	0
ENSG00000167716	WDR81	WD repeat domain 81 [Source:HGNC Symbol;Acc:HGNC:26600]	chr17	1724960	protein_coding	2185.21	0.567013	0.0801296	7.07619	1.48167e-12	2.58846e-11	1	52099
ENSG00000100625	SIX4	SIX homeobox 4 [Source:HGNC Symbol;Acc:HGNC:10890]	chr14	60724134	protein_coding	5030.08	0.510244	0.0721177	7.07517	1.49271e-12	2.60544e-11	1	95739.5
ENSG00000103034	NDRG4	NDRG family member 4 [Source:HGNC Symbol;Acc:HGNC:14466]	chr16	58464301	protein_coding	630.725	0.772717	0.109226	7.07449	1.49995e-12	2.61577e-11	0
ENSG00000254024	KB-1562D12.1		chr8	101492499	antisense	467.186	0.835184	0.118062	7.07409	1.50428e-12	2.621e-11	7	11756
ENSG00000149273	RPS3	ribosomal protein S3 [Source:HGNC Symbol;Acc:HGNC:10420]	chr11	75399486	protein_coding	93517.9	-0.598957	0.0846785	-7.07331	1.51277e-12	2.63348e-11	5	23156
ENSG00000139352	ASCL1	achaete-scute family bHLH transcription factor 1 [Source:HGNC Symbol;Acc:HGNC:738]	chr12	102957686	protein_coding	2232.53	-2.0579	0.291243	-7.0659	1.59575e-12	2.77548e-11	1	8411.5
ENSG00000139289	PHLDA1	pleckstrin homology-like domain, family A, member 1 [Source:HGNC Symbol;Acc:HGNC:8933]	chr12	76033932	protein_coding	2878.32	0.712493	0.100845	7.06521	1.60373e-12	2.7869e-11	1	89274.5
ENSG00000274180	NATD1	N-acetyltransferase domain containing 1 [Source:HGNC Symbol;Acc:HGNC:30770]	chr17	21253410	protein_coding	1957.69	0.671886	0.0951404	7.06205	1.64065e-12	2.84856e-11	0
ENSG00000162909	CAPN2	calpain 2, (m/II) large subunit [Source:HGNC Symbol;Acc:HGNC:1479]	chr1	223757624	protein_coding	3090.1	0.677153	0.0960099	7.05295	1.75166e-12	3.03862e-11	0
ENSG00000183763	TRAIP	TRAF interacting protein [Source:HGNC Symbol;Acc:HGNC:30764]	chr3	49856567	protein_coding	643.843	-0.876879	0.124342	-7.05213	1.76197e-12	3.05382e-11	0
ENSG00000100911	PSME2	proteasome activator subunit 2 [Source:HGNC Symbol;Acc:HGNC:9569]	chr14	24147258	protein_coding	9014.32	-0.545173	0.0773077	-7.05199	1.76378e-12	3.05428e-11	0
ENSG00000006634	DBF4	DBF4 zinc finger [Source:HGNC Symbol;Acc:HGNC:17364]	chr7	87876229	protein_coding	2450.43	-0.764153	0.108387	-7.0502	1.78662e-12	3.09111e-11	0
ENSG00000008256	CYTH3	cytohesin 3 [Source:HGNC Symbol;Acc:HGNC:9504]	chr7	6272644	protein_coding	1517.55	0.599219	0.0850037	7.04933	1.79779e-12	3.10772e-11	0
ENSG00000149636	DSN1	DSN1 homolog, MIS12 kinetochore complex component [Source:HGNC Symbol;Acc:HGNC:16165]	chr20	36773798	protein_coding	1790.35	-0.739129	0.104863	-7.04851	1.80844e-12	3.12146e-11	0
ENSG00000183723	CMTM4	CKLF-like MARVEL transmembrane domain containing 4 [Source:HGNC Symbol;Acc:HGNC:19175]	chr16	66621775	protein_coding	11473.3	0.511589	0.0725816	7.04847	1.8089e-12	3.12146e-11	0
ENSG00000129534	MIS18BP1	MIS18 binding protein 1 [Source:HGNC Symbol;Acc:HGNC:20190]	chr14	45253402	protein_coding	3416.77	-0.58979	0.0837013	-7.04637	1.83643e-12	3.1662e-11	0
ENSG00000168487	BMP1	bone morphogenetic protein 1 [Source:HGNC Symbol;Acc:HGNC:1067]	chr8	22165187	protein_coding	984.216	0.660433	0.0938312	7.03852	1.94293e-12	3.34689e-11	0
ENSG00000143153	ATP1B1	ATPase, Na+/K+ transporting, beta 1 polypeptide [Source:HGNC Symbol;Acc:HGNC:804]	chr1	169105697	protein_coding	22251.3	0.528745	0.0751385	7.03694	1.96509e-12	3.38211e-11	0
ENSG00000009830	POMT2	protein-O-mannosyltransferase 2 [Source:HGNC Symbol;Acc:HGNC:19743]	chr14	77320704	protein_coding	3369.19	0.603754	0.0858235	7.03483	1.99501e-12	3.43062e-11	3	2409.5
ENSG00000070778	PTPN21	protein tyrosine phosphatase, non-receptor type 21 [Source:HGNC Symbol;Acc:HGNC:9651]	chr14	88554733	protein_coding	2880.26	0.733507	0.104294	7.03309	2.02009e-12	3.47072e-11	1	85533
ENSG00000107443	CCNJ	cyclin J [Source:HGNC Symbol;Acc:HGNC:23434]	chr10	96043394	protein_coding	1393.54	0.619485	0.0880878	7.03258	2.02745e-12	3.48034e-11	0
ENSG00000168140	VASN	vasorin [Source:HGNC Symbol;Acc:HGNC:18517]	chr16	4371848	protein_coding	1606.97	-0.62296	0.08871	-7.02243	2.18035e-12	3.73955e-11	1	2642.5
ENSG00000090339	ICAM1	intercellular adhesion molecule 1 [Source:HGNC Symbol;Acc:HGNC:5344]	chr19	10270835	protein_coding	333.881	0.870488	0.124003	7.01991	2.22005e-12	3.80434e-11	0
ENSG00000197385	ZNF860	zinc finger protein 860 [Source:HGNC Symbol;Acc:HGNC:34513]	chr3	31981774	protein_coding	638.698	-0.82218	0.11714	-7.0188	2.23775e-12	3.83134e-11	1	33656
ENSG00000179818	PCBP1-AS1	PCBP1 antisense RNA 1 [Source:HGNC Symbol;Acc:HGNC:42948]	chr2	70086267	processed_transcript	1127	-0.615611	0.0877377	-7.01649	2.27505e-12	3.89184e-11	1	88535
ENSG00000154917	RAB6B	RAB6B, member RAS oncogene family [Source:HGNC Symbol;Acc:HGNC:14902]	chr3	133895816	protein_coding	1043.69	0.687374	0.0979671	7.01637	2.27704e-12	3.89187e-11	0
ENSG00000121653	MAPK8IP1	mitogen-activated protein kinase 8 interacting protein 1 [Source:HGNC Symbol;Acc:HGNC:6882]	chr11	45896550	protein_coding	2590.07	0.578951	0.0826251	7.00697	2.43531e-12	4.15877e-11	1	51553.5
ENSG00000217128	FNIP1	folliculin interacting protein 1 [Source:HGNC Symbol;Acc:HGNC:29418]	chr5	131797063	protein_coding	5243.36	0.555365	0.0792864	7.00454	2.47791e-12	4.22787e-11	0
ENSG00000119403	PHF19	PHD finger protein 19 [Source:HGNC Symbol;Acc:HGNC:24566]	chr9	120877328	protein_coding	2929.11	-0.785154	0.112105	-7.00376	2.4919e-12	4.24807e-11	0
ENSG00000124783	SSR1	signal sequence receptor, alpha [Source:HGNC Symbol;Acc:HGNC:11323]	chr6	7313207	protein_coding	13561	-0.526028	0.0751811	-6.99681	2.61848e-12	4.46e-11	0
ENSG00000111665	CDCA3	cell division cycle associated 3 [Source:HGNC Symbol;Acc:HGNC:14624]	chr12	6848872	protein_coding	1262.48	-1.01133	0.144612	-6.99335	2.68392e-12	4.56752e-11	0
ENSG00000114439	BBX	bobby sox homolog (Drosophila) [Source:HGNC Symbol;Acc:HGNC:14422]	chr3	107522936	protein_coding	5719.28	0.502849	0.0720385	6.98029	2.94581e-12	5.00888e-11	0
ENSG00000133935	C14orf1	chromosome 14 open reading frame 1 [Source:HGNC Symbol;Acc:HGNC:1187]	chr14	75661189	protein_coding	6596.34	-0.577594	0.0827688	-6.9784	2.98556e-12	5.0721e-11	1	26266.5
ENSG00000152253	SPC25	SPC25, NDC80 kinetochore complex component [Source:HGNC Symbol;Acc:HGNC:24031]	chr2	168890445	protein_coding	2125.52	-0.604337	0.0866298	-6.97608	3.03522e-12	5.14761e-11	0
ENSG00000165804	ZNF219	zinc finger protein 219 [Source:HGNC Symbol;Acc:HGNC:13011]	chr14	21098640	protein_coding	2064.42	-0.625728	0.0897056	-6.97535	3.0512e-12	5.17028e-11	0
ENSG00000138182	KIF20B	kinesin family member 20B [Source:HGNC Symbol;Acc:HGNC:7212]	chr10	89701617	protein_coding	2230.98	-0.841318	0.120639	-6.97386	3.08352e-12	5.22056e-11	0
ENSG00000215114	UBXN2B	UBX domain protein 2B [Source:HGNC Symbol;Acc:HGNC:27035]	chr8	58411264	protein_coding	3031.05	-0.535533	0.0768164	-6.97159	3.13377e-12	5.30109e-11	0
ENSG00000131080	EDA2R	ectodysplasin A2 receptor [Source:HGNC Symbol;Acc:HGNC:17756]	chrX	66639298	protein_coding	1032.26	1.00142	0.143653	6.97108	3.14509e-12	5.31568e-11	0
ENSG00000100578	KIAA0586	KIAA0586 [Source:HGNC Symbol;Acc:HGNC:19960]	chr14	58427402	protein_coding	1246.53	-0.642913	0.0922355	-6.97034	3.16182e-12	5.33939e-11	0
ENSG00000177311	ZBTB38	zinc finger and BTB domain containing 38 [Source:HGNC Symbol;Acc:HGNC:26636]	chr3	141387812	protein_coding	4452.7	0.506373	0.0726574	6.96932	3.18468e-12	5.37341e-11	0
ENSG00000125630	POLR1B	polymerase (RNA) I polypeptide B, 128kDa [Source:HGNC Symbol;Acc:HGNC:20454]	chr2	112542036	protein_coding	2845.97	-0.523812	0.0751905	-6.96647	3.24994e-12	5.47882e-11	1	49508.5
ENSG00000185133	INPP5J	inositol polyphosphate-5-phosphatase J [Source:HGNC Symbol;Acc:HGNC:8956]	chr22	31122923	protein_coding	918.511	-0.67526	0.0969519	-6.9649	3.28648e-12	5.5357e-11	0
ENSG00000163017	ACTG2	actin, gamma 2, smooth muscle, enteric [Source:HGNC Symbol;Acc:HGNC:145]	chr2	73893008	protein_coding	67.4916	1.64239	0.236101	6.95628	3.49383e-12	5.87994e-11	0
ENSG00000071246	VASH1	vasohibin 1 [Source:HGNC Symbol;Acc:HGNC:19964]	chr14	76762189	protein_coding	1580.41	0.641657	0.0922647	6.95452	3.53757e-12	5.94848e-11	0
ENSG00000213551	DNAJC9	DnaJ (Hsp40) homolog, subfamily C, member 9 [Source:HGNC Symbol;Acc:HGNC:19123]	chr10	73248862	protein_coding	1934.73	-0.683334	0.0982663	-6.9539	3.5532e-12	5.9646e-11	0
ENSG00000219438	FAM19A5	family with sequence similarity 19 (chemokine (C-C motif)-like), member A5 [Source:HGNC Symbol;Acc:HGNC:21592]	chr22	48576306	protein_coding	574.659	0.798795	0.114869	6.95399	3.55088e-12	5.9646e-11	1	9892.5
ENSG00000119772	DNMT3A	DNA (cytosine-5-)-methyltransferase 3 alpha [Source:HGNC Symbol;Acc:HGNC:2978]	chr2	25342590	protein_coding	4292.18	0.502369	0.072288	6.94954	3.66475e-12	6.14662e-11	1	30951.5
ENSG00000066777	ARFGEF1	ADP-ribosylation factor guanine nucleotide-exchange factor 1 (brefeldin A-inhibited) [Source:HGNC Symbol;Acc:HGNC:15772]	chr8	67343677	protein_coding	7959.59	-0.51726	0.0744332	-6.94932	3.67051e-12	6.15106e-11	1	37487
ENSG00000213903	LTB4R	leukotriene B4 receptor [Source:HGNC Symbol;Acc:HGNC:6713]	chr14	24313311	protein_coding	767.88	0.941711	0.135524	6.94869	3.68695e-12	6.17338e-11	0
ENSG00000117360	PRPF3	pre-mRNA processing factor 3 [Source:HGNC Symbol;Acc:HGNC:17348]	chr1	150327775	protein_coding	9031.07	0.567362	0.0816589	6.94795	3.70619e-12	6.20034e-11	0
ENSG00000213341	CHUK	conserved helix-loop-helix ubiquitous kinase [Source:HGNC Symbol;Acc:HGNC:1974]	chr10	100195942	protein_coding	2407.77	-0.528237	0.0760356	-6.94722	3.72542e-12	6.22722e-11	0
ENSG00000165078	CPA6	carboxypeptidase A6 [Source:HGNC Symbol;Acc:HGNC:17245]	chr8	67746345	protein_coding	490.744	0.837314	0.120676	6.93853	3.962e-12	6.61708e-11	2	2076.5
ENSG00000011426	ANLN	anillin actin binding protein [Source:HGNC Symbol;Acc:HGNC:14082]	chr7	36389806	protein_coding	9053.28	-0.71432	0.102967	-6.93734	3.99547e-12	6.66734e-11	0
ENSG00000151287	TEX30	testis expressed 30 [Source:HGNC Symbol;Acc:HGNC:25188]	chr13	102770270	protein_coding	769.847	-0.766242	0.110488	-6.93507	4.06008e-12	6.76943e-11	0
ENSG00000166896	XRCC6BP1	XRCC6 binding protein 1 [Source:HGNC Symbol;Acc:HGNC:29452]	chr12	57941577	protein_coding	507.254	-0.815085	0.117535	-6.93485	4.06642e-12	6.77428e-11	0
ENSG00000160957	RECQL4	RecQ helicase-like 4 [Source:HGNC Symbol;Acc:HGNC:9949]	chr8	144517845	protein_coding	2993.51	-0.723521	0.104407	-6.92982	4.21365e-12	7.01364e-11	1	2607
ENSG00000011347	SYT7	synaptotagmin VII [Source:HGNC Symbol;Acc:HGNC:11514]	chr11	61581148	protein_coding	6069.89	-0.644971	0.093087	-6.92869	4.24763e-12	7.06423e-11	0
ENSG00000100027	YPEL1	yippee-like 1 [Source:HGNC Symbol;Acc:HGNC:12845]	chr22	21735834	protein_coding	159.939	1.14178	0.164895	6.92428	4.38199e-12	7.28156e-11	0
ENSG00000163539	CLASP2	cytoplasmic linker associated protein 2 [Source:HGNC Symbol;Acc:HGNC:17078]	chr3	33718356	protein_coding	4449.51	-0.544697	0.0786678	-6.92401	4.39032e-12	7.28926e-11	1	79888
ENSG00000100852	ARHGAP5	Rho GTPase activating protein 5 [Source:HGNC Symbol;Acc:HGNC:675]	chr14	32077289	protein_coding	10360	0.525879	0.0759533	6.92371	4.39975e-12	7.29878e-11	0
ENSG00000111845	PAK1IP1	PAK1 interacting protein 1 [Source:HGNC Symbol;Acc:HGNC:20882]	chr6	10694695	protein_coding	1331.8	-0.573058	0.0828615	-6.91585	4.65064e-12	7.70851e-11	1	96238.5
ENSG00000136854	STXBP1	syntaxin binding protein 1 [Source:HGNC Symbol;Acc:HGNC:11444]	chr9	127612207	protein_coding	3246.98	-0.549907	0.0795492	-6.91279	4.75218e-12	7.8702e-11	1	66691.5
ENSG00000139636	LMBR1L	limb development membrane protein 1-like [Source:HGNC Symbol;Acc:HGNC:18268]	chr12	49110898	protein_coding	1239.08	-0.605437	0.0875881	-6.91232	4.76796e-12	7.88972e-11	1	77229
ENSG00000164713	BRI3	brain protein I3 [Source:HGNC Symbol;Acc:HGNC:1109]	chr7	98306522	protein_coding	2567.07	0.690786	0.0999969	6.90808	4.91274e-12	8.12247e-11	2	9277
ENSG00000253227	RP11-383J24.1		chr8	124271683	lincRNA	41.9832	1.8326	0.265289	6.90796	4.91688e-12	8.12252e-11	1	71484
ENSG00000126602	TRAP1	TNF receptor-associated protein 1 [Source:HGNC Symbol;Acc:HGNC:16264]	chr16	3678304	protein_coding	5989.78	-0.538491	0.0779552	-6.90769	4.92594e-12	8.13069e-11	0
ENSG00000169507	SLC38A11	solute carrier family 38, member 11 [Source:HGNC Symbol;Acc:HGNC:26836]	chr2	164955525	protein_coding	76.2708	1.55869	0.225656	6.90738	4.93697e-12	8.14208e-11	0
ENSG00000014257	ACPP	acid phosphatase, prostate [Source:HGNC Symbol;Acc:HGNC:125]	chr3	132317367	protein_coding	290.786	-1.01635	0.147168	-6.90605	4.98326e-12	8.21156e-11	0
ENSG00000097046	CDC7	cell division cycle 7 [Source:HGNC Symbol;Acc:HGNC:1745]	chr1	91501108	protein_coding	937.297	-0.807383	0.116947	-6.90382	5.06215e-12	8.33461e-11	0
ENSG00000105357	MYH14	myosin, heavy chain 14, non-muscle [Source:HGNC Symbol;Acc:HGNC:23212]	chr19	50203645	protein_coding	23956.6	0.629065	0.0911248	6.90334	5.07953e-12	8.3493e-11	0
ENSG00000164418	GRIK2	glutamate receptor, ionotropic, kainate 2 [Source:HGNC Symbol;Acc:HGNC:4580]	chr6	101398788	protein_coding	589.342	0.8416	0.12191	6.90344	5.07595e-12	8.3493e-11	0
ENSG00000168528	SERINC2	serine incorporator 2 [Source:HGNC Symbol;Acc:HGNC:23231]	chr1	31413813	protein_coding	960.382	-0.764145	0.11071	-6.90223	5.11925e-12	8.40758e-11	0
ENSG00000165948	IFI27L1	interferon, alpha-inducible protein 27-like 1 [Source:HGNC Symbol;Acc:HGNC:19754]	chr14	94081311	protein_coding	176.754	-1.22817	0.177978	-6.90068	5.17545e-12	8.49281e-11	1	52668.5
ENSG00000073350	LLGL2	lethal giant larvae homolog 2 (Drosophila) [Source:HGNC Symbol;Acc:HGNC:6629]	chr17	75557805	protein_coding	22604.1	-0.508911	0.0737638	-6.8992	5.2296e-12	8.57455e-11	3	511
ENSG00000134569	LRP4	low density lipoprotein receptor-related protein 4 [Source:HGNC Symbol;Acc:HGNC:6696]	chr11	46918622	protein_coding	176.331	1.15217	0.167138	6.89352	5.44298e-12	8.91699e-11	1	23712.5
ENSG00000135617	PRADC1	protease-associated domain containing 1 [Source:HGNC Symbol;Acc:HGNC:16047]	chr2	73233228	protein_coding	1128.6	-0.690721	0.100203	-6.8932	5.45499e-12	8.92926e-11	0
ENSG00000137818	RPLP1	ribosomal protein, large, P1 [Source:HGNC Symbol;Acc:HGNC:10372]	chr15	69452819	protein_coding	42470.2	-0.515563	0.0748	-6.89256	5.47976e-12	8.96238e-11	1	30076.5
ENSG00000144231	POLR2D	polymerase (RNA) II (DNA directed) polypeptide D [Source:HGNC Symbol;Acc:HGNC:9191]	chr2	127858157	protein_coding	3778.82	-0.55467	0.080512	-6.88928	5.6074e-12	9.16355e-11	0
ENSG00000115271	GCA	grancalcin, EF-hand calcium binding protein [Source:HGNC Symbol;Acc:HGNC:15990]	chr2	162344088	protein_coding	2642.71	-0.525907	0.0763439	-6.88866	5.63216e-12	9.19641e-11	0
ENSG00000215218	UBE2QL1	ubiquitin-conjugating enzyme E2Q family-like 1 [Source:HGNC Symbol;Acc:HGNC:37269]	chr5	6448623	protein_coding	3053.29	-0.595629	0.0864737	-6.88798	5.65898e-12	9.23255e-11	0
ENSG00000181896	ZNF101	zinc finger protein 101 [Source:HGNC Symbol;Acc:HGNC:12881]	chr19	19668854	protein_coding	1235.63	-0.615146	0.0893525	-6.88448	5.79979e-12	9.45447e-11	1	73234
ENSG00000143412	ANXA9	annexin A9 [Source:HGNC Symbol;Acc:HGNC:547]	chr1	150982017	protein_coding	4576.8	-0.86012	0.124979	-6.88214	5.896e-12	9.59729e-11	3	72
ENSG00000160014	CALM3	calmodulin 3 (phosphorylase kinase, delta) [Source:HGNC Symbol;Acc:HGNC:1449]	chr19	46607962	protein_coding	17204.6	-0.721642	0.104858	-6.88211	5.89712e-12	9.59729e-11	0
ENSG00000183137	CEP57L1	centrosomal protein 57kDa-like 1 [Source:HGNC Symbol;Acc:HGNC:21561]	chr6	109095110	protein_coding	421.189	-0.846233	0.123061	-6.87654	6.13227e-12	9.97176e-11	0
ENSG00000067064	IDI1	isopentenyl-diphosphate delta isomerase 1 [Source:HGNC Symbol;Acc:HGNC:5387]	chr10	1049170	protein_coding	18081.1	-0.542229	0.0788654	-6.87537	6.1829e-12	1.00458e-10	1	78589.5
ENSG00000138771	SHROOM3	shroom family member 3 [Source:HGNC Symbol;Acc:HGNC:30422]	chr4	76435100	protein_coding	8319.88	0.562887	0.0818754	6.87492	6.20232e-12	1.00691e-10	0
ENSG00000143702	CEP170	centrosomal protein 170kDa [Source:HGNC Symbol;Acc:HGNC:28920]	chr1	243255050	protein_coding	1739.99	0.596879	0.0868467	6.87279	6.29573e-12	1.02123e-10	0
ENSG00000141068	KSR1	kinase suppressor of ras 1 [Source:HGNC Symbol;Acc:HGNC:6465]	chr17	27472010	protein_coding	794.354	0.779256	0.113496	6.86592	6.60633e-12	1.07074e-10	0
ENSG00000130720	FIBCD1	fibrinogen C domain containing 1 [Source:HGNC Symbol;Acc:HGNC:25922]	chr9	130938850	protein_coding	2448.03	-0.571616	0.0832581	-6.86559	6.62158e-12	1.07233e-10	0
ENSG00000182973	CNOT10	CCR4-NOT transcription complex, subunit 10 [Source:HGNC Symbol;Acc:HGNC:23817]	chr3	32685145	protein_coding	2598.11	-0.552907	0.0805451	-6.86457	6.66928e-12	1.07917e-10	0
ENSG00000016391	CHDH	choline dehydrogenase [Source:HGNC Symbol;Acc:HGNC:24288]	chr3	53846390	protein_coding	1377.09	-0.621359	0.0905286	-6.86368	6.71111e-12	1.08505e-10	0
ENSG00000260401	RP11-800A3.4		chr11	73238975	sense_overlapping	1281.28	-0.600643	0.087522	-6.86277	6.75391e-12	1.09107e-10	4	10948
ENSG00000171603	CLSTN1	calsyntenin 1 [Source:HGNC Symbol;Acc:HGNC:17447]	chr1	9824526	protein_coding	23182.3	0.507261	0.0739367	6.86075	6.84989e-12	1.10567e-10	0
ENSG00000249158	PCDHA11	protocadherin alpha 11 [Source:HGNC Symbol;Acc:HGNC:8665]	chr5	140868246	protein_coding	1700.81	-0.584235	0.0851615	-6.86032	6.87062e-12	1.10811e-10	0
ENSG00000164294	GPX8	glutathione peroxidase 8 (putative) [Source:HGNC Symbol;Acc:HGNC:33100]	chr5	55160168	protein_coding	254.791	-0.967429	0.141089	-6.85685	7.03947e-12	1.13442e-10	0
ENSG00000163961	RNF168	ring finger protein 168, E3 ubiquitin protein ligase [Source:HGNC Symbol;Acc:HGNC:26661]	chr3	196503768	protein_coding	3452.13	-0.548995	0.0800966	-6.85417	7.1728e-12	1.15402e-10	0
ENSG00000160818	GPATCH4	G patch domain containing 4 [Source:HGNC Symbol;Acc:HGNC:25982]	chr1	156601471	protein_coding	1993.27	-0.606382	0.0884865	-6.85283	7.24045e-12	1.16396e-10	1	15191
ENSG00000119640	ACYP1	acylphosphatase 1, erythrocyte (common) type [Source:HGNC Symbol;Acc:HGNC:179]	chr14	75069483	protein_coding	334.451	-0.881483	0.128821	-6.84269	7.77192e-12	1.24838e-10	0
ENSG00000060140	STYK1	serine/threonine/tyrosine kinase 1 [Source:HGNC Symbol;Acc:HGNC:18889]	chr12	10674292	protein_coding	156.841	-1.1508	0.168427	-6.83261	8.33831e-12	1.33718e-10	0
ENSG00000166886	NAB2	NGFI-A binding protein 2 (EGR1 binding protein 2) [Source:HGNC Symbol;Acc:HGNC:7627]	chr12	57088894	protein_coding	3354.18	-0.772471	0.113075	-6.83151	8.40258e-12	1.34327e-10	1	170
ENSG00000094916	CBX5	chromobox homolog 5 [Source:HGNC Symbol;Acc:HGNC:1555]	chr12	54280102	protein_coding	22245.4	-0.694862	0.101713	-6.83161	8.39658e-12	1.34327e-10	0
ENSG00000148840	PPRC1	peroxisome proliferator-activated receptor gamma, coactivator-related 1 [Source:HGNC Symbol;Acc:HGNC:30025]	chr10	102133030	protein_coding	3144.78	-0.52091	0.0762513	-6.83149	8.40349e-12	1.34327e-10	0
ENSG00000224531	SMIM13	small integral membrane protein 13 [Source:HGNC Symbol;Acc:HGNC:27356]	chr6	11094033	protein_coding	1667.29	0.629369	0.0921834	6.82735	8.64947e-12	1.38147e-10	3	26495
ENSG00000115306	SPTBN1	spectrin, beta, non-erythrocytic 1 [Source:HGNC Symbol;Acc:HGNC:11275]	chr2	54456317	protein_coding	18268.5	0.65666	0.0962131	6.82506	8.78859e-12	1.40255e-10	0
ENSG00000105711	SCN1B	sodium channel, voltage gated, type I beta subunit [Source:HGNC Symbol;Acc:HGNC:10586]	chr19	35036899	protein_coding	3311.53	0.687674	0.100791	6.82277	8.93044e-12	1.42404e-10	0
ENSG00000127328	RAB3IP	RAB3A interacting protein [Source:HGNC Symbol;Acc:HGNC:16508]	chr12	69739390	protein_coding	2961.98	-0.538609	0.0789892	-6.81876	9.18268e-12	1.46308e-10	0
ENSG00000128973	CLN6	ceroid-lipofuscinosis, neuronal 6, late infantile, variant [Source:HGNC Symbol;Acc:HGNC:2077]	chr15	68229742	protein_coding	3632.22	-0.557746	0.0818071	-6.81783	9.24284e-12	1.47029e-10	0
ENSG00000223802	CERS1	ceramide synthase 1 [Source:HGNC Symbol;Acc:HGNC:14253]	chr19	18896144	protein_coding	216.187	1.03088	0.151228	6.81677	9.31111e-12	1.47996e-10	0
ENSG00000137054	POLR1E	polymerase (RNA) I polypeptide E, 53kDa [Source:HGNC Symbol;Acc:HGNC:17631]	chr9	37486153	protein_coding	1284.75	-0.64201	0.0942317	-6.8131	9.55171e-12	1.51698e-10	0
ENSG00000133134	BEX2	brain expressed X-linked 2 [Source:HGNC Symbol;Acc:HGNC:30933]	chrX	103310955	protein_coding	595.078	0.782894	0.115032	6.8059	1.00417e-11	1.59352e-10	0
ENSG00000162062	C16orf59	chromosome 16 open reading frame 59 [Source:HGNC Symbol;Acc:HGNC:25849]	chr16	2460118	protein_coding	887.359	-0.748763	0.110029	-6.80512	1.00962e-11	1.59959e-10	0
ENSG00000074695	LMAN1	lectin, mannose-binding, 1 [Source:HGNC Symbol;Acc:HGNC:6631]	chr18	59359962	protein_coding	3014.62	-0.527554	0.077532	-6.80434	1.01516e-11	1.60708e-10	0
ENSG00000139405	RITA1	RBPJ interacting and tubulin associated 1 [Source:HGNC Symbol;Acc:HGNC:25925]	chr12	113185526	protein_coding	2514.56	-0.58428	0.0858842	-6.80311	1.02385e-11	1.61953e-10	1	36470
ENSG00000105202	FBL	fibrillarin [Source:HGNC Symbol;Acc:HGNC:3599]	chr19	39846376	protein_coding	6945.95	-0.645643	0.0949266	-6.8015	1.03535e-11	1.63511e-10	0
ENSG00000112039	FANCE	Fanconi anemia, complementation group E [Source:HGNC Symbol;Acc:HGNC:3586]	chr6	35452361	protein_coding	626.822	-0.860027	0.126468	-6.80034	1.04374e-11	1.64704e-10	0
ENSG00000134575	ACP2	acid phosphatase 2, lysosomal [Source:HGNC Symbol;Acc:HGNC:123]	chr11	47248906	protein_coding	2356.43	-0.582043	0.0856334	-6.79692	1.06878e-11	1.6852e-10	0
ENSG00000182197	EXT1	exostosin glycosyltransferase 1 [Source:HGNC Symbol;Acc:HGNC:3512]	chr8	118111853	protein_coding	2283.29	0.587793	0.0865109	6.79443	1.08741e-11	1.71321e-10	0
ENSG00000151414	NEK7	NIMA-related kinase 7 [Source:HGNC Symbol;Acc:HGNC:13386]	chr1	198156963	protein_coding	3133.42	0.66738	0.0982478	6.79283	1.09955e-11	1.72998e-10	0
ENSG00000165566	AMER2	APC membrane recruitment protein 2 [Source:HGNC Symbol;Acc:HGNC:26360]	chr13	25172288	protein_coding	327.167	0.995927	0.146615	6.7928	1.0998e-11	1.72998e-10	0
ENSG00000066379	ZNRD1	zinc ribbon domain containing 1 [Source:HGNC Symbol;Acc:HGNC:13182]	chr6	30058899	protein_coding	459.746	-0.811712	0.119594	-6.78723	1.14305e-11	1.79656e-10	0
ENSG00000170445	HARS	histidyl-tRNA synthetase [Source:HGNC Symbol;Acc:HGNC:4816]	chr5	140685338	protein_coding	5145.64	-0.527164	0.0777185	-6.78299	1.1771e-11	1.84862e-10	0
ENSG00000104381	GDAP1	ganglioside induced differentiation associated protein 1 [Source:HGNC Symbol;Acc:HGNC:15968]	chr8	74350382	protein_coding	1224.12	-0.64368	0.0949677	-6.77788	1.21956e-11	1.91378e-10	0
ENSG00000189171	S100A13	S100 calcium binding protein A13 [Source:HGNC Symbol;Acc:HGNC:10490]	chr1	153631360	protein_coding	6604.18	-0.55999	0.0826512	-6.77534	1.24111e-11	1.94605e-10	2	22251.5
ENSG00000092470	WDR76	WD repeat domain 76 [Source:HGNC Symbol;Acc:HGNC:25773]	chr15	43826963	protein_coding	1078.12	-0.830911	0.122651	-6.7746	1.2475e-11	1.95452e-10	1	95261.5
ENSG00000105792	CFAP69	cilia and flagella associated protein 69 [Source:HGNC Symbol;Acc:HGNC:26107]	chr7	90271903	protein_coding	79.9457	1.49702	0.220984	6.77434	1.24975e-11	1.95648e-10	0
ENSG00000149089	APIP	APAF1 interacting protein [Source:HGNC Symbol;Acc:HGNC:17581]	chr11	34890741	protein_coding	1125.46	-0.614945	0.0907902	-6.77325	1.25922e-11	1.96975e-10	0
ENSG00000081087	OSTM1	osteopetrosis associated transmembrane protein 1 [Source:HGNC Symbol;Acc:HGNC:21652]	chr6	108074737	protein_coding	3569.25	0.606944	0.089633	6.77143	1.27511e-11	1.99304e-10	0
ENSG00000091490	SEL1L3	sel-1 suppressor of lin-12-like 3 (C. elegans) [Source:HGNC Symbol;Acc:HGNC:29108]	chr4	25862959	protein_coding	1409.7	0.616667	0.0910746	6.77101	1.27885e-11	1.99729e-10	0
ENSG00000070731	ST6GALNAC2	ST6 (alpha-N-acetyl-neuraminyl-2,3-beta-galactosyl-1,3)-N-acetylgalactosaminide alpha-2,6-sialyltransferase 2 [Source:HGNC Symbol;Acc:HGNC:10867]	chr17	76570544	protein_coding	2919.3	-0.532279	0.0786202	-6.77026	1.28551e-11	2.0061e-10	0
ENSG00000105053	VRK3	vaccinia related kinase 3 [Source:HGNC Symbol;Acc:HGNC:18996]	chr19	49999198	protein_coding	2245.93	-0.534327	0.0789452	-6.76833	1.30281e-11	2.0315e-10	0
ENSG00000112406	HECA	hdc homolog, cell cycle regulator [Source:HGNC Symbol;Acc:HGNC:21041]	chr6	139135112	protein_coding	2032.4	0.521709	0.0770874	6.76777	1.30784e-11	2.03773e-10	0
ENSG00000169908	TM4SF1	transmembrane 4 L six family member 1 [Source:HGNC Symbol;Acc:HGNC:11853]	chr3	149375712	protein_coding	337.499	1.25235	0.185112	6.76537	1.32967e-11	2.07011e-10	0
ENSG00000128228	SDF2L1	stromal cell-derived factor 2-like 1 [Source:HGNC Symbol;Acc:HGNC:10676]	chr22	21642261	protein_coding	898.663	-0.812274	0.120254	-6.75466	1.43174e-11	2.22551e-10	0
ENSG00000133302	SLF1	SMC5-SMC6 complex localization factor 1 [Source:HGNC Symbol;Acc:HGNC:25408]	chr5	94618347	protein_coding	1072.42	-0.661146	0.0979638	-6.74889	1.48984e-11	2.314e-10	0
ENSG00000130517	PGPEP1	pyroglutamyl-peptidase I [Source:HGNC Symbol;Acc:HGNC:13568]	chr19	18340587	protein_coding	3775.93	0.526284	0.0780403	6.74375	1.54355e-11	2.39554e-10	2	39786
ENSG00000274173	RP4-568C11.4		chr20	24931840	lincRNA	2407.94	-0.617177	0.0915297	-6.74292	1.55233e-11	2.40727e-10	2	80051
ENSG00000075218	GTSE1	G-2 and S-phase expressed 1 [Source:HGNC Symbol;Acc:HGNC:13698]	chr22	46296741	protein_coding	1519.13	-0.93074	0.138203	-6.7346	1.64386e-11	2.54521e-10	1	80994.5
ENSG00000260228	RP11-483P21.2		chr16	83806127	antisense	168.108	-1.12321	0.166928	-6.72868	1.71204e-11	2.6487e-10	0
ENSG00000176641	RNF152	ring finger protein 152 [Source:HGNC Symbol;Acc:HGNC:26811]	chr18	61893759	protein_coding	560.605	0.767223	0.114096	6.72438	1.76336e-11	2.72596e-10	0
ENSG00000065320	NTN1	netrin 1 [Source:HGNC Symbol;Acc:HGNC:8029]	chr17	9021542	protein_coding	1047.45	0.601865	0.0895456	6.72133	1.80077e-11	2.78162e-10	1	32789
ENSG00000146433	TMEM181	transmembrane protein 181 [Source:HGNC Symbol;Acc:HGNC:20958]	chr6	158536436	protein_coding	4174.92	0.523859	0.0779527	6.72021	1.81462e-11	2.80081e-10	1	70355.5
ENSG00000163029	SMC6	structural maintenance of chromosomes 6 [Source:HGNC Symbol;Acc:HGNC:20466]	chr2	17753803	protein_coding	2906.2	-0.54728	0.081456	-6.71871	1.83336e-11	2.82752e-10	0
ENSG00000185519	FAM131C	family with sequence similarity 131, member C [Source:HGNC Symbol;Acc:HGNC:26717]	chr1	16073626	protein_coding	189.805	1.06193	0.158124	6.71584	1.86988e-11	2.8816e-10	0
ENSG00000172071	EIF2AK3	eukaryotic translation initiation factor 2-alpha kinase 3 [Source:HGNC Symbol;Acc:HGNC:3255]	chr2	88627576	protein_coding	4669.9	0.538376	0.0801963	6.71323	1.90368e-11	2.9314e-10	0
ENSG00000178802	MPI	mannose phosphate isomerase [Source:HGNC Symbol;Acc:HGNC:7216]	chr15	74890007	protein_coding	2524.01	-0.525822	0.0783376	-6.71225	1.91641e-11	2.94871e-10	1	72527
ENSG00000090447	TFAP4	transcription factor AP-4 (activating enhancer binding protein 4) [Source:HGNC Symbol;Acc:HGNC:11745]	chr16	4267187	protein_coding	527.214	-0.749828	0.111756	-6.70952	1.9527e-11	3.0014e-10	1	96011
ENSG00000173281	PPP1R3B	protein phosphatase 1, regulatory subunit 3B [Source:HGNC Symbol;Acc:HGNC:14942]	chr8	9150696	protein_coding	1373.98	-0.589773	0.087902	-6.70944	1.9537e-11	3.0014e-10	1	50247
ENSG00000249115	HAUS5	HAUS augmin-like complex, subunit 5 [Source:HGNC Symbol;Acc:HGNC:29130]	chr19	35612763	protein_coding	914.826	-0.726058	0.108241	-6.70778	1.97607e-11	3.0334e-10	0
ENSG00000135477	KRT87P	keratin 87 pseudogene [Source:HGNC Symbol;Acc:HGNC:30198]	chr12	52258867	transcribed_unprocessed_pseudogene	478.719	0.790057	0.117813	6.70605	1.99966e-11	3.06724e-10	3	43028
ENSG00000119392	GLE1	GLE1 RNA export mediator [Source:HGNC Symbol;Acc:HGNC:4315]	chr9	128504700	protein_coding	8306.69	-0.554954	0.0827618	-6.70543	2.00814e-11	3.07785e-10	0
ENSG00000165914	TTC7B	tetratricopeptide repeat domain 7B [Source:HGNC Symbol;Acc:HGNC:19858]	chr14	90816417	protein_coding	1382.08	-0.556503	0.0830215	-6.70312	2.04015e-11	3.12449e-10	0
ENSG00000232533	AC093673.5		chr7	143380495	antisense	571.67	0.853038	0.127268	6.70269	2.04613e-11	3.13121e-10	0
ENSG00000148219	ASTN2	astrotactin 2 [Source:HGNC Symbol;Acc:HGNC:17021]	chr9	117415039	protein_coding	3003.36	0.521065	0.0777533	6.70152	2.06269e-11	3.15411e-10	0
ENSG00000152056	AP1S3	adaptor-related protein complex 1, sigma 3 subunit [Source:HGNC Symbol;Acc:HGNC:18971]	chr2	223837735	protein_coding	2021.33	0.82735	0.123564	6.69572	2.14617e-11	3.27922e-10	0
ENSG00000023902	PLEKHO1	pleckstrin homology domain containing, family O member 1 [Source:HGNC Symbol;Acc:HGNC:24310]	chr1	150153483	protein_coding	467.478	0.912419	0.136319	6.69327	2.18242e-11	3.33203e-10	0
ENSG00000225648	SBDSP1	Shwachman-Bodian-Diamond syndrome pseudogene 1 [Source:HGNC Symbol;Acc:HGNC:21646]	chr7	72829501	transcribed_unprocessed_pseudogene	1620.12	-0.554883	0.082906	-6.69291	2.1877e-11	3.33752e-10	0
ENSG00000256043	CTSO	cathepsin O [Source:HGNC Symbol;Acc:HGNC:2542]	chr4	155953917	protein_coding	159.283	1.15355	0.172484	6.68789	2.26413e-11	3.45145e-10	0
ENSG00000176208	ATAD5	ATPase family, AAA domain containing 5 [Source:HGNC Symbol;Acc:HGNC:25752]	chr17	30831970	protein_coding	415.953	-0.844201	0.126283	-6.68502	2.30898e-11	3.51168e-10	0
ENSG00000115170	ACVR1	activin A receptor, type I [Source:HGNC Symbol;Acc:HGNC:171]	chr2	157875111	protein_coding	3660.55	0.523391	0.0782929	6.68504	2.30858e-11	3.51168e-10	0
ENSG00000165501	LRR1	leucine rich repeat protein 1 [Source:HGNC Symbol;Acc:HGNC:19742]	chr14	49598775	protein_coding	1537.59	-0.588866	0.0881253	-6.68214	2.35473e-11	3.57849e-10	0
ENSG00000234289	H2BFS	H2B histone family, member S (pseudogene) [Source:HGNC Symbol;Acc:HGNC:4762]	chr21	43565189	protein_coding	4024.16	-0.535501	0.0801476	-6.68143	2.36614e-11	3.59308e-10	1	78958.5
ENSG00000189308	LIN54	lin-54 DREAM MuvB core complex component [Source:HGNC Symbol;Acc:HGNC:25397]	chr4	83010829	protein_coding	1810.37	-0.620048	0.0928112	-6.68075	2.3772e-11	3.60432e-10	1	82430.5
ENSG00000136928	GABBR2	gamma-aminobutyric acid (GABA) B receptor, 2 [Source:HGNC Symbol;Acc:HGNC:4507]	chr9	98709197	protein_coding	1196.59	0.848954	0.127074	6.68078	2.37668e-11	3.60432e-10	0
ENSG00000118242	MREG	melanoregulin [Source:HGNC Symbol;Acc:HGNC:25478]	chr2	216013613	protein_coding	7605.32	-0.623522	0.093382	-6.67711	2.43699e-11	3.69214e-10	3	30873.5
ENSG00000283041	RP11-371A22.1		chr7	133035920	processed_pseudogene	21528.1	-0.513716	0.0769483	-6.67612	2.45345e-11	3.71424e-10	0
ENSG00000185480	PARPBP	PARP1 binding protein [Source:HGNC Symbol;Acc:HGNC:26074]	chr12	102120245	protein_coding	1229.37	-0.714759	0.107113	-6.67294	2.50722e-11	3.78692e-10	0
ENSG00000169258	GPRIN1	G protein regulated inducer of neurite outgrowth 1 [Source:HGNC Symbol;Acc:HGNC:24835]	chr5	176610133	protein_coding	2030.65	-0.590834	0.0886071	-6.66802	2.59279e-11	3.91317e-10	1	3799.5
ENSG00000165238	WNK2	WNK lysine deficient protein kinase 2 [Source:HGNC Symbol;Acc:HGNC:14542]	chr9	93184943	protein_coding	2065.05	0.575226	0.0863127	6.66445	2.65663e-11	4.00035e-10	0
ENSG00000125848	FLRT3	fibronectin leucine rich transmembrane protein 3 [Source:HGNC Symbol;Acc:HGNC:3762]	chr20	14337608	protein_coding	2164.02	0.664923	0.0997699	6.66456	2.65456e-11	4.00035e-10	0
ENSG00000223459	TCAF1P1	TRPM8 channel-associated factor 1 pseudogene 1 [Source:HGNC Symbol;Acc:HGNC:33604]	chr7	143598040	unprocessed_pseudogene	3616.16	-0.52724	0.0791373	-6.66234	2.69493e-11	4.05492e-10	0
ENSG00000164808	SPIDR	scaffolding protein involved in DNA repair [Source:HGNC Symbol;Acc:HGNC:28971]	chr8	47260575	protein_coding	4187.18	-0.501353	0.0753356	-6.65492	2.83446e-11	4.26162e-10	0
ENSG00000183044	ABAT	4-aminobutyrate aminotransferase [Source:HGNC Symbol;Acc:HGNC:23]	chr16	8712969	protein_coding	15982.6	-0.6167	0.0926792	-6.65414	2.8497e-11	4.28128e-10	2	33576
ENSG00000259768	RP5-991G20.1		chr16	72665170	antisense	689.692	-0.841359	0.126449	-6.65373	2.85754e-11	4.28978e-10	0
ENSG00000245910	SNHG6	small nucleolar RNA host gene 6 [Source:HGNC Symbol;Acc:HGNC:32965]	chr8	66925541	processed_transcript	1559.38	-0.576589	0.0866673	-6.6529	2.87379e-11	4.3109e-10	0
ENSG00000173334	TRIB1	tribbles pseudokinase 1 [Source:HGNC Symbol;Acc:HGNC:16891]	chr8	125430321	protein_coding	4347.56	0.530425	0.079769	6.64952	2.94054e-11	4.40434e-10	0
ENSG00000113460	BRIX1	BRX1, biogenesis of ribosomes [Source:HGNC Symbol;Acc:HGNC:24170]	chr5	34915716	protein_coding	2112.13	-0.552629	0.0831277	-6.64796	2.9719e-11	4.44794e-10	0
ENSG00000151233	GXYLT1	glucoside xylosyltransferase 1 [Source:HGNC Symbol;Acc:HGNC:27482]	chr12	42144879	protein_coding	3645.25	0.54975	0.082698	6.64768	2.97742e-11	4.45281e-10	0
ENSG00000172172	MRPL13	mitochondrial ribosomal protein L13 [Source:HGNC Symbol;Acc:HGNC:14278]	chr8	120416079	protein_coding	2353.12	-0.602771	0.0906818	-6.6471	2.98921e-11	4.46707e-10	0
ENSG00000188994	ZNF292	zinc finger protein 292 [Source:HGNC Symbol;Acc:HGNC:18410]	chr6	87155549	protein_coding	2802.63	0.623656	0.0938342	6.64637	3.00415e-11	4.486e-10	0
ENSG00000129484	PARP2	poly (ADP-ribose) polymerase 2 [Source:HGNC Symbol;Acc:HGNC:272]	chr14	20343637	protein_coding	3070.16	-0.539541	0.0811798	-6.64625	3.00658e-11	4.48624e-10	0
ENSG00000088538	DOCK3	dedicator of cytokinesis 3 [Source:HGNC Symbol;Acc:HGNC:2989]	chr3	50675241	protein_coding	395.49	0.911469	0.137217	6.64254	3.08332e-11	4.59727e-10	1	69972.5
ENSG00000153132	CLGN	calmegin [Source:HGNC Symbol;Acc:HGNC:2060]	chr4	140427968	protein_coding	365.808	0.914657	0.137721	6.64138	3.10764e-11	4.63003e-10	0
ENSG00000160446	ZDHHC12	zinc finger, DHHC-type containing 12 [Source:HGNC Symbol;Acc:HGNC:19159]	chr9	128724127	protein_coding	7121.7	-0.660042	0.0994338	-6.638	3.17964e-11	4.73016e-10	1	88459.5
ENSG00000184678	HIST2H2BE	histone cluster 2, H2be [Source:HGNC Symbol;Acc:HGNC:4760]	chr1	149886652	protein_coding	30541.6	0.506199	0.0762641	6.63745	3.1916e-11	4.74438e-10	0
ENSG00000120802	TMPO	thymopoietin [Source:HGNC Symbol;Acc:HGNC:11875]	chr12	98515512	protein_coding	12332.8	-0.649098	0.0978201	-6.63563	3.23124e-11	4.7997e-10	0
ENSG00000102054	RBBP7	retinoblastoma binding protein 7 [Source:HGNC Symbol;Acc:HGNC:9890]	chrX	16852152	protein_coding	15861.5	-0.560643	0.0845119	-6.6339	3.26928e-11	4.8489e-10	0
ENSG00000131351	HAUS8	HAUS augmin-like complex, subunit 8 [Source:HGNC Symbol;Acc:HGNC:30532]	chr19	17075200	protein_coding	1073.66	-0.72599	0.109447	-6.63324	3.28399e-11	4.86706e-10	0
ENSG00000163251	FZD5	frizzled class receptor 5 [Source:HGNC Symbol;Acc:HGNC:4043]	chr2	207769563	protein_coding	2531.53	0.588155	0.088677	6.63256	3.29915e-11	4.88585e-10	0
ENSG00000110108	TMEM109	transmembrane protein 109 [Source:HGNC Symbol;Acc:HGNC:28771]	chr11	60913874	protein_coding	7916.26	-0.550204	0.0829703	-6.63134	3.32645e-11	4.9226e-10	0
ENSG00000131732	ZCCHC9	zinc finger, CCHC domain containing 9 [Source:HGNC Symbol;Acc:HGNC:25424]	chr5	81301603	protein_coding	1630.05	-0.564208	0.0850881	-6.63086	3.33728e-11	4.93493e-10	0
ENSG00000253368	TRNP1	TMF1-regulated nuclear protein 1 [Source:HGNC Symbol;Acc:HGNC:34348]	chr1	26993707	protein_coding	422.786	0.853496	0.128721	6.63057	3.3439e-11	4.94102e-10	0
ENSG00000158747	NBL1	neuroblastoma 1, DAN family BMP antagonist [Source:HGNC Symbol;Acc:HGNC:7650]	chr1	19644163	protein_coding	221.533	1.03782	0.156585	6.62783	3.40665e-11	5.02996e-10	1	47301.5
ENSG00000134748	PRPF38A	pre-mRNA processing factor 38A [Source:HGNC Symbol;Acc:HGNC:25930]	chr1	52404564	protein_coding	3694.38	-0.578161	0.0872716	-6.62485	3.47595e-11	5.12462e-10	0
ENSG00000157077	ZFYVE9	zinc finger, FYVE domain containing 9 [Source:HGNC Symbol;Acc:HGNC:6775]	chr1	52142094	protein_coding	2241.47	0.507885	0.0767092	6.62092	3.56981e-11	5.25907e-10	0
ENSG00000167264	DUS2	dihydrouridine synthase 2 [Source:HGNC Symbol;Acc:HGNC:26014]	chr16	68022956	protein_coding	947.238	-0.626088	0.0945916	-6.61885	3.61997e-11	5.32899e-10	2	20122
ENSG00000143630	HCN3	hyperpolarization activated cyclic nucleotide gated potassium channel 3 [Source:HGNC Symbol;Acc:HGNC:19183]	chr1	155277583	protein_coding	487.72	-0.788843	0.119212	-6.61716	3.66174e-11	5.38647e-10	0
ENSG00000008324	SS18L2	synovial sarcoma translocation gene on chromosome 18-like 2 [Source:HGNC Symbol;Acc:HGNC:15593]	chr3	42581840	protein_coding	874.59	-0.640978	0.0968974	-6.61502	3.71501e-11	5.46076e-10	0
ENSG00000052802	MSMO1	methylsterol monooxygenase 1 [Source:HGNC Symbol;Acc:HGNC:10545]	chr4	165327623	protein_coding	8067.92	-0.551504	0.0833889	-6.61363	3.74998e-11	5.50806e-10	0
ENSG00000154889	MPPE1	metallophosphoesterase 1 [Source:HGNC Symbol;Acc:HGNC:15988]	chr18	11909223	protein_coding	848.154	-0.61423	0.0929716	-6.60664	3.93143e-11	5.766e-10	1	74609.5
ENSG00000164690	SHH	sonic hedgehog [Source:HGNC Symbol;Acc:HGNC:10848]	chr7	155812273	protein_coding	464.137	0.815181	0.12342	6.60493	3.9771e-11	5.82865e-10	1	55200
ENSG00000239672	NME1	NME/NM23 nucleoside diphosphate kinase 1 [Source:HGNC Symbol;Acc:HGNC:7849]	chr17	51153581	protein_coding	4088.65	-0.518191	0.0785	-6.60116	4.07956e-11	5.97438e-10	0
ENSG00000176092	AIM1L	absent in melanoma 1-like [Source:HGNC Symbol;Acc:HGNC:17295]	chr1	26354130	protein_coding	217.233	-0.998216	0.15124	-6.60022	4.1054e-11	6.00777e-10	0
ENSG00000120334	CENPL	centromere protein L [Source:HGNC Symbol;Acc:HGNC:17879]	chr1	173824473	protein_coding	1269.76	-0.682667	0.103447	-6.59918	4.13424e-11	6.04549e-10	1	43998.5
ENSG00000151692	RNF144A	ring finger protein 144A [Source:HGNC Symbol;Acc:HGNC:20457]	chr2	6917392	protein_coding	393.458	0.767053	0.116259	6.59782	4.17255e-11	6.09248e-10	0
ENSG00000205659	LIN52	lin-52 DREAM MuvB core complex component [Source:HGNC Symbol;Acc:HGNC:19856]	chr14	74084796	protein_coding	1403.32	-0.650445	0.0986113	-6.59605	4.22261e-11	6.16101e-10	0
ENSG00000057252	SOAT1	sterol O-acyltransferase 1 [Source:HGNC Symbol;Acc:HGNC:11177]	chr1	179293714	protein_coding	3890.28	0.523146	0.0793192	6.59546	4.23952e-11	6.18112e-10	0
ENSG00000150551	LYPD1	LY6/PLAUR domain containing 1 [Source:HGNC Symbol;Acc:HGNC:28431]	chr2	132670205	protein_coding	1452.23	0.857488	0.130024	6.59485	4.25686e-11	6.20182e-10	0
ENSG00000174080	CTSF	cathepsin F [Source:HGNC Symbol;Acc:HGNC:2531]	chr11	66568596	protein_coding	1071.21	0.673682	0.102163	6.59419	4.27572e-11	6.2247e-10	0
ENSG00000092964	DPYSL2	dihydropyrimidinase-like 2 [Source:HGNC Symbol;Acc:HGNC:3014]	chr8	26577843	protein_coding	1970.3	-0.636084	0.0965054	-6.59118	4.36353e-11	6.34787e-10	0
ENSG00000225362	CT62	cancer/testis antigen 62 [Source:HGNC Symbol;Acc:HGNC:27286]	chr15	71115467	protein_coding	35.3356	-1.95255	0.296348	-6.5887	4.43683e-11	6.445e-10	3	10590.5
ENSG00000155545	MIER3	mesoderm induction early response 1, family member 3 [Source:HGNC Symbol;Acc:HGNC:26678]	chr5	56952122	protein_coding	5256.55	0.557851	0.0846821	6.58759	4.47028e-11	6.48881e-10	0
ENSG00000095209	TMEM38B	transmembrane protein 38B [Source:HGNC Symbol;Acc:HGNC:25535]	chr9	105700984	protein_coding	3119.97	-0.68598	0.104173	-6.58502	4.54833e-11	6.5924e-10	0
ENSG00000101224	CDC25B	cell division cycle 25B [Source:HGNC Symbol;Acc:HGNC:1726]	chr20	3795835	protein_coding	14865.9	-0.735816	0.111747	-6.58464	4.55994e-11	6.60439e-10	0
ENSG00000167971	CASKIN1	CASK interacting protein 1 [Source:HGNC Symbol;Acc:HGNC:20879]	chr16	2196525	protein_coding	658.23	0.662855	0.100675	6.58408	4.57704e-11	6.62392e-10	1	54031
ENSG00000183036	PCP4	Purkinje cell protein 4 [Source:HGNC Symbol;Acc:HGNC:8742]	chr21	39867451	protein_coding	189.41	-1.01694	0.154529	-6.58089	4.67633e-11	6.75809e-10	0
ENSG00000172009	THOP1	thimet oligopeptidase 1 [Source:HGNC Symbol;Acc:HGNC:11793]	chr19	2785460	protein_coding	2351.88	-0.611711	0.0929757	-6.57925	4.72812e-11	6.82794e-10	0
ENSG00000164117	FBXO8	F-box protein 8 [Source:HGNC Symbol;Acc:HGNC:13587]	chr4	174284264	protein_coding	804.3	-0.648238	0.0985447	-6.57812	4.76439e-11	6.87528e-10	0
ENSG00000103489	XYLT1	xylosyltransferase I [Source:HGNC Symbol;Acc:HGNC:15516]	chr16	17470881	protein_coding	1112.09	0.602753	0.0916424	6.57723	4.7929e-11	6.91137e-10	1	11148.5
ENSG00000142798	HSPG2	heparan sulfate proteoglycan 2 [Source:HGNC Symbol;Acc:HGNC:5273]	chr1	21937297	protein_coding	3277.59	0.797265	0.121353	6.56981	5.03806e-11	7.25959e-10	0
ENSG00000010810	FYN	FYN proto-oncogene, Src family tyrosine kinase [Source:HGNC Symbol;Acc:HGNC:4037]	chr6	111873452	protein_coding	251.547	1.00642	0.153251	6.56713	5.1293e-11	7.38567e-10	0
ENSG00000144036	EXOC6B	exocyst complex component 6B [Source:HGNC Symbol;Acc:HGNC:17085]	chr2	72826041	protein_coding	5787.72	0.504247	0.076794	6.56624	5.16025e-11	7.42482e-10	0
ENSG00000073331	ALPK1	alpha-kinase 1 [Source:HGNC Symbol;Acc:HGNC:20917]	chr4	112382504	protein_coding	415.25	-0.833903	0.127003	-6.56602	5.16787e-11	7.43036e-10	1	99040.5
ENSG00000111319	SCNN1A	sodium channel, non voltage gated 1 alpha subunit [Source:HGNC Symbol;Acc:HGNC:10599]	chr12	6375224	protein_coding	2444.6	-0.803076	0.122364	-6.56303	5.27253e-11	7.57533e-10	1	11358
ENSG00000197415	VEPH1	ventricular zone expressed PH domain-containing 1 [Source:HGNC Symbol;Acc:HGNC:25735]	chr3	157503427	protein_coding	204.261	-0.970122	0.147889	-6.55981	5.38767e-11	7.73512e-10	1	3055.5
ENSG00000066248	NGEF	neuronal guanine nucleotide exchange factor [Source:HGNC Symbol;Acc:HGNC:7807]	chr2	233013272	protein_coding	476.02	0.812644	0.12389	6.55938	5.40307e-11	7.7516e-10	0
ENSG00000037749	MFAP3	microfibrillar-associated protein 3 [Source:HGNC Symbol;Acc:HGNC:7034]	chr5	154038993	protein_coding	3040.84	-0.518462	0.0791364	-6.5515	5.69634e-11	8.15456e-10	0
ENSG00000118960	HS1BP3	HCLS1 binding protein 3 [Source:HGNC Symbol;Acc:HGNC:24979]	chr2	20651078	protein_coding	3130.93	0.535996	0.0818324	6.54993	5.75653e-11	8.23476e-10	0
ENSG00000132326	PER2	period circadian clock 2 [Source:HGNC Symbol;Acc:HGNC:8846]	chr2	238288609	protein_coding	2439.74	-0.548556	0.0837539	-6.54962	5.76835e-11	8.24569e-10	0
ENSG00000099219	ERMP1	endoplasmic reticulum metallopeptidase 1 [Source:HGNC Symbol;Acc:HGNC:23703]	chr9	5833117	protein_coding	32918.5	0.543974	0.0831993	6.53821	6.22603e-11	8.89349e-10	0
ENSG00000101003	GINS1	GINS complex subunit 1 (Psf1 homolog) [Source:HGNC Symbol;Acc:HGNC:28980]	chr20	25407727	protein_coding	4677.4	-0.624955	0.095637	-6.53466	6.37555e-11	9.10048e-10	1	89626.5
ENSG00000132507	EIF5A	eukaryotic translation initiation factor 5A [Source:HGNC Symbol;Acc:HGNC:3300]	chr17	7307373	protein_coding	18263.1	-0.603163	0.0923299	-6.53269	6.45968e-11	9.21391e-10	0
ENSG00000149792	MRPL49	mitochondrial ribosomal protein L49 [Source:HGNC Symbol;Acc:HGNC:1176]	chr11	65124725	protein_coding	9132.41	-0.576532	0.0882831	-6.53049	6.55533e-11	9.34359e-10	1	374
ENSG00000198001	IRAK4	interleukin-1 receptor-associated kinase 4 [Source:HGNC Symbol;Acc:HGNC:17967]	chr12	43758955	protein_coding	1896.87	-0.507258	0.0776853	-6.52966	6.59202e-11	9.38912e-10	0
ENSG00000151876	FBXO4	F-box protein 4 [Source:HGNC Symbol;Acc:HGNC:13583]	chr5	41925254	protein_coding	681.782	-0.653409	0.100127	-6.52582	6.76284e-11	9.62547e-10	0
ENSG00000203760	CENPW	centromere protein W [Source:HGNC Symbol;Acc:HGNC:21488]	chr6	126340174	protein_coding	707.904	-0.946179	0.145105	-6.52064	7.00092e-11	9.94998e-10	0
ENSG00000185963	BICD2	bicaudal D homolog 2 (Drosophila) [Source:HGNC Symbol;Acc:HGNC:17208]	chr9	92764812	protein_coding	4877.35	0.51311	0.0787486	6.5158	7.2302e-11	1.02684e-09	2	2717.5
ENSG00000146834	MEPCE	methylphosphate capping enzyme [Source:HGNC Symbol;Acc:HGNC:20247]	chr7	100429631	protein_coding	6805.77	-0.678332	0.104148	-6.51313	7.36025e-11	1.04456e-09	0
ENSG00000116221	MRPL37	mitochondrial ribosomal protein L37 [Source:HGNC Symbol;Acc:HGNC:14034]	chr1	54200196	protein_coding	4783.47	-0.615365	0.0944904	-6.51247	7.39274e-11	1.04767e-09	0
ENSG00000166228	PCBD1	pterin-4 alpha-carbinolamine dehydratase/dimerization cofactor of hepatocyte nuclear factor 1 alpha [Source:HGNC Symbol;Acc:HGNC:8646]	chr10	70888784	protein_coding	4185.82	-0.540892	0.0830545	-6.5125	7.39109e-11	1.04767e-09	2	14609.5
ENSG00000100097	LGALS1	lectin, galactoside-binding, soluble, 1 [Source:HGNC Symbol;Acc:HGNC:6561]	chr22	37675657	protein_coding	3041.47	-0.878681	0.135021	-6.50774	7.62915e-11	1.08039e-09	0
ENSG00000104755	ADAM2	ADAM metallopeptidase domain 2 [Source:HGNC Symbol;Acc:HGNC:198]	chr8	39838289	protein_coding	179.483	-1.06085	0.163025	-6.50725	7.65385e-11	1.08312e-09	0
ENSG00000176225	RTTN	rotatin [Source:HGNC Symbol;Acc:HGNC:18654]	chr18	70205945	protein_coding	547.28	-0.816088	0.125485	-6.50347	7.84872e-11	1.1099e-09	0
ENSG00000258947	TUBB3	tubulin, beta 3 class III [Source:HGNC Symbol;Acc:HGNC:20772]	chr16	89921851	protein_coding	695.811	0.680921	0.104863	6.49345	8.38922e-11	1.18463e-09	0
ENSG00000179029	TMEM107	transmembrane protein 107 [Source:HGNC Symbol;Acc:HGNC:28128]	chr17	8176373	protein_coding	408.165	-0.808875	0.124581	-6.49277	8.42729e-11	1.18916e-09	0
ENSG00000138796	HADH	hydroxyacyl-CoA dehydrogenase [Source:HGNC Symbol;Acc:HGNC:4799]	chr4	107989902	protein_coding	2494.88	-0.584432	0.0900588	-6.48945	8.61495e-11	1.21477e-09	0
ENSG00000169084	DHRSX	dehydrogenase/reductase (SDR family) X-linked [Source:HGNC Symbol;Acc:HGNC:18399]	chrX	2500978	protein_coding	1626.23	0.599138	0.0924013	6.48408	8.92737e-11	1.25792e-09	0
ENSG00000085871	MGST2	microsomal glutathione S-transferase 2 [Source:HGNC Symbol;Acc:HGNC:7063]	chr4	139666016	protein_coding	531.961	-0.735958	0.113521	-6.48303	8.98993e-11	1.26584e-09	1	11221.5
ENSG00000157557	ETS2	v-ets avian erythroblastosis virus E26 oncogene homolog 2 [Source:HGNC Symbol;Acc:HGNC:3489]	chr21	38805307	protein_coding	2513.9	0.522411	0.0805841	6.4828	9.00369e-11	1.26687e-09	0
ENSG00000169122	FAM110B	family with sequence similarity 110, member B [Source:HGNC Symbol;Acc:HGNC:28587]	chr8	57994554	protein_coding	1249.89	0.610752	0.0942214	6.4821	9.04572e-11	1.27188e-09	1	84594.5
ENSG00000196712	NF1	neurofibromin 1 [Source:HGNC Symbol;Acc:HGNC:7765]	chr17	31094927	protein_coding	8336.33	0.597366	0.0922414	6.47612	9.41121e-11	1.32138e-09	0
ENSG00000135185	TMEM243	transmembrane protein 243, mitochondrial [Source:HGNC Symbol;Acc:HGNC:21707]	chr7	87220587	protein_coding	978.576	-0.594459	0.0918253	-6.4738	9.55667e-11	1.34085e-09	0
ENSG00000124784	RIOK1	RIO kinase 1 [Source:HGNC Symbol;Acc:HGNC:18656]	chr6	7389496	protein_coding	1118.41	-0.587321	0.0907351	-6.47292	9.61288e-11	1.34778e-09	4	28963
ENSG00000108064	TFAM	transcription factor A, mitochondrial [Source:HGNC Symbol;Acc:HGNC:11741]	chr10	58385022	protein_coding	4004.54	-0.537195	0.083023	-6.47044	9.77179e-11	1.36909e-09	0
ENSG00000143179	UCK2	uridine-cytidine kinase 2 [Source:HGNC Symbol;Acc:HGNC:12562]	chr1	165902595	protein_coding	1977.23	-0.533382	0.0825226	-6.46346	1.02333e-10	1.43273e-09	0
ENSG00000170381	SEMA3E	sema domain, immunoglobulin domain (Ig), short basic domain, secreted, (semaphorin) 3E [Source:HGNC Symbol;Acc:HGNC:10727]	chr7	83649010	protein_coding	1778.55	0.578877	0.0895717	6.46272	1.02839e-10	1.43881e-09	0
ENSG00000099797	TECR	trans-2,3-enoyl-CoA reductase [Source:HGNC Symbol;Acc:HGNC:4551]	chr19	14529630	protein_coding	7828.5	-0.697768	0.107972	-6.46251	1.02983e-10	1.43979e-09	0
ENSG00000072682	P4HA2	prolyl 4-hydroxylase, alpha polypeptide II [Source:HGNC Symbol;Acc:HGNC:8547]	chr5	132227815	protein_coding	2601.97	0.566693	0.0877137	6.46071	1.0421e-10	1.45408e-09	0
ENSG00000137135	ARHGEF39	Rho guanine nucleotide exchange factor (GEF) 39 [Source:HGNC Symbol;Acc:HGNC:25909]	chr9	35675866	protein_coding	594.381	-0.844762	0.130786	-6.45911	1.05321e-10	1.46774e-09	1	6261.5
ENSG00000139174	PRICKLE1	prickle homolog 1 [Source:HGNC Symbol;Acc:HGNC:17019]	chr12	42589676	protein_coding	233.269	1.0794	0.167157	6.45741	1.06513e-10	1.48284e-09	0
ENSG00000079102	RUNX1T1	runt-related transcription factor 1; translocated to, 1 (cyclin D-related) [Source:HGNC Symbol;Acc:HGNC:1535]	chr8	92095654	protein_coding	111.014	1.25171	0.194013	6.45171	1.10598e-10	1.53863e-09	0
ENSG00000273230	RP11-1246C19.1		chr7	1467522	lincRNA	474.931	0.795042	0.123291	6.44848	1.12974e-10	1.57058e-09	1	91593.5
ENSG00000086300	SNX10	sorting nexin 10 [Source:HGNC Symbol;Acc:HGNC:14974]	chr7	26291895	protein_coding	2397.66	-0.578455	0.0897377	-6.44607	1.1479e-10	1.59431e-09	1	72123
ENSG00000170477	KRT4	keratin 4, type II [Source:HGNC Symbol;Acc:HGNC:6441]	chr12	52814551	protein_coding	756.174	0.982822	0.152605	6.44029	1.19244e-10	1.65425e-09	1	80827.5
ENSG00000173614	NMNAT1	nicotinamide nucleotide adenylyltransferase 1 [Source:HGNC Symbol;Acc:HGNC:17877]	chr1	9943428	protein_coding	952.962	-0.580199	0.0900989	-6.43958	1.19802e-10	1.66082e-09	2	7192.5
ENSG00000179387	ELMOD2	ELMO/CED-12 domain containing 2 [Source:HGNC Symbol;Acc:HGNC:28111]	chr4	140524158	protein_coding	2861.42	0.578674	0.0898678	6.43916	1.20136e-10	1.66428e-09	0
ENSG00000038002	AGA	aspartylglucosaminidase [Source:HGNC Symbol;Acc:HGNC:318]	chr4	177442503	protein_coding	1393.16	-0.53825	0.0836815	-6.43213	1.2583e-10	1.74195e-09	0
ENSG00000171246	NPTX1	neuronal pentraxin I [Source:HGNC Symbol;Acc:HGNC:7952]	chr17	80476604	protein_coding	56.6837	1.60555	0.249633	6.43163	1.2624e-10	1.7464e-09	1	81805
ENSG00000101945	SUV39H1	suppressor of variegation 3-9 homolog 1 (Drosophila) [Source:HGNC Symbol;Acc:HGNC:11479]	chrX	48695554	protein_coding	1076.8	-0.734505	0.114245	-6.42923	1.28254e-10	1.77301e-09	1	47063.5
ENSG00000177426	TGIF1	TGFB-induced factor homeobox 1 [Source:HGNC Symbol;Acc:HGNC:11776]	chr18	3447609	protein_coding	6294.57	0.563564	0.0876594	6.42902	1.2843e-10	1.77329e-09	1	52011
ENSG00000175197	DDIT3	DNA-damage-inducible transcript 3 [Source:HGNC Symbol;Acc:HGNC:2726]	chr12	57517743	protein_coding	747.888	0.712527	0.11083	6.42899	1.28453e-10	1.77329e-09	1	4570
ENSG00000152558	TMEM123	transmembrane protein 123 [Source:HGNC Symbol;Acc:HGNC:30138]	chr11	102453044	protein_coding	7403.99	0.585327	0.0910918	6.42568	1.31278e-10	1.80975e-09	0
ENSG00000068971	PPP2R5B	protein phosphatase 2, regulatory subunit B', beta [Source:HGNC Symbol;Acc:HGNC:9310]	chr11	64924671	protein_coding	1349.61	0.672209	0.104647	6.42359	1.33099e-10	1.83357e-09	1	47706.5
ENSG00000113070	HBEGF	heparin-binding EGF-like growth factor [Source:HGNC Symbol;Acc:HGNC:3059]	chr5	140346631	protein_coding	183.155	1.1718	0.182515	6.42032	1.35984e-10	1.87071e-09	0
ENSG00000174628	IQCK	IQ motif containing K [Source:HGNC Symbol;Acc:HGNC:28556]	chr16	19716456	protein_coding	490.042	0.715207	0.111494	6.41475	1.4105e-10	1.93904e-09	0
ENSG00000184661	CDCA2	cell division cycle associated 2 [Source:HGNC Symbol;Acc:HGNC:14623]	chr8	25458997	protein_coding	1151.85	-0.917252	0.14307	-6.41123	1.4435e-10	1.98303e-09	0
ENSG00000196872	KIAA1211L	KIAA1211-like [Source:HGNC Symbol;Acc:HGNC:33454]	chr2	98936259	protein_coding	1926.02	-0.549815	0.0857925	-6.40866	1.46806e-10	2.01536e-09	0
ENSG00000138271	GPR87	G protein-coupled receptor 87 [Source:HGNC Symbol;Acc:HGNC:4538]	chr3	151316952	protein_coding	672.436	0.834205	0.130179	6.40816	1.47284e-10	2.02052e-09	0
ENSG00000198830	HMGN2	high mobility group nucleosomal binding domain 2 [Source:HGNC Symbol;Acc:HGNC:4986]	chr1	26473429	protein_coding	67133.2	-0.732142	0.114262	-6.40758	1.47848e-10	2.02685e-09	0
ENSG00000091136	LAMB1	laminin, beta 1 [Source:HGNC Symbol;Acc:HGNC:6486]	chr7	108002027	protein_coding	289.964	-0.960948	0.149988	-6.40683	1.48572e-10	2.03395e-09	2	50074
ENSG00000126778	SIX1	SIX homeobox 1 [Source:HGNC Symbol;Acc:HGNC:10887]	chr14	60649462	protein_coding	1458.63	0.543672	0.084858	6.40685	1.48562e-10	2.03395e-09	1	21067.5
ENSG00000138092	CENPO	centromere protein O [Source:HGNC Symbol;Acc:HGNC:28152]	chr2	24793145	protein_coding	2079.19	-0.646034	0.100894	-6.40312	1.52234e-10	2.08121e-09	0
ENSG00000137700	SLC37A4	solute carrier family 37 (glucose-6-phosphate transporter), member 4 [Source:HGNC Symbol;Acc:HGNC:4061]	chr11	119030863	protein_coding	3170.21	-0.547544	0.0856169	-6.39528	1.60251e-10	2.18626e-09	0
ENSG00000112759	SLC29A1	solute carrier family 29 (equilibrative nucleoside transporter), member 1 [Source:HGNC Symbol;Acc:HGNC:11003]	chr6	44223626	protein_coding	2873.64	-0.524479	0.0820209	-6.39446	1.61118e-10	2.19657e-09	0
ENSG00000121281	ADCY7	adenylate cyclase 7 [Source:HGNC Symbol;Acc:HGNC:238]	chr16	50266516	protein_coding	96.9771	1.30446	0.20409	6.39157	1.64195e-10	2.23698e-09	0
ENSG00000106460	TMEM106B	transmembrane protein 106B [Source:HGNC Symbol;Acc:HGNC:22407]	chr7	12211300	protein_coding	5197.19	0.588577	0.0921021	6.39048	1.65367e-10	2.24979e-09	0
ENSG00000090539	CHRD	chordin [Source:HGNC Symbol;Acc:HGNC:1949]	chr3	184380073	protein_coding	917.521	0.64563	0.101029	6.39053	1.65308e-10	2.24979e-09	0
ENSG00000137628	DDX60	DEAD (Asp-Glu-Ala-Asp) box polypeptide 60 [Source:HGNC Symbol;Acc:HGNC:25942]	chr4	168318807	protein_coding	1938.57	0.753009	0.117835	6.39038	1.65478e-10	2.24979e-09	0
ENSG00000173894	CBX2	chromobox homolog 2 [Source:HGNC Symbol;Acc:HGNC:1552]	chr17	79778132	protein_coding	5430.11	-0.574	0.0898421	-6.38899	1.66988e-10	2.26876e-09	0
ENSG00000163344	PMVK	phosphomevalonate kinase [Source:HGNC Symbol;Acc:HGNC:9141]	chr1	154936991	protein_coding	2421.15	-0.597236	0.0935708	-6.38271	1.73976e-10	2.35883e-09	1	68664
ENSG00000144909	OSBPL11	oxysterol binding protein-like 11 [Source:HGNC Symbol;Acc:HGNC:16397]	chr3	125595090	protein_coding	1972.54	-0.53397	0.0836739	-6.38155	1.75299e-10	2.37514e-09	0
ENSG00000278919	AP006285.2		chr11	1580492	protein_coding	116.921	1.29152	0.20239	6.38136	1.75523e-10	2.37655e-09	0
ENSG00000165819	METTL3	methyltransferase like 3 [Source:HGNC Symbol;Acc:HGNC:17563]	chr14	21504942	protein_coding	2001.17	-0.586264	0.0919222	-6.37782	1.79622e-10	2.43038e-09	0
ENSG00000135346	CGA	glycoprotein hormones, alpha polypeptide [Source:HGNC Symbol;Acc:HGNC:1885]	chr6	87095406	protein_coding	235.182	1.36564	0.214187	6.37592	1.81872e-10	2.45913e-09	0
ENSG00000232956	SNHG15	small nucleolar RNA host gene 15 [Source:HGNC Symbol;Acc:HGNC:27797]	chr7	44986637	lincRNA	840.091	-0.592801	0.0929978	-6.37436	1.8373e-10	2.48255e-09	0
ENSG00000185947	ZNF267	zinc finger protein 267 [Source:HGNC Symbol;Acc:HGNC:13060]	chr16	31911854	protein_coding	2114.08	-0.529223	0.0830795	-6.37008	1.88925e-10	2.551e-09	0
ENSG00000185201	IFITM2	interferon induced transmembrane protein 2 [Source:HGNC Symbol;Acc:HGNC:5413]	chr11	307927	protein_coding	3537.06	-0.636194	0.0999629	-6.3643	1.96184e-10	2.64721e-09	1	88224
ENSG00000139734	DIAPH3	diaphanous-related formin 3 [Source:HGNC Symbol;Acc:HGNC:15480]	chr13	60163987	protein_coding	1713.21	-0.587091	0.0923034	-6.36045	2.01169e-10	2.71262e-09	0
ENSG00000173320	STOX2	storkhead box 2 [Source:HGNC Symbol;Acc:HGNC:25450]	chr4	183905356	protein_coding	610.597	0.688839	0.108313	6.3597	2.02153e-10	2.72403e-09	0
ENSG00000088298	EDEM2	ER degradation enhancer, mannosidase alpha-like 2 [Source:HGNC Symbol;Acc:HGNC:15877]	chr20	35147364	protein_coding	1355.01	-0.572995	0.090111	-6.35877	2.03376e-10	2.73864e-09	0
ENSG00000151229	SLC2A13	solute carrier family 2 (facilitated glucose transporter), member 13 [Source:HGNC Symbol;Acc:HGNC:15956]	chr12	40105859	protein_coding	932.816	0.710956	0.111838	6.35701	2.05722e-10	2.76835e-09	0
ENSG00000139579	NABP2	nucleic acid binding protein 2 [Source:HGNC Symbol;Acc:HGNC:28412]	chr12	56224359	protein_coding	3502.21	-0.629498	0.0990394	-6.35603	2.07032e-10	2.78407e-09	1	65068
ENSG00000146729	GBAS	glioblastoma amplified sequence [Source:HGNC Symbol;Acc:HGNC:4179]	chr7	55978907	protein_coding	2121.38	0.55491	0.0873546	6.35239	2.11993e-10	2.8469e-09	0
ENSG00000136861	CDK5RAP2	CDK5 regulatory subunit associated protein 2 [Source:HGNC Symbol;Acc:HGNC:18672]	chr9	120536437	protein_coding	5316.08	-0.528833	0.0832519	-6.3522	2.12253e-10	2.84846e-09	0
ENSG00000164953	TMEM67	transmembrane protein 67 [Source:HGNC Symbol;Acc:HGNC:28396]	chr8	93754857	protein_coding	577.732	0.656349	0.10334	6.35137	2.13408e-10	2.86202e-09	0
ENSG00000060688	SNRNP40	small nuclear ribonucleoprotein 40kDa (U5) [Source:HGNC Symbol;Acc:HGNC:30857]	chr1	31282483	protein_coding	2563.45	-0.532414	0.0838762	-6.34761	2.18686e-10	2.92882e-09	1	95715
ENSG00000179097	HTR1F	5-hydroxytryptamine (serotonin) receptor 1F, G protein-coupled [Source:HGNC Symbol;Acc:HGNC:5292]	chr3	87990696	protein_coding	33.2946	1.87949	0.296252	6.34424	2.23533e-10	2.9917e-09	0
ENSG00000142279	WTIP	Wilms tumor 1 interacting protein [Source:HGNC Symbol;Acc:HGNC:20964]	chr19	34481638	protein_coding	510.028	0.685667	0.108091	6.34341	2.24736e-10	3.00577e-09	0
ENSG00000142156	COL6A1	collagen, type VI, alpha 1 [Source:HGNC Symbol;Acc:HGNC:2211]	chr21	45981737	protein_coding	867.715	0.850422	0.134101	6.34168	2.2728e-10	3.03773e-09	0
ENSG00000151690	MFSD6	major facilitator superfamily domain containing 6 [Source:HGNC Symbol;Acc:HGNC:24711]	chr2	190408355	protein_coding	3615.03	0.58834	0.0927825	6.34106	2.28189e-10	3.04782e-09	2	9003
ENSG00000189343	RPS2P46	ribosomal protein S2 pseudogene 46 [Source:HGNC Symbol;Acc:HGNC:35839]	chr17	19446852	processed_pseudogene	8886.35	-0.563549	0.0888829	-6.34035	2.29241e-10	3.0598e-09	0
ENSG00000196233	LCOR	ligand dependent nuclear receptor corepressor [Source:HGNC Symbol;Acc:HGNC:29503]	chr10	96832260	protein_coding	5557.53	0.571175	0.0902307	6.33016	2.44904e-10	3.26446e-09	0
ENSG00000205488	CALML3-AS1	CALML3 antisense RNA 1 [Source:HGNC Symbol;Acc:HGNC:44682]	chr10	5523177	antisense	531.444	0.675711	0.106757	6.32943	2.46066e-10	3.27773e-09	3	19511.5
ENSG00000144040	SFXN5	sideroflexin 5 [Source:HGNC Symbol;Acc:HGNC:16073]	chr2	73071836	protein_coding	3475.86	-0.507804	0.0802532	-6.32752	2.49131e-10	3.31631e-09	1	85758
ENSG00000118503	TNFAIP3	tumor necrosis factor, alpha-induced protein 3 [Source:HGNC Symbol;Acc:HGNC:11896]	chr6	137867188	protein_coding	224.156	1.01219	0.160005	6.32599	2.51622e-10	3.34721e-09	0
ENSG00000184162	NR2C2AP	nuclear receptor 2C2-associated protein [Source:HGNC Symbol;Acc:HGNC:30763]	chr19	19203346	protein_coding	1815.86	-0.715281	0.113102	-6.32421	2.54528e-10	3.3836e-09	0
ENSG00000143819	EPHX1	epoxide hydrolase 1, microsomal (xenobiotic) [Source:HGNC Symbol;Acc:HGNC:3401]	chr1	225810412	protein_coding	8565.3	0.56681	0.089656	6.32205	2.58115e-10	3.42896e-09	0
ENSG00000025423	HSD17B6	hydroxysteroid (17-beta) dehydrogenase 6 [Source:HGNC Symbol;Acc:HGNC:23316]	chr12	56752449	protein_coding	84.3338	-1.3546	0.21433	-6.32014	2.61328e-10	3.46699e-09	0
ENSG00000106268	NUDT1	nudix (nucleoside diphosphate linked moiety X)-type motif 1 [Source:HGNC Symbol;Acc:HGNC:8048]	chr7	2249285	protein_coding	1043.19	-0.788767	0.1248	-6.32023	2.61168e-10	3.46699e-09	2	89356.5
ENSG00000248905	FMN1	formin 1 [Source:HGNC Symbol;Acc:HGNC:3768]	chr15	33194733	protein_coding	1553.68	-0.752833	0.119205	-6.31545	2.69371e-10	3.57129e-09	0
ENSG00000110436	SLC1A2	solute carrier family 1 (glial high affinity glutamate transporter), member 2 [Source:HGNC Symbol;Acc:HGNC:10940]	chr11	35419249	protein_coding	208.855	-1.3223	0.209385	-6.31515	2.69894e-10	3.57583e-09	2	29168
ENSG00000113532	ST8SIA4	ST8 alpha-N-acetyl-neuraminide alpha-2,8-sialyltransferase 4 [Source:HGNC Symbol;Acc:HGNC:10871]	chr5	100903266	protein_coding	7886.45	0.673375	0.106713	6.31014	2.7879e-10	3.69121e-09	0
ENSG00000114331	ACAP2	ArfGAP with coiled-coil, ankyrin repeat and PH domains 2 [Source:HGNC Symbol;Acc:HGNC:16469]	chr3	195443078	protein_coding	6733.7	0.522489	0.0828076	6.30968	2.79612e-10	3.69962e-09	0
ENSG00000084731	KIF3C	kinesin family member 3C [Source:HGNC Symbol;Acc:HGNC:6321]	chr2	25982497	protein_coding	2546.85	0.51854	0.0821981	6.30842	2.81896e-10	3.72676e-09	2	30093
ENSG00000077454	LRCH4	leucine-rich repeats and calponin homology (CH) domain containing 4 [Source:HGNC Symbol;Acc:HGNC:6691]	chr7	100580873	protein_coding	1572.79	-0.583773	0.0925547	-6.30733	2.83898e-10	3.74879e-09	0
ENSG00000133315	MACROD1	MACRO domain containing 1 [Source:HGNC Symbol;Acc:HGNC:29598]	chr11	64166061	protein_coding	1951.21	-0.678314	0.107557	-6.30657	2.85286e-10	3.76459e-09	0
ENSG00000159239	C2orf81	chromosome 2 open reading frame 81 [Source:HGNC Symbol;Acc:HGNC:34350]	chr2	74416583	protein_coding	535.085	-0.76169	0.120809	-6.30489	2.88406e-10	3.80323e-09	0
ENSG00000172348	RCAN2	regulator of calcineurin 2 [Source:HGNC Symbol;Acc:HGNC:3041]	chr6	46491362	protein_coding	36.1049	1.77574	0.281724	6.30313	2.91694e-10	3.84402e-09	0
ENSG00000078804	TP53INP2	tumor protein p53 inducible nuclear protein 2 [Source:HGNC Symbol;Acc:HGNC:16104]	chr20	34704290	protein_coding	1788.22	0.547114	0.0868026	6.30297	2.91993e-10	3.84539e-09	0
ENSG00000164236	ANKRD33B	ankyrin repeat domain 33B [Source:HGNC Symbol;Acc:HGNC:35240]	chr5	10564468	protein_coding	185.732	1.02418	0.162496	6.30278	2.92353e-10	3.84756e-09	0
ENSG00000133703	KRAS	Kirsten rat sarcoma viral oncogene homolog [Source:HGNC Symbol;Acc:HGNC:6407]	chr12	25250931	protein_coding	5722.31	0.500883	0.0794843	6.30165	2.94487e-10	3.87306e-09	0
ENSG00000139354	GAS2L3	growth arrest-specific 2 like 3 [Source:HGNC Symbol;Acc:HGNC:27475]	chr12	100623715	protein_coding	1370.4	-0.856088	0.136002	-6.29465	3.08088e-10	4.04444e-09	0
ENSG00000148384	INPP5E	inositol polyphosphate-5-phosphatase E [Source:HGNC Symbol;Acc:HGNC:21474]	chr9	136439822	protein_coding	1343.71	0.545545	0.0866683	6.29463	3.08132e-10	4.04444e-09	0
ENSG00000152455	SUV39H2	suppressor of variegation 3-9 homolog 2 (Drosophila) [Source:HGNC Symbol;Acc:HGNC:17287]	chr10	14878900	protein_coding	1785.2	-0.594198	0.0944539	-6.29088	3.15662e-10	4.13777e-09	0
ENSG00000260231	JHDM1D-AS1	JHDM1D antisense RNA 1 (head to head) [Source:HGNC Symbol;Acc:HGNC:48959]	chr7	140177261	antisense	907.194	-0.70003	0.111321	-6.2884	3.20749e-10	4.19888e-09	0
ENSG00000225302	RP11-539I5.1		chr10	116849701	antisense	720.292	0.673972	0.107219	6.28595	3.25846e-10	4.25996e-09	0
ENSG00000173681	CXorf23	chromosome X open reading frame 23 [Source:HGNC Symbol;Acc:HGNC:27413]	chrX	19970298	protein_coding	1085.67	0.600272	0.0955123	6.28476	3.28355e-10	4.28992e-09	0
ENSG00000166821	PEX11A	peroxisomal biogenesis factor 11 alpha [Source:HGNC Symbol;Acc:HGNC:8852]	chr15	89690782	protein_coding	1720.4	-0.568331	0.0904348	-6.28443	3.29054e-10	4.29621e-09	2	3018
ENSG00000196981	WDR5B	WD repeat domain 5B [Source:HGNC Symbol;Acc:HGNC:17826]	chr3	122416051	protein_coding	1909.93	0.583722	0.0929342	6.28102	3.3636e-10	4.38868e-09	0
ENSG00000134759	ELP2	elongator acetyltransferase complex subunit 2 [Source:HGNC Symbol;Acc:HGNC:18248]	chr18	36129871	protein_coding	21574.5	-0.551231	0.0877779	-6.27984	3.38911e-10	4.41905e-09	1	30390
ENSG00000167552	TUBA1A	tubulin, alpha 1a [Source:HGNC Symbol;Acc:HGNC:20766]	chr12	49189324	protein_coding	32803	0.502629	0.0801259	6.27299	3.54178e-10	4.61507e-09	1	1197
ENSG00000125775	SDCBP2	syndecan binding protein (syntenin) 2 [Source:HGNC Symbol;Acc:HGNC:15756]	chr20	1325707	protein_coding	197.336	0.987209	0.157411	6.27156	3.57454e-10	4.65468e-09	1	9328.5
ENSG00000153485	TMEM251	transmembrane protein 251 [Source:HGNC Symbol;Acc:HGNC:20218]	chr14	93185013	protein_coding	1478.79	-0.574469	0.0916196	-6.27016	3.60682e-10	4.69362e-09	0
ENSG00000148158	SNX30	sorting nexin family member 30 [Source:HGNC Symbol;Acc:HGNC:23685]	chr9	112750838	protein_coding	3566.03	0.51213	0.0817029	6.2682	3.65236e-10	4.74975e-09	1	14136.5
ENSG00000116117	PARD3B	par-3 family cell polarity regulator beta [Source:HGNC Symbol;Acc:HGNC:14446]	chr2	204545793	protein_coding	1914.53	0.515275	0.0822559	6.26429	3.74518e-10	4.86725e-09	0
ENSG00000167513	CDT1	chromatin licensing and DNA replication factor 1 [Source:HGNC Symbol;Acc:HGNC:24576]	chr16	88803213	protein_coding	3544.92	-0.867656	0.138576	-6.26121	3.81996e-10	4.96117e-09	3	32139.5
ENSG00000095739	BAMBI	BMP and activin membrane-bound inhibitor [Source:HGNC Symbol;Acc:HGNC:30251]	chr10	28677510	protein_coding	8429.19	0.538672	0.0860551	6.25962	3.85927e-10	5.00894e-09	0
ENSG00000135678	CPM	carboxypeptidase M [Source:HGNC Symbol;Acc:HGNC:2311]	chr12	68933199	protein_coding	397.468	-0.796647	0.127306	-6.25774	3.90599e-10	5.06623e-09	1	32076.5
ENSG00000166451	CENPN	centromere protein N [Source:HGNC Symbol;Acc:HGNC:30873]	chr16	81006498	protein_coding	4019.56	-0.697832	0.111526	-6.25715	3.92067e-10	5.08193e-09	0
ENSG00000218690	HIST1H2APS4	histone cluster 1, H2a, pseudogene 4 [Source:HGNC Symbol;Acc:HGNC:4732]	chr6	26272701	transcribed_unprocessed_pseudogene	164.31	-1.06906	0.171006	-6.2516	4.0628e-10	5.26271e-09	1	23343.5
ENSG00000169627	BOLA2B	bolA family member 2B [Source:HGNC Symbol;Acc:HGNC:32479]	chr16	30194306	protein_coding	3272.43	-0.528288	0.0845087	-6.25129	4.07076e-10	5.26612e-09	0
ENSG00000147251	DOCK11	dedicator of cytokinesis 11 [Source:HGNC Symbol;Acc:HGNC:23483]	chrX	118495898	protein_coding	434.11	1.00315	0.160469	6.25135	4.06929e-10	5.26612e-09	0
ENSG00000168806	LCMT2	leucine carboxyl methyltransferase 2 [Source:HGNC Symbol;Acc:HGNC:17558]	chr15	43330605	protein_coding	1601.21	-0.617814	0.0988373	-6.25082	4.08308e-10	5.27859e-09	0
ENSG00000166246	C16orf71	chromosome 16 open reading frame 71 [Source:HGNC Symbol;Acc:HGNC:25081]	chr16	4734502	protein_coding	183.161	1.11125	0.177822	6.24923	4.12481e-10	5.32906e-09	0
ENSG00000184164	CRELD2	cysteine-rich with EGF-like domains 2 [Source:HGNC Symbol;Acc:HGNC:28150]	chr22	49923210	protein_coding	1430.52	-0.535576	0.0857046	-6.24909	4.12856e-10	5.33041e-09	0
ENSG00000196189	SEMA4A	sema domain, immunoglobulin domain (Ig), transmembrane domain (TM) and short cytoplasmic domain, (semaphorin) 4A [Source:HGNC Symbol;Acc:HGNC:10729]	chr1	156153527	protein_coding	1982.95	-0.528535	0.0846933	-6.24058	4.35951e-10	5.61756e-09	0
ENSG00000102796	DHRS12	dehydrogenase/reductase (SDR family) member 12 [Source:HGNC Symbol;Acc:HGNC:25832]	chr13	51804157	protein_coding	786.702	0.670247	0.107475	6.2363	4.48036e-10	5.76953e-09	0
ENSG00000254122	PCDHGB7	protocadherin gamma subfamily B, 7 [Source:HGNC Symbol;Acc:HGNC:8714]	chr5	141417691	protein_coding	186.887	1.00286	0.16086	6.23436	4.53633e-10	5.83779e-09	0
ENSG00000123684	LPGAT1	lysophosphatidylglycerol acyltransferase 1 [Source:HGNC Symbol;Acc:HGNC:28985]	chr1	211830772	protein_coding	5313.49	0.505559	0.0811218	6.2321	4.60237e-10	5.91507e-09	1	97639.5
ENSG00000196998	WDR45	WD repeat domain 45 [Source:HGNC Symbol;Acc:HGNC:28912]	chrX	49080097	protein_coding	2671.87	0.52325	0.0839647	6.23179	4.61133e-10	5.92272e-09	0
ENSG00000104059	FAM189A1	family with sequence similarity 189, member A1 [Source:HGNC Symbol;Acc:HGNC:29075]	chr15	29570723	protein_coding	83.8284	1.29665	0.208327	6.22412	4.8426e-10	6.21572e-09	0
ENSG00000182378	PLCXD1	phosphatidylinositol-specific phospholipase C, X domain containing 1 [Source:HGNC Symbol;Acc:HGNC:23148]	chrX	281192	protein_coding	866.118	-0.614872	0.098887	-6.21793	5.03759e-10	6.46179e-09	0
ENSG00000085721	RRN3	RRN3 homolog, RNA polymerase I transcription factor [Source:HGNC Symbol;Acc:HGNC:30346]	chr16	15094317	protein_coding	7963.72	0.515684	0.0829407	6.21751	5.05105e-10	6.47485e-09	1	97485
ENSG00000169896	ITGAM	integrin, alpha M (complement component 3 receptor 3 subunit) [Source:HGNC Symbol;Acc:HGNC:6149]	chr16	31259994	protein_coding	56.4494	1.54104	0.247889	6.21665	5.0789e-10	6.50633e-09	0
ENSG00000134602	STK26	serine/threonine protein kinase 26 [Source:HGNC Symbol;Acc:HGNC:18174]	chrX	132023265	protein_coding	7600.48	-0.617534	0.0993819	-6.21375	5.17359e-10	6.61905e-09	0
ENSG00000126453	BCL2L12	BCL2-like 12 (proline rich) [Source:HGNC Symbol;Acc:HGNC:13787]	chr19	49665142	protein_coding	1294.07	-0.756491	0.121776	-6.21217	5.22584e-10	6.68156e-09	1	94416
ENSG00000198538	ZNF28	zinc finger protein 28 [Source:HGNC Symbol;Acc:HGNC:13073]	chr19	52806021	protein_coding	2045.69	-0.503556	0.0811352	-6.20638	5.42184e-10	6.92768e-09	0
ENSG00000261061	RP11-303E16.2		chr16	81030770	sense_intronic	680.694	-0.716917	0.115537	-6.20508	5.46679e-10	6.98059e-09	0
ENSG00000239887	C1orf226	chromosome 1 open reading frame 226 [Source:HGNC Symbol;Acc:HGNC:34351]	chr1	162381730	protein_coding	1327.76	-0.763767	0.1231	-6.20445	5.48877e-10	7.00412e-09	1	96295.5
ENSG00000006534	ALDH3B1	aldehyde dehydrogenase 3 family, member B1 [Source:HGNC Symbol;Acc:HGNC:410]	chr11	68010327	protein_coding	369.605	-0.804441	0.129685	-6.20304	5.53841e-10	7.0629e-09	1	28035
ENSG00000165795	NDRG2	NDRG family member 2 [Source:HGNC Symbol;Acc:HGNC:14460]	chr14	21024964	protein_coding	2101.02	0.575323	0.0928075	6.19911	5.67846e-10	7.23684e-09	0
ENSG00000124795	DEK	DEK proto-oncogene [Source:HGNC Symbol;Acc:HGNC:2768]	chr6	18264823	protein_coding	18025.8	-0.532785	0.0859514	-6.19868	5.69385e-10	7.25176e-09	0
ENSG00000159921	GNE	glucosamine (UDP-N-acetyl)-2-epimerase/N-acetylmannosamine kinase [Source:HGNC Symbol;Acc:HGNC:23657]	chr9	36277056	protein_coding	1606.97	0.567154	0.0915021	6.19826	5.7092e-10	7.26662e-09	0
ENSG00000091483	FH	fumarate hydratase [Source:HGNC Symbol;Acc:HGNC:3700]	chr1	241519761	protein_coding	3360.85	-0.553175	0.0893328	-6.1923	5.9294e-10	7.53718e-09	0
ENSG00000138376	BARD1	BRCA1 associated RING domain 1 [Source:HGNC Symbol;Acc:HGNC:952]	chr2	214809704	protein_coding	2245.76	-0.660189	0.106688	-6.18804	6.09169e-10	7.73849e-09	0
ENSG00000164300	SERINC5	serine incorporator 5 [Source:HGNC Symbol;Acc:HGNC:18825]	chr5	80256079	protein_coding	13332.5	0.540189	0.0873142	6.18673	6.14258e-10	7.79812e-09	0
ENSG00000111788	RP11-22B23.1		chr12	9277235	unprocessed_pseudogene	652.222	-0.666539	0.107784	-6.18405	6.24776e-10	7.92655e-09	0
ENSG00000149328	GLB1L2	galactosidase, beta 1-like 2 [Source:HGNC Symbol;Acc:HGNC:25129]	chr11	134346390	protein_coding	878.499	-0.594122	0.0960801	-6.18361	6.26519e-10	7.94355e-09	0
ENSG00000146263	MMS22L	MMS22-like, DNA repair protein [Source:HGNC Symbol;Acc:HGNC:21475]	chr6	97283176	protein_coding	1370.07	-0.670645	0.108475	-6.18248	6.31039e-10	7.99572e-09	0
ENSG00000115392	FANCL	Fanconi anemia, complementation group L [Source:HGNC Symbol;Acc:HGNC:20748]	chr2	58241350	protein_coding	1033.18	-0.577958	0.0935035	-6.18114	6.36412e-10	8.05863e-09	0
ENSG00000174547	MRPL11	mitochondrial ribosomal protein L11 [Source:HGNC Symbol;Acc:HGNC:14042]	chr11	66466738	protein_coding	3358.54	-0.571451	0.0924577	-6.18067	6.38291e-10	8.07725e-09	0
ENSG00000173698	ADGRG2	adhesion G protein-coupled receptor G2 [Source:HGNC Symbol;Acc:HGNC:4516]	chrX	19036388	protein_coding	138.324	1.14513	0.185339	6.17861	6.46688e-10	8.1678e-09	0
ENSG00000154146	NRGN	neurogranin (protein kinase C substrate, RC3) [Source:HGNC Symbol;Acc:HGNC:8000]	chr11	124739846	protein_coding	413.474	-0.906791	0.146877	-6.17379	6.66716e-10	8.40999e-09	0
ENSG00000099250	NRP1	neuropilin 1 [Source:HGNC Symbol;Acc:HGNC:8004]	chr10	33336262	protein_coding	15068.5	0.588244	0.0953064	6.17214	6.73718e-10	8.48747e-09	3	164.5
ENSG00000140988	RPS2	ribosomal protein S2 [Source:HGNC Symbol;Acc:HGNC:10404]	chr16	1964631	protein_coding	91934.9	-0.543091	0.0879959	-6.17177	6.75278e-10	8.5017e-09	2	51138.5
ENSG00000120868	APAF1	apoptotic peptidase activating factor 1 [Source:HGNC Symbol;Acc:HGNC:576]	chr12	98645300	protein_coding	1483.16	-0.577298	0.0935406	-6.17163	6.75876e-10	8.5038e-09	0
ENSG00000269893	SNHG8	small nucleolar RNA host gene 8 [Source:HGNC Symbol;Acc:HGNC:33098]	chr4	118278709	lincRNA	1792.18	-0.602591	0.0976494	-6.17096	6.78767e-10	8.53473e-09	0
ENSG00000151292	CSNK1G3	casein kinase 1, gamma 3 [Source:HGNC Symbol;Acc:HGNC:2456]	chr5	123512099	protein_coding	4143.27	0.503378	0.0817461	6.15782	7.37522e-10	9.25583e-09	0
ENSG00000120053	GOT1	glutamic-oxaloacetic transaminase 1, soluble [Source:HGNC Symbol;Acc:HGNC:4432]	chr10	99430593	protein_coding	3245.83	-0.575321	0.093435	-6.15745	7.39269e-10	9.27187e-09	0
ENSG00000099954	CECR2	cat eye syndrome chromosome region, candidate 2 [Source:HGNC Symbol;Acc:HGNC:1840]	chr22	17477093	protein_coding	211.857	0.936078	0.152121	6.15351	7.5789e-10	9.49937e-09	0
ENSG00000108106	UBE2S	ubiquitin-conjugating enzyme E2S [Source:HGNC Symbol;Acc:HGNC:17895]	chr19	55407777	protein_coding	4485.42	-0.78582	0.127728	-6.15227	7.63822e-10	9.56765e-09	0
ENSG00000141664	ZCCHC2	zinc finger, CCHC domain containing 2 [Source:HGNC Symbol;Acc:HGNC:22916]	chr18	62523007	protein_coding	1508.75	0.60431	0.0982319	6.15188	7.65719e-10	9.57926e-09	0
ENSG00000095539	SEMA4G	sema domain, immunoglobulin domain (Ig), transmembrane domain (TM) and short cytoplasmic domain, (semaphorin) 4G [Source:HGNC Symbol;Acc:HGNC:10735]	chr10	100969523	protein_coding	288.692	0.792398	0.128805	6.15193	7.65452e-10	9.57926e-09	1	86020
ENSG00000117399	CDC20	cell division cycle 20 [Source:HGNC Symbol;Acc:HGNC:1723]	chr1	43359013	protein_coding	3946.67	-1.2868	0.209394	-6.14532	7.98004e-10	9.96914e-09	0
ENSG00000139364	TMEM132B	transmembrane protein 132B [Source:HGNC Symbol;Acc:HGNC:29397]	chr12	125326616	protein_coding	122.833	1.18154	0.192269	6.14525	7.984e-10	9.96914e-09	0
ENSG00000155561	NUP205	nucleoporin 205kDa [Source:HGNC Symbol;Acc:HGNC:18658]	chr7	135557919	protein_coding	10505.1	-0.508898	0.0828438	-6.14286	8.10482e-10	1.01136e-08	0
ENSG00000113658	SMAD5	SMAD family member 5 [Source:HGNC Symbol;Acc:HGNC:6771]	chr5	136132845	protein_coding	5624.34	0.500656	0.0815365	6.14027	8.23834e-10	1.02641e-08	1	79020.5
ENSG00000117114	ADGRL2	adhesion G protein-coupled receptor L2 [Source:HGNC Symbol;Acc:HGNC:18582]	chr1	81306166	protein_coding	657.784	0.78016	0.127139	6.13626	8.44882e-10	1.05097e-08	0
ENSG00000161980	POLR3K	polymerase (RNA) III (DNA directed) polypeptide K, 12.3 kDa [Source:HGNC Symbol;Acc:HGNC:14121]	chr16	53628	protein_coding	2934.26	-0.519614	0.0847083	-6.13416	8.56113e-10	1.06359e-08	0
ENSG00000011198	ABHD5	abhydrolase domain containing 5 [Source:HGNC Symbol;Acc:HGNC:21396]	chr3	43690870	protein_coding	2646.34	-0.511578	0.0834352	-6.13144	8.70874e-10	1.08057e-08	1	79283
ENSG00000038210	PI4K2B	phosphatidylinositol 4-kinase type 2 beta [Source:HGNC Symbol;Acc:HGNC:18215]	chr4	25233975	protein_coding	1808.11	-0.552574	0.0901582	-6.12893	8.84719e-10	1.09706e-08	0
ENSG00000132561	MATN2	matrilin 2 [Source:HGNC Symbol;Acc:HGNC:6908]	chr8	97869083	protein_coding	10973.4	0.677662	0.110606	6.1268	8.96641e-10	1.11115e-08	0
ENSG00000105088	OLFM2	olfactomedin 2 [Source:HGNC Symbol;Acc:HGNC:17189]	chr19	9936552	protein_coding	1062.62	0.645437	0.105519	6.11676	9.54954e-10	1.18267e-08	0
ENSG00000124635	HIST1H2BJ	histone cluster 1, H2bj [Source:HGNC Symbol;Acc:HGNC:4761]	chr6	27132750	protein_coding	1354.37	-0.747796	0.122296	-6.11465	9.67673e-10	1.19692e-08	0
ENSG00000164684	ZNF704	zinc finger protein 704 [Source:HGNC Symbol;Acc:HGNC:32291]	chr8	80874781	protein_coding	2906.56	0.501701	0.0820665	6.11334	9.75656e-10	1.20604e-08	0
ENSG00000213928	IRF9	interferon regulatory factor 9 [Source:HGNC Symbol;Acc:HGNC:6131]	chr14	24161053	protein_coding	392.691	0.740836	0.121194	6.11282	9.78849e-10	1.20923e-08	0
ENSG00000169184	MN1	meningioma (disrupted in balanced translocation) 1 [Source:HGNC Symbol;Acc:HGNC:7180]	chr22	27801498	protein_coding	107.764	1.23159	0.201484	6.11261	9.80149e-10	1.21008e-08	0
ENSG00000157827	FMNL2	formin-like 2 [Source:HGNC Symbol;Acc:HGNC:18267]	chr2	152335237	protein_coding	1000.81	0.872567	0.142914	6.10552	1.02464e-09	1.26343e-08	0
ENSG00000174233	ADCY6	adenylate cyclase 6 [Source:HGNC Symbol;Acc:HGNC:237]	chr12	48784129	protein_coding	6824.48	-0.577199	0.0946674	-6.09712	1.07996e-09	1.32998e-08	0
ENSG00000163584	RPL22L1	ribosomal protein L22-like 1 [Source:HGNC Symbol;Acc:HGNC:27610]	chr3	170870483	protein_coding	1306.87	-0.609204	0.0999758	-6.09351	1.1046e-09	1.35948e-08	0
ENSG00000120699	EXOSC8	exosome component 8 [Source:HGNC Symbol;Acc:HGNC:17035]	chr13	37000787	protein_coding	1428.26	-0.537784	0.0882851	-6.09145	1.11895e-09	1.37542e-08	0
ENSG00000114948	ADAM23	ADAM metallopeptidase domain 23 [Source:HGNC Symbol;Acc:HGNC:202]	chr2	206443539	protein_coding	66.596	1.36889	0.224774	6.0901	1.12843e-09	1.3862e-08	0
ENSG00000198502	HLA-DRB5	major histocompatibility complex, class II, DR beta 5 [Source:HGNC Symbol;Acc:HGNC:4953]	chr6	32530287	protein_coding	521.856	-0.742049	0.121876	-6.08854	1.13942e-09	1.39884e-08	1	36776
ENSG00000134970	TMED7	transmembrane p24 trafficking protein 7 [Source:HGNC Symbol;Acc:HGNC:24253]	chr5	115626173	protein_coding	7615.85	0.581199	0.0954928	6.08631	1.15539e-09	1.41756e-08	0
ENSG00000163701	IL17RE	interleukin 17 receptor E [Source:HGNC Symbol;Acc:HGNC:18439]	chr3	9902850	protein_coding	333.772	-0.831308	0.136594	-6.086	1.15767e-09	1.41947e-08	0
ENSG00000174007	CEP19	centrosomal protein 19kDa [Source:HGNC Symbol;Acc:HGNC:28209]	chr3	196712293	protein_coding	383.738	0.743043	0.122123	6.08438	1.16942e-09	1.433e-08	1	81164.5
ENSG00000231431	FAR2P4	fatty acyl CoA reductase 2 pseudogene 4 [Source:HGNC Symbol;Acc:HGNC:49286]	chr2	131286818	transcribed_unprocessed_pseudogene	102.243	1.55518	0.255749	6.0809	1.1951e-09	1.46355e-08	0
ENSG00000180385	EMC3-AS1	EMC3 antisense RNA 1 [Source:HGNC Symbol;Acc:HGNC:49223]	chr3	9986911	transcribed_unprocessed_pseudogene	498.877	-0.804813	0.132527	-6.07282	1.25681e-09	1.53816e-08	0
ENSG00000159199	ATP5G1	ATP synthase, H+ transporting, mitochondrial Fo complex, subunit C1 (subunit 9) [Source:HGNC Symbol;Acc:HGNC:841]	chr17	48892767	protein_coding	3535.11	-0.609087	0.100303	-6.0725	1.25932e-09	1.54029e-08	1	79809
ENSG00000107560	RAB11FIP2	RAB11 family interacting protein 2 (class I) [Source:HGNC Symbol;Acc:HGNC:29152]	chr10	118046603	protein_coding	1137.37	0.588513	0.0969894	6.06781	1.29667e-09	1.58467e-08	0
ENSG00000139597	N4BP2L1	NEDD4 binding protein 2-like 1 [Source:HGNC Symbol;Acc:HGNC:25037]	chr13	32428178	protein_coding	111.489	1.17435	0.193539	6.06774	1.29722e-09	1.58467e-08	0
ENSG00000105483	CARD8	caspase recruitment domain family, member 8 [Source:HGNC Symbol;Acc:HGNC:17057]	chr19	48241063	protein_coding	995.352	-0.558684	0.0920821	-6.06724	1.30127e-09	1.58865e-08	0
ENSG00000168803	ADAL	adenosine deaminase-like [Source:HGNC Symbol;Acc:HGNC:31853]	chr15	43334938	protein_coding	615.372	-0.666844	0.109928	-6.06617	1.30998e-09	1.59829e-08	0
ENSG00000257829	RP11-845M18.6		chr12	52308371	antisense	167.134	0.999448	0.164895	6.06113	1.35169e-09	1.64816e-08	2	36477
ENSG00000170473	PYM1	PYM homolog 1, exon junction complex associated factor [Source:HGNC Symbol;Acc:HGNC:30258]	chr12	55927913	protein_coding	3408.05	-0.532996	0.0879449	-6.06057	1.35643e-09	1.65291e-08	0
ENSG00000163873	GRIK3	glutamate receptor, ionotropic, kainate 3 [Source:HGNC Symbol;Acc:HGNC:4581]	chr1	37034125	protein_coding	238.281	-0.914321	0.150874	-6.06015	1.35994e-09	1.65413e-08	1	4691.5
ENSG00000168702	LRP1B	low density lipoprotein receptor-related protein 1B [Source:HGNC Symbol;Acc:HGNC:6693]	chr2	142131701	protein_coding	2011.75	0.616111	0.101686	6.05896	1.37002e-09	1.66536e-08	0
ENSG00000213937	CLDN9	claudin 9 [Source:HGNC Symbol;Acc:HGNC:2051]	chr16	3012456	protein_coding	3586.88	0.527049	0.0870948	6.05144	1.4356e-09	1.74187e-08	0
ENSG00000107566	ERLIN1	ER lipid raft associated 1 [Source:HGNC Symbol;Acc:HGNC:16947]	chr10	100188334	protein_coding	3608.03	-0.526895	0.0870807	-6.05065	1.4426e-09	1.74928e-08	0
ENSG00000104936	DMPK	dystrophia myotonica-protein kinase [Source:HGNC Symbol;Acc:HGNC:2933]	chr19	45780747	protein_coding	1904.01	-0.553637	0.0915133	-6.0498	1.45028e-09	1.75752e-08	2	1192
ENSG00000108448	TRIM16L	tripartite motif containing 16-like [Source:HGNC Symbol;Acc:HGNC:32670]	chr17	18698010	protein_coding	5237.63	0.520186	0.0859869	6.04959	1.45214e-09	1.7587e-08	0
ENSG00000181274	FRAT2	frequently rearranged in advanced T-cell lymphomas 2 [Source:HGNC Symbol;Acc:HGNC:16048]	chr10	97334709	protein_coding	1718.69	0.54953	0.0908586	6.04819	1.46485e-09	1.773e-08	1	74079.5
ENSG00000176428	VPS37D	vacuolar protein sorting 37 homolog D (S. cerevisiae) [Source:HGNC Symbol;Acc:HGNC:18287]	chr7	73667825	protein_coding	375.835	0.79802	0.132151	6.0387	1.55363e-09	1.87585e-08	0
ENSG00000226017	PRICKLE2-AS3	PRICKLE2 antisense RNA 3 [Source:HGNC Symbol;Acc:HGNC:40918]	chr3	64187544	antisense	137.162	1.13153	0.18738	6.0387	1.5536e-09	1.87585e-08	3	26995
ENSG00000160753	RUSC1	RUN and SH3 domain containing 1 [Source:HGNC Symbol;Acc:HGNC:17153]	chr1	155320927	protein_coding	5238.58	-0.527439	0.087358	-6.03767	1.56352e-09	1.88665e-08	0
ENSG00000125962	ARMCX5	armadillo repeat containing, X-linked 5 [Source:HGNC Symbol;Acc:HGNC:25772]	chrX	102599520	protein_coding	738.001	-0.606184	0.100431	-6.03583	1.58151e-09	1.90519e-08	0
ENSG00000102317	RBM3	RNA binding motif (RNP1, RRM) protein 3 [Source:HGNC Symbol;Acc:HGNC:9900]	chrX	48574524	protein_coding	10636.8	-0.501565	0.0830982	-6.03581	1.58164e-09	1.90519e-08	1	73966.5
ENSG00000158856	DMTN	dematin actin binding protein [Source:HGNC Symbol;Acc:HGNC:3382]	chr8	22059175	protein_coding	1335.02	0.546841	0.0905995	6.0358	1.58179e-09	1.90519e-08	0
ENSG00000112139	MDGA1	MAM domain containing glycosylphosphatidylinositol anchor 1 [Source:HGNC Symbol;Acc:HGNC:19267]	chr6	37697990	protein_coding	263.731	0.873573	0.144775	6.03401	1.5994e-09	1.92523e-08	0
ENSG00000186212	SOWAHB	sosondowah ankyrin repeat domain family member B [Source:HGNC Symbol;Acc:HGNC:32958]	chr4	76898147	protein_coding	1274.37	0.55089	0.0913495	6.03058	1.63377e-09	1.96541e-08	0
ENSG00000115825	PRKD3	protein kinase D3 [Source:HGNC Symbol;Acc:HGNC:9408]	chr2	37317894	protein_coding	1203.76	0.519937	0.0862362	6.02922	1.6475e-09	1.98071e-08	0
ENSG00000133740	E2F5	E2F transcription factor 5, p130-binding [Source:HGNC Symbol;Acc:HGNC:3119]	chr8	85177612	protein_coding	1161.06	0.627861	0.104204	6.02528	1.68813e-09	2.02833e-08	0
ENSG00000179409	GEMIN4	gem (nuclear organelle) associated protein 4 [Source:HGNC Symbol;Acc:HGNC:15717]	chr17	749351	protein_coding	2774.41	-0.576096	0.0956725	-6.02154	1.72761e-09	2.0745e-08	0
ENSG00000174871	CNIH2	cornichon family AMPA receptor auxiliary protein 2 [Source:HGNC Symbol;Acc:HGNC:28744]	chr11	66278190	protein_coding	535.887	-0.874416	0.145344	-6.0162	1.7856e-09	2.14283e-08	0
ENSG00000035499	DEPDC1B	DEP domain containing 1B [Source:HGNC Symbol;Acc:HGNC:24902]	chr5	60700161	protein_coding	2258.63	-0.788543	0.131087	-6.01541	1.79432e-09	2.15149e-08	0
ENSG00000184990	SIVA1	SIVA1, apoptosis-inducing factor [Source:HGNC Symbol;Acc:HGNC:17712]	chr14	104753202	protein_coding	5145.67	-0.614276	0.102149	-6.01354	1.81516e-09	2.1717e-08	3	3719
ENSG00000163683	SMIM14	small integral membrane protein 14 [Source:HGNC Symbol;Acc:HGNC:27321]	chr4	39639090	protein_coding	30331.8	0.614829	0.102265	6.01209	1.83147e-09	2.18988e-08	2	98676.5
ENSG00000012963	UBR7	ubiquitin protein ligase E3 component n-recognin 7 (putative) [Source:HGNC Symbol;Acc:HGNC:20344]	chr14	93207056	protein_coding	7644.75	-0.507682	0.0844694	-6.01025	1.85233e-09	2.21215e-08	0
ENSG00000093183	SEC22C	SEC22 homolog C, vesicle trafficking protein [Source:HGNC Symbol;Acc:HGNC:16828]	chr3	42563632	protein_coding	2642.03	0.55922	0.0930553	6.00954	1.86049e-09	2.21921e-08	0
ENSG00000178935	ZNF552	zinc finger protein 552 [Source:HGNC Symbol;Acc:HGNC:26135]	chr19	57814913	protein_coding	452.558	-0.697611	0.116117	-6.00785	1.87999e-09	2.24112e-08	1	736.5
ENSG00000180730	SHISA2	shisa family member 2 [Source:HGNC Symbol;Acc:HGNC:20366]	chr13	26051031	protein_coding	2635.35	0.765393	0.127431	6.00632	1.89787e-09	2.26106e-08	1	28282.5
ENSG00000131069	ACSS2	acyl-CoA synthetase short-chain family member 2 [Source:HGNC Symbol;Acc:HGNC:15814]	chr20	34876435	protein_coding	2379.58	-0.528969	0.0880726	-6.00605	1.90092e-09	2.26333e-08	0
ENSG00000112796	ENPP5	ectonucleotide pyrophosphatase/phosphodiesterase 5 (putative) [Source:HGNC Symbol;Acc:HGNC:13717]	chr6	46170971	protein_coding	1925.48	0.535189	0.0891221	6.00512	1.91187e-09	2.275e-08	0
ENSG00000170379	TCAF2	TRPM8 channel-associated factor 2 [Source:HGNC Symbol;Acc:HGNC:26878]	chr7	143621452	protein_coding	749.607	-0.635052	0.105792	-6.00282	1.93922e-09	2.30615e-08	0
ENSG00000178184	PARD6G	par-6 family cell polarity regulator gamma [Source:HGNC Symbol;Acc:HGNC:16076]	chr18	80247546	protein_coding	491.131	0.691681	0.115252	6.00148	1.95523e-09	2.32379e-08	0
ENSG00000204267	TAP2	transporter 2, ATP-binding cassette, sub-family B (MDR/TAP) [Source:HGNC Symbol;Acc:HGNC:44]	chr6	32838780	protein_coding	901.921	0.582908	0.0971439	6.00045	1.96769e-09	2.3372e-08	0
ENSG00000109472	CPE	carboxypeptidase E [Source:HGNC Symbol;Acc:HGNC:2303]	chr4	165378942	protein_coding	3275.74	0.588668	0.0981323	5.99872	1.98879e-09	2.36083e-08	0
ENSG00000103404	USP31	ubiquitin specific peptidase 31 [Source:HGNC Symbol;Acc:HGNC:20060]	chr16	23149270	protein_coding	1941.9	0.571645	0.095423	5.99064	2.09013e-09	2.47687e-08	2	11185.5
ENSG00000164221	CCDC112	coiled-coil domain containing 112 [Source:HGNC Symbol;Acc:HGNC:28599]	chr5	115296831	protein_coding	787.519	0.574535	0.0959056	5.99063	2.0903e-09	2.47687e-08	1	69573.5
ENSG00000198937	CCDC167	coiled-coil domain containing 167 [Source:HGNC Symbol;Acc:HGNC:21239]	chr6	37499922	protein_coding	503.969	-0.815121	0.136083	-5.9899	2.09966e-09	2.48647e-08	1	70124.5
ENSG00000099617	EFNA2	ephrin-A2 [Source:HGNC Symbol;Acc:HGNC:3222]	chr19	1286154	protein_coding	98.5072	1.32721	0.221589	5.9895	2.10493e-09	2.49122e-08	0
ENSG00000137992	DBT	dihydrolipoamide branched chain transacylase E2 [Source:HGNC Symbol;Acc:HGNC:2698]	chr1	100249834	protein_coding	1786.87	-0.510475	0.0852835	-5.98563	2.15559e-09	2.54964e-08	0
ENSG00000074582	BCS1L	BC1 (ubiquinol-cytochrome c reductase) synthesis-like [Source:HGNC Symbol;Acc:HGNC:1020]	chr2	218659772	protein_coding	1013.29	-0.548834	0.0916979	-5.98524	2.16076e-09	2.55308e-08	0
ENSG00000222038	POTEJ	POTE ankyrin domain family, member J [Source:HGNC Symbol;Acc:HGNC:37094]	chr2	130611481	protein_coding	261.627	1.25463	0.209625	5.98511	2.16237e-09	2.55308e-08	0
ENSG00000183250	LINC01547	long intergenic non-protein coding RNA 1547 [Source:HGNC Symbol;Acc:HGNC:15707]	chr21	44939913	lincRNA	757.465	-0.666019	0.111323	-5.98274	2.19409e-09	2.58742e-08	3	11704
ENSG00000187583	PLEKHN1	pleckstrin homology domain containing, family N member 1 [Source:HGNC Symbol;Acc:HGNC:25284]	chr1	966502	protein_coding	577.431	0.701537	0.117291	5.98118	2.21522e-09	2.60923e-08	0
ENSG00000147255	IGSF1	immunoglobulin superfamily, member 1 [Source:HGNC Symbol;Acc:HGNC:5948]	chrX	131578899	protein_coding	319.511	-0.809487	0.135478	-5.97505	2.30026e-09	2.70617e-08	3	10388
ENSG00000148677	ANKRD1	ankyrin repeat domain 1 (cardiac muscle) [Source:HGNC Symbol;Acc:HGNC:15819]	chr10	90921276	protein_coding	126.753	1.28301	0.214769	5.97393	2.31604e-09	2.72311e-08	0
ENSG00000115840	SLC25A12	solute carrier family 25 (aspartate/glutamate carrier), member 12 [Source:HGNC Symbol;Acc:HGNC:10982]	chr2	171894252	protein_coding	851.709	-0.608788	0.101958	-5.97097	2.35845e-09	2.76967e-08	0
ENSG00000265415	CTD-2510F5.4		chr17	59203829	antisense	523.712	-0.780424	0.130727	-5.96987	2.37441e-09	2.7851e-08	0
ENSG00000204564	C6orf136	chromosome 6 open reading frame 136 [Source:HGNC Symbol;Acc:HGNC:21301]	chr6	30647039	protein_coding	782.163	-0.673666	0.112913	-5.96624	2.4278e-09	2.84266e-08	0
ENSG00000116954	RRAGC	Ras-related GTP binding C [Source:HGNC Symbol;Acc:HGNC:19902]	chr1	38859823	protein_coding	1841.46	0.581742	0.0975144	5.9657	2.43585e-09	2.8504e-08	0
ENSG00000149257	SERPINH1	serpin peptidase inhibitor, clade H (heat shock protein 47), member 1, (collagen binding protein 1) [Source:HGNC Symbol;Acc:HGNC:1546]	chr11	75562370	protein_coding	16663.2	0.516853	0.0866563	5.9644	2.45542e-09	2.86989e-08	0
ENSG00000058085	LAMC2	laminin, gamma 2 [Source:HGNC Symbol;Acc:HGNC:6493]	chr1	183186288	protein_coding	1190.26	0.751002	0.125913	5.96447	2.45428e-09	2.86989e-08	0
ENSG00000181381	DDX60L	DEAD (Asp-Glu-Ala-Asp) box polypeptide 60-like [Source:HGNC Symbol;Acc:HGNC:26429]	chr4	168480514	protein_coding	1159.47	0.605615	0.101544	5.96407	2.46028e-09	2.87387e-08	1	20930.5
ENSG00000270157	RP5-894A10.6		chr7	141663846	sense_intronic	147.79	1.11356	0.186716	5.96393	2.46248e-09	2.87474e-08	1	535
ENSG00000214081	CYP4F30P	cytochrome P450, family 4, subfamily F, polypeptide 30, pseudogene [Source:HGNC Symbol;Acc:HGNC:25270]	chr2	130680050	transcribed_unprocessed_pseudogene	66.6844	1.75767	0.294723	5.96379	2.46454e-09	2.87544e-08	0
ENSG00000105219	CNTD2	cyclin N-terminal domain containing 2 [Source:HGNC Symbol;Acc:HGNC:25805]	chr19	40226690	protein_coding	49.239	-1.53066	0.256671	-5.96354	2.46835e-09	2.87819e-08	1	226.5
ENSG00000198832	SELM	selenoprotein M [Source:EntrezGene;Acc:140606]	chr22	31107533	protein_coding	450.71	0.724886	0.121563	5.96303	2.47609e-09	2.8855e-08	0
ENSG00000064666	CNN2	calponin 2 [Source:HGNC Symbol;Acc:HGNC:2156]	chr19	1036799	protein_coding	2241.31	0.619347	0.103871	5.96268	2.4814e-09	2.88999e-08	0
ENSG00000041353	RAB27B	RAB27B, member RAS oncogene family [Source:HGNC Symbol;Acc:HGNC:9767]	chr18	54828199	protein_coding	7297.3	0.527852	0.0886226	5.95617	2.58215e-09	3.00202e-08	0
ENSG00000112208	BAG2	BCL2-associated athanogene 2 [Source:HGNC Symbol;Acc:HGNC:938]	chr6	57172326	protein_coding	577.665	0.615507	0.103338	5.95624	2.58103e-09	3.00202e-08	0
ENSG00000277443	MARCKS	myristoylated alanine-rich protein kinase C substrate [Source:HGNC Symbol;Acc:HGNC:6759]	chr6	113857362	protein_coding	3339.99	0.545171	0.0915646	5.95395	2.61753e-09	3.04136e-08	0
ENSG00000158042	MRPL17	mitochondrial ribosomal protein L17 [Source:HGNC Symbol;Acc:HGNC:14053]	chr11	6683401	protein_coding	2787.3	-0.524314	0.0880688	-5.95346	2.62524e-09	3.04852e-08	0
ENSG00000167553	TUBA1C	tubulin, alpha 1c [Source:HGNC Symbol;Acc:HGNC:20768]	chr12	49264907	protein_coding	43803.8	-0.626867	0.105337	-5.95104	2.66437e-09	3.08851e-08	1	76780
ENSG00000260810	CTD-2547L24.4		chr14	91258299	lincRNA	44.0979	-1.65873	0.278741	-5.95078	2.66863e-09	3.09163e-08	1	18320.5
ENSG00000112033	PPARD	peroxisome proliferator-activated receptor delta [Source:HGNC Symbol;Acc:HGNC:9235]	chr6	35342614	protein_coding	2778.48	-0.572699	0.0962635	-5.94928	2.69318e-09	3.11642e-08	0
ENSG00000183696	UPP1	uridine phosphorylase 1 [Source:HGNC Symbol;Acc:HGNC:12576]	chr7	48104646	protein_coding	257.519	0.814991	0.137052	5.94658	2.73796e-09	3.16638e-08	0
ENSG00000170006	TMEM154	transmembrane protein 154 [Source:HGNC Symbol;Acc:HGNC:26489]	chr4	152680165	protein_coding	823.082	-0.577878	0.0972048	-5.94495	2.7654e-09	3.19624e-08	0
ENSG00000048052	HDAC9	histone deacetylase 9 [Source:HGNC Symbol;Acc:HGNC:14065]	chr7	18495746	protein_coding	407.79	-0.759642	0.127952	-5.93693	2.90405e-09	3.3506e-08	0
ENSG00000214826	DDX12P	DEAD/H (Asp-Glu-Ala-Asp/His) box polypeptide 12, pseudogene [Source:HGNC Symbol;Acc:HGNC:2737]	chr12	9448229	unprocessed_pseudogene	473.296	-0.719662	0.121345	-5.93069	3.01657e-09	3.47506e-08	0
ENSG00000136111	TBC1D4	TBC1 domain family, member 4 [Source:HGNC Symbol;Acc:HGNC:19165]	chr13	75482114	protein_coding	1156.28	-0.544916	0.0918811	-5.93066	3.0172e-09	3.47506e-08	1	67922.5
ENSG00000198431	TXNRD1	thioredoxin reductase 1 [Source:HGNC Symbol;Acc:HGNC:12437]	chr12	104286682	protein_coding	18982.2	0.526767	0.0888432	5.92917	3.04472e-09	3.50471e-08	1	66437.5
ENSG00000122863	CHST3	carbohydrate (chondroitin 6) sulfotransferase 3 [Source:HGNC Symbol;Acc:HGNC:1971]	chr10	71964365	protein_coding	737.172	0.633466	0.106847	5.92869	3.05362e-09	3.5129e-08	1	95922
ENSG00000160111	CPAMD8	C3 and PZP-like, alpha-2-macroglobulin domain containing 8 [Source:HGNC Symbol;Acc:HGNC:23228]	chr19	17026815	protein_coding	473.714	-0.704267	0.118988	-5.91882	3.2426e-09	3.72164e-08	0
ENSG00000171960	PPIH	peptidylprolyl isomerase H (cyclophilin H) [Source:HGNC Symbol;Acc:HGNC:14651]	chr1	42658425	protein_coding	1546.74	-0.617921	0.104404	-5.91856	3.24778e-09	3.72542e-08	0
ENSG00000171792	RHNO1	RAD9-HUS1-RAD1 interacting nuclear orphan 1 [Source:HGNC Symbol;Acc:HGNC:28206]	chr12	2877199	protein_coding	2626.9	-0.643667	0.108769	-5.91775	3.26374e-09	3.74155e-08	1	81106.5
ENSG00000176046	NUPR1	nuclear protein, transcriptional regulator, 1 [Source:HGNC Symbol;Acc:HGNC:29990]	chr16	28539174	protein_coding	139.964	1.06134	0.179427	5.91517	3.31524e-09	3.79838e-08	0
ENSG00000163472	TMEM79	transmembrane protein 79 [Source:HGNC Symbol;Acc:HGNC:28196]	chr1	156284314	protein_coding	1295.67	-0.559397	0.0946126	-5.9125	3.36955e-09	3.85837e-08	0
ENSG00000117228	GBP1	guanylate binding protein 1, interferon-inducible [Source:HGNC Symbol;Acc:HGNC:4182]	chr1	89065360	protein_coding	45.8325	1.52543	0.258142	5.90926	3.43651e-09	3.93276e-08	0
ENSG00000160345	C9orf116	chromosome 9 open reading frame 116 [Source:HGNC Symbol;Acc:HGNC:28435]	chr9	135500518	protein_coding	770.09	-0.607266	0.102846	-5.90463	3.53445e-09	4.03783e-08	0
ENSG00000023697	DERA	deoxyribose-phosphate aldolase (putative) [Source:HGNC Symbol;Acc:HGNC:24269]	chr12	15911172	protein_coding	1304.33	-0.675208	0.114495	-5.89727	3.69576e-09	4.21235e-08	0
ENSG00000140451	PIF1	PIF1 5'-to-3' DNA helicase [Source:HGNC Symbol;Acc:HGNC:26220]	chr15	64825668	protein_coding	285.875	-1.0739	0.182147	-5.89578	3.72909e-09	4.2479e-08	0
ENSG00000198363	ASPH	aspartate beta-hydroxylase [Source:HGNC Symbol;Acc:HGNC:757]	chr8	61714587	protein_coding	1625.96	-0.836095	0.141843	-5.89452	3.75769e-09	4.278e-08	0
ENSG00000130813	C19orf66	chromosome 19 open reading frame 66 [Source:HGNC Symbol;Acc:HGNC:25649]	chr19	10086852	protein_coding	651.218	0.613039	0.104072	5.89051	3.85001e-09	4.38058e-08	0
ENSG00000205038	PKHD1L1	polycystic kidney and hepatic disease 1 (autosomal recessive)-like 1 [Source:HGNC Symbol;Acc:HGNC:20313]	chr8	109362477	protein_coding	220.505	-0.845858	0.14362	-5.88956	3.87231e-09	4.40341e-08	0
ENSG00000211455	STK38L	serine/threonine kinase 38 like [Source:HGNC Symbol;Acc:HGNC:17848]	chr12	27244175	protein_coding	3751.07	0.525634	0.0892753	5.88778	3.91413e-09	4.44585e-08	0
ENSG00000148362	C9orf142	chromosome 9 open reading frame 142 [Source:HGNC Symbol;Acc:HGNC:27849]	chr9	136992463	protein_coding	3323.92	-0.548399	0.0932549	-5.88064	4.08687e-09	4.63672e-08	0
ENSG00000139618	BRCA2	breast cancer 2, early onset [Source:HGNC Symbol;Acc:HGNC:1101]	chr13	32315474	protein_coding	2566.13	-0.565531	0.0961848	-5.87963	4.11188e-09	4.66242e-08	1	37387
ENSG00000188321	ZNF559	zinc finger protein 559 [Source:HGNC Symbol;Acc:HGNC:28197]	chr19	9324252	protein_coding	338.357	0.736436	0.125298	5.87748	4.1657e-09	4.72073e-08	0
ENSG00000159147	DONSON	downstream neighbor of SON [Source:HGNC Symbol;Acc:HGNC:2993]	chr21	33588646	protein_coding	1220.61	-0.561393	0.0955431	-5.87581	4.20775e-09	4.76292e-08	0
ENSG00000162174	ASRGL1	asparaginase like 1 [Source:HGNC Symbol;Acc:HGNC:16448]	chr11	62337448	protein_coding	564.729	-0.693055	0.118094	-5.8687	4.39234e-09	4.96332e-08	0
ENSG00000197905	TEAD4	TEA domain family member 4 [Source:HGNC Symbol;Acc:HGNC:11717]	chr12	2959414	protein_coding	1032.73	-0.669485	0.114094	-5.86783	4.4154e-09	4.98652e-08	0
ENSG00000175182	FAM131A	family with sequence similarity 131, member A [Source:HGNC Symbol;Acc:HGNC:28308]	chr3	184340470	protein_coding	1301.78	0.519295	0.0885124	5.86691	4.43984e-09	5.01126e-08	0
ENSG00000138587	MNS1	meiosis-specific nuclear structural 1 [Source:HGNC Symbol;Acc:HGNC:29636]	chr15	56465137	protein_coding	104.662	-1.13241	0.193059	-5.8656	4.47512e-09	5.03955e-08	0
ENSG00000158246	FAM46B	family with sequence similarity 46, member B [Source:HGNC Symbol;Acc:HGNC:28273]	chr1	27012836	protein_coding	869.189	-0.690334	0.117751	-5.86265	4.55538e-09	5.12701e-08	0
ENSG00000149503	INCENP	inner centromere protein antigens 135/155kDa [Source:HGNC Symbol;Acc:HGNC:6058]	chr11	62123973	protein_coding	4799.71	-0.651641	0.111246	-5.85763	4.6951e-09	5.27524e-08	0
ENSG00000079385	CEACAM1	carcinoembryonic antigen-related cell adhesion molecule 1 (biliary glycoprotein) [Source:HGNC Symbol;Acc:HGNC:1814]	chr19	42528509	protein_coding	105.373	1.13695	0.194114	5.85713	4.70945e-09	5.28836e-08	0
ENSG00000115760	BIRC6	baculoviral IAP repeat containing 6 [Source:HGNC Symbol;Acc:HGNC:13516]	chr2	32357028	protein_coding	22713.8	0.542576	0.0927157	5.85204	4.85574e-09	5.44953e-08	0
ENSG00000107821	KAZALD1	Kazal-type serine peptidase inhibitor domain 1 [Source:HGNC Symbol;Acc:HGNC:25460]	chr10	101061841	protein_coding	644.124	-0.608363	0.103972	-5.85123	4.87955e-09	5.47314e-08	0
ENSG00000170779	CDCA4	cell division cycle associated 4 [Source:HGNC Symbol;Acc:HGNC:14625]	chr14	105021148	protein_coding	3163.95	-0.67686	0.115686	-5.85084	4.89095e-09	5.4797e-08	1	11382
ENSG00000228223	HCG11	HLA complex group 11 (non-protein coding) [Source:HGNC Symbol;Acc:HGNC:17707]	chr6	26523450	lincRNA	432.277	0.707132	0.120871	5.85029	4.90731e-09	5.49491e-08	0
ENSG00000273033	RP11-67L2.2		chr3	122886941	lincRNA	187.795	1.01879	0.174153	5.84998	4.91637e-09	5.50193e-08	0
ENSG00000171346	KRT15	keratin 15, type I [Source:HGNC Symbol;Acc:HGNC:6421]	chr17	41522413	protein_coding	605.824	-0.62032	0.106046	-5.84953	4.92967e-09	5.51369e-08	4	3304
ENSG00000067167	TRAM1	translocation associated membrane protein 1 [Source:HGNC Symbol;Acc:HGNC:20568]	chr8	70607778	protein_coding	15565.6	0.539081	0.0921948	5.8472	4.99916e-09	5.58824e-08	0
ENSG00000113356	POLR3G	polymerase (RNA) III (DNA directed) polypeptide G (32kD) [Source:HGNC Symbol;Acc:HGNC:30075]	chr5	90474864	protein_coding	403.098	-0.737293	0.12613	-5.84551	5.05025e-09	5.64216e-08	0
ENSG00000124374	PAIP2B	poly(A) binding protein interacting protein 2B [Source:HGNC Symbol;Acc:HGNC:29200]	chr2	71227083	protein_coding	868.165	-0.786344	0.134533	-5.845	5.06569e-09	5.65621e-08	0
ENSG00000114626	ABTB1	ankyrin repeat and BTB (POZ) domain containing 1 [Source:HGNC Symbol;Acc:HGNC:18275]	chr3	127675486	protein_coding	855.665	0.593259	0.101509	5.84439	5.08436e-09	5.67384e-08	1	91857
ENSG00000189127	ANKRD34B	ankyrin repeat domain 34B [Source:HGNC Symbol;Acc:HGNC:33736]	chr5	80570488	protein_coding	880.747	0.578892	0.0990546	5.84417	5.09098e-09	5.67803e-08	0
ENSG00000140945	CDH13	cadherin 13 [Source:HGNC Symbol;Acc:HGNC:1753]	chr16	82626803	protein_coding	213.439	-0.948955	0.162398	-5.84341	5.11436e-09	5.70087e-08	0
ENSG00000145147	SLIT2	slit guidance ligand 2 [Source:HGNC Symbol;Acc:HGNC:11086]	chr4	20253564	protein_coding	1233.16	0.62603	0.107141	5.84306	5.12505e-09	5.70958e-08	0
ENSG00000168734	PKIG	protein kinase (cAMP-dependent, catalytic) inhibitor gamma [Source:HGNC Symbol;Acc:HGNC:9019]	chr20	44531909	protein_coding	589.392	0.685292	0.117361	5.83919	5.24549e-09	5.83387e-08	0
ENSG00000255874	LINC00346	long intergenic non-protein coding RNA 346 [Source:HGNC Symbol;Acc:HGNC:27492]	chr13	110870251	lincRNA	398.974	0.69615	0.119314	5.83459	5.39238e-09	5.98712e-08	0
ENSG00000136235	GPNMB	glycoprotein (transmembrane) nmb [Source:HGNC Symbol;Acc:HGNC:4462]	chr7	23246563	protein_coding	457.532	0.848259	0.145426	5.83293	5.44637e-09	6.04366e-08	2	88282.5
ENSG00000126947	ARMCX1	armadillo repeat containing, X-linked 1 [Source:HGNC Symbol;Acc:HGNC:18073]	chrX	101550531	protein_coding	970.895	-0.635647	0.109046	-5.82915	5.57096e-09	6.17498e-08	0
ENSG00000169684	CHRNA5	cholinergic receptor, nicotinic, alpha 5 (neuronal) [Source:HGNC Symbol;Acc:HGNC:1959]	chr15	78565520	protein_coding	576.484	-0.709557	0.121777	-5.82671	5.65306e-09	6.25895e-08	0
ENSG00000122861	PLAU	plasminogen activator, urokinase [Source:HGNC Symbol;Acc:HGNC:9052]	chr10	73911104	protein_coding	212.241	0.870651	0.149465	5.82512	5.70727e-09	6.31542e-08	0
ENSG00000169857	AVEN	apoptosis, caspase activation inhibitor [Source:HGNC Symbol;Acc:HGNC:13509]	chr15	34039176	protein_coding	1275.47	-0.508901	0.0873685	-5.82476	5.71945e-09	6.32535e-08	0
ENSG00000138175	ARL3	ADP-ribosylation factor-like 3 [Source:HGNC Symbol;Acc:HGNC:694]	chr10	102714407	protein_coding	2450.36	-0.571306	0.0981264	-5.82214	5.80985e-09	6.41814e-08	1	3535.5
ENSG00000167969	ECI1	enoyl-CoA delta isomerase 1 [Source:HGNC Symbol;Acc:HGNC:2703]	chr16	2251614	protein_coding	3422.89	-0.518516	0.0890836	-5.82055	5.86546e-09	6.47595e-08	2	1058
ENSG00000233966	UBE2SP1	ubiquitin-conjugating enzyme E2S pseudogene 1 [Source:HGNC Symbol;Acc:HGNC:30864]	chr17	15704900	processed_pseudogene	597.049	-0.801944	0.137811	-5.81915	5.91492e-09	6.52691e-08	1	45008.5
ENSG00000188483	IER5L	immediate early response 5-like [Source:HGNC Symbol;Acc:HGNC:23679]	chr9	129178262	protein_coding	4016.82	0.719215	0.123745	5.81205	6.17116e-09	6.80206e-08	2	15578.5
ENSG00000149798	CDC42EP2	CDC42 effector protein (Rho GTPase binding) 2 [Source:HGNC Symbol;Acc:HGNC:16263]	chr11	65314818	protein_coding	308.7	-0.819517	0.141023	-5.81124	6.20103e-09	6.83117e-08	1	65237.5
ENSG00000081870	HSPB11	heat shock protein family B (small), member 11 [Source:HGNC Symbol;Acc:HGNC:25019]	chr1	53945929	protein_coding	1132.14	-0.612513	0.105433	-5.80953	6.26499e-09	6.89777e-08	0
ENSG00000128203	ASPHD2	aspartate beta-hydroxylase domain containing 2 [Source:HGNC Symbol;Acc:HGNC:30437]	chr22	26429273	protein_coding	119.117	1.09944	0.189307	5.80772	6.33302e-09	6.96879e-08	0
ENSG00000132170	PPARG	peroxisome proliferator-activated receptor gamma [Source:HGNC Symbol;Acc:HGNC:9236]	chr3	12289071	protein_coding	2271.71	0.738448	0.127199	5.80548	6.41832e-09	7.05872e-08	1	82826
ENSG00000187672	ERC2	ELKS/RAB6-interacting/CAST family member 2 [Source:HGNC Symbol;Acc:HGNC:31922]	chr3	56468363	protein_coding	603.67	-0.679619	0.117137	-5.80193	6.55574e-09	7.20183e-08	0
ENSG00000226950	DANCR	differentiation antagonizing non-protein coding RNA [Source:HGNC Symbol;Acc:HGNC:28964]	chr4	52712404	processed_transcript	1427.96	-0.537055	0.0925983	-5.79983	6.63821e-09	7.28432e-08	0
ENSG00000006747	SCIN	scinderin [Source:HGNC Symbol;Acc:HGNC:21695]	chr7	12570686	protein_coding	1477.36	-0.785473	0.135502	-5.79676	6.76083e-09	7.41475e-08	0
ENSG00000182481	KPNA2	karyopherin alpha 2 (RAG cohort 1, importin alpha 1) [Source:HGNC Symbol;Acc:HGNC:6395]	chr17	68035960	protein_coding	43031.5	-0.620095	0.10698	-5.79634	6.77766e-09	7.42909e-08	2	6192.5
ENSG00000156384	SFR1	SWI5-dependent homologous recombination repair protein 1 [Source:HGNC Symbol;Acc:HGNC:29574]	chr10	104122058	protein_coding	308.749	-0.844341	0.145818	-5.79036	7.02338e-09	7.68136e-08	0
ENSG00000005249	PRKAR2B	protein kinase, cAMP-dependent, regulatory, type II, beta [Source:HGNC Symbol;Acc:HGNC:9392]	chr7	107044649	protein_coding	1360.77	0.575882	0.0994654	5.78977	7.04836e-09	7.70441e-08	0
ENSG00000106080	FKBP14	FK506 binding protein 14, 22 kDa [Source:HGNC Symbol;Acc:HGNC:18625]	chr7	30026684	protein_coding	701.302	-0.607302	0.104914	-5.78856	7.09933e-09	7.75154e-08	1	79393.5
ENSG00000119632	IFI27L2	interferon, alpha-inducible protein 27-like 2 [Source:HGNC Symbol;Acc:HGNC:19753]	chr14	94129580	protein_coding	313.588	-0.806438	0.13935	-5.78713	7.15992e-09	7.80906e-08	0
ENSG00000156869	FRRS1	ferric-chelate reductase 1 [Source:HGNC Symbol;Acc:HGNC:27622]	chr1	99765793	protein_coding	128.852	-1.09508	0.189241	-5.78671	7.17768e-09	7.82411e-08	0
ENSG00000112276	BVES	blood vessel epicardial substance [Source:HGNC Symbol;Acc:HGNC:1152]	chr6	105137174	protein_coding	98.1461	1.15109	0.199035	5.78335	7.32291e-09	7.97361e-08	0
ENSG00000167680	SEMA6B	sema domain, transmembrane domain (TM), and cytoplasmic domain, (semaphorin) 6B [Source:HGNC Symbol;Acc:HGNC:10739]	chr19	4559808	protein_coding	1771.5	0.570626	0.0986737	5.78296	7.33959e-09	7.98297e-08	1	22854.5
ENSG00000128951	DUT	deoxyuridine triphosphatase [Source:HGNC Symbol;Acc:HGNC:3078]	chr15	48331423	protein_coding	3984.19	-0.623214	0.107859	-5.77806	7.5566e-09	8.20544e-08	0
ENSG00000001561	ENPP4	ectonucleotide pyrophosphatase/phosphodiesterase 4 (putative) [Source:HGNC Symbol;Acc:HGNC:3359]	chr6	46129993	protein_coding	2550.68	0.510873	0.0884925	5.77307	7.78406e-09	8.44778e-08	0
ENSG00000019186	CYP24A1	cytochrome P450, family 24, subfamily A, polypeptide 1 [Source:HGNC Symbol;Acc:HGNC:2602]	chr20	54173973	protein_coding	109.529	1.20573	0.208871	5.7726	7.80594e-09	8.46687e-08	8	21621
ENSG00000151474	FRMD4A	FERM domain containing 4A [Source:HGNC Symbol;Acc:HGNC:25491]	chr10	14330884	protein_coding	646.359	-0.642376	0.111519	-5.76024	8.39922e-09	9.09539e-08	1	76849
ENSG00000095794	CREM	cAMP responsive element modulator [Source:HGNC Symbol;Acc:HGNC:2352]	chr10	35137836	protein_coding	1655	0.507014	0.0880926	5.75547	8.64027e-09	9.35129e-08	0
ENSG00000078900	TP73	tumor protein p73 [Source:HGNC Symbol;Acc:HGNC:12003]	chr1	3652520	protein_coding	682.859	-0.885767	0.153917	-5.75482	8.67341e-09	9.38201e-08	1	11943.5
ENSG00000160392	C19orf47	chromosome 19 open reading frame 47 [Source:HGNC Symbol;Acc:HGNC:26723]	chr19	40348527	protein_coding	1111.31	-0.5778	0.100493	-5.74964	8.94327e-09	9.64749e-08	0
ENSG00000282988	RP1-34B20.21		chr6	26199293	protein_coding	365.936	0.715057	0.124378	5.74906	8.97435e-09	9.67573e-08	1	96751.5
ENSG00000110063	DCPS	decapping enzyme, scavenger [Source:HGNC Symbol;Acc:HGNC:29812]	chr11	126336414	protein_coding	825.426	-0.561789	0.097722	-5.74885	8.98524e-09	9.68218e-08	1	29241
ENSG00000123091	RNF11	ring finger protein 11 [Source:HGNC Symbol;Acc:HGNC:10056]	chr1	51236271	protein_coding	13514.6	0.519683	0.0904154	5.74773	9.04507e-09	9.74134e-08	2	70870.5
ENSG00000164758	MED30	mediator complex subunit 30 [Source:HGNC Symbol;Acc:HGNC:23032]	chr8	117520713	protein_coding	375.611	-0.754694	0.131392	-5.74383	9.2556e-09	9.95721e-08	0
ENSG00000156928	MALSU1	mitochondrial assembly of ribosomal large subunit 1 [Source:HGNC Symbol;Acc:HGNC:21721]	chr7	23299200	protein_coding	678.61	-0.666914	0.11612	-5.7433	9.28469e-09	9.9817e-08	2	35645.5
ENSG00000279369	RP11-51F16.1		chr17	63700847	TEC	35.9363	1.69668	0.295423	5.74323	9.28847e-09	9.9817e-08	1	52105.5
ENSG00000235437	LINC01278	long intergenic non-protein coding RNA 1278 [Source:HGNC Symbol;Acc:HGNC:28090]	chrX	63431612	processed_transcript	1524.36	-0.513997	0.0895187	-5.74178	9.36866e-09	1.00569e-07	0
ENSG00000187955	COL14A1	collagen, type XIV, alpha 1 [Source:HGNC Symbol;Acc:HGNC:2191]	chr8	120125108	protein_coding	161.991	1.18462	0.20634	5.74112	9.40544e-09	1.00909e-07	1	51738
ENSG00000032742	IFT88	intraflagellar transport 88 [Source:HGNC Symbol;Acc:HGNC:20606]	chr13	20567138	protein_coding	1610.31	0.517583	0.0902843	5.73281	9.87791e-09	1.05863e-07	0
ENSG00000130713	EXOSC2	exosome component 2 [Source:HGNC Symbol;Acc:HGNC:17097]	chr9	130700842	protein_coding	2516.84	-0.516746	0.0901616	-5.73133	9.96457e-09	1.06676e-07	0
ENSG00000205978	NYNRIN	NYN domain and retroviral integrase containing [Source:HGNC Symbol;Acc:HGNC:20165]	chr14	24398786	protein_coding	1512.46	0.591445	0.103213	5.73035	1.00226e-08	1.07181e-07	0
ENSG00000135723	FHOD1	formin homology 2 domain containing 1 [Source:HGNC Symbol;Acc:HGNC:17905]	chr16	67247464	protein_coding	1512.36	-0.537445	0.0937945	-5.73002	1.0042e-08	1.0733e-07	0
ENSG00000197355	UAP1L1	UDP-N-acetylglucosamine pyrophosphorylase 1 like 1 [Source:HGNC Symbol;Acc:HGNC:28082]	chr9	137078599	protein_coding	4066.78	0.536153	0.0935743	5.7297	1.00606e-08	1.07471e-07	1	94759
ENSG00000110328	GALNT18	polypeptide N-acetylgalactosaminyltransferase 18 [Source:HGNC Symbol;Acc:HGNC:30488]	chr11	11622005	protein_coding	419.553	0.650873	0.113623	5.72838	1.01394e-08	1.08254e-07	0
ENSG00000168078	PBK	PDZ binding kinase [Source:HGNC Symbol;Acc:HGNC:18282]	chr8	27838095	protein_coding	1515.3	-0.794108	0.138729	-5.72418	1.03932e-08	1.10843e-07	1	34696.5
ENSG00000100167	SEPT3	septin 3 [Source:HGNC Symbol;Acc:HGNC:10750]	chr22	41976934	protein_coding	915.787	0.720993	0.126048	5.72001	1.06516e-08	1.13478e-07	0
ENSG00000168476	REEP4	receptor accessory protein 4 [Source:HGNC Symbol;Acc:HGNC:26176]	chr8	22141951	protein_coding	2405.74	-0.52706	0.0921567	-5.71918	1.07041e-08	1.13914e-07	0
ENSG00000234664	HMGN2P5	high mobility group nucleosomal binding domain 2 pseudogene 5 [Source:HGNC Symbol;Acc:HGNC:33568]	chr15	29730713	processed_pseudogene	1222.51	-0.700308	0.122524	-5.7157	1.09253e-08	1.16106e-07	1	92505.5
ENSG00000164951	PDP1	pyruvate dehyrogenase phosphatase catalytic subunit 1 [Source:HGNC Symbol;Acc:HGNC:9279]	chr8	93916947	protein_coding	2661.29	0.502512	0.0879567	5.71317	1.10889e-08	1.17755e-07	0
ENSG00000125740	FOSB	FBJ murine osteosarcoma viral oncogene homolog B [Source:HGNC Symbol;Acc:HGNC:3797]	chr19	45467995	protein_coding	147.966	1.05134	0.184093	5.71093	1.12361e-08	1.19189e-07	0
ENSG00000166788	SAAL1	serum amyloid A-like 1 [Source:HGNC Symbol;Acc:HGNC:25158]	chr11	18106091	protein_coding	628.101	-0.665954	0.116629	-5.71003	1.12958e-08	1.19694e-07	0
ENSG00000276966	HIST1H4E	histone cluster 1, H4e [Source:HGNC Symbol;Acc:HGNC:4790]	chr6	26204552	protein_coding	311.267	0.747481	0.131004	5.70578	1.15812e-08	1.22653e-07	1	91492.5
ENSG00000123485	HJURP	Holliday junction recognition protein [Source:HGNC Symbol;Acc:HGNC:25444]	chr2	233854566	protein_coding	2616.27	-0.650329	0.113999	-5.70468	1.16561e-08	1.23314e-07	0
ENSG00000059728	MXD1	MAX dimerization protein 1 [Source:HGNC Symbol;Acc:HGNC:6761]	chr2	69915071	protein_coding	2258.75	0.505776	0.0887207	5.70077	1.19269e-08	1.26043e-07	2	61698.5
ENSG00000272031	ANKRD34A	ankyrin repeat domain 34A [Source:HGNC Symbol;Acc:HGNC:27639]	chr1	145964582	protein_coding	557.108	-0.603296	0.105834	-5.70041	1.1952e-08	1.26241e-07	0
ENSG00000231419	LINC00689	long intergenic non-protein coding RNA 689 [Source:HGNC Symbol;Acc:HGNC:27217]	chr7	159017408	processed_transcript	276.4	0.915243	0.160687	5.6958	1.22796e-08	1.29631e-07	2	1779.5
ENSG00000165392	WRN	Werner syndrome, RecQ helicase-like [Source:HGNC Symbol;Acc:HGNC:12791]	chr8	31033801	protein_coding	810.703	-0.531688	0.0933823	-5.69366	1.24341e-08	1.31193e-07	0
ENSG00000077348	EXOSC5	exosome component 5 [Source:HGNC Symbol;Acc:HGNC:24662]	chr19	41397479	protein_coding	898.88	-0.576125	0.101251	-5.69009	1.26969e-08	1.33823e-07	0
ENSG00000159128	IFNGR2	interferon gamma receptor 2 (interferon gamma transducer 1) [Source:HGNC Symbol;Acc:HGNC:5440]	chr21	33402896	protein_coding	1663.42	0.52908	0.0930244	5.68754	1.28882e-08	1.35621e-07	0
ENSG00000165572	KBTBD6	kelch repeat and BTB (POZ) domain containing 6 [Source:HGNC Symbol;Acc:HGNC:25340]	chr13	41132746	protein_coding	1934.02	0.559412	0.0984297	5.68337	1.32065e-08	1.38897e-07	1	30688.5
ENSG00000006062	MAP3K14	mitogen-activated protein kinase kinase kinase 14 [Source:HGNC Symbol;Acc:HGNC:6853]	chr17	45290976	protein_coding	801.003	0.591768	0.104152	5.68178	1.33302e-08	1.39974e-07	1	22517
ENSG00000133805	AMPD3	adenosine monophosphate deaminase 3 [Source:HGNC Symbol;Acc:HGNC:470]	chr11	10450321	protein_coding	238.842	0.79154	0.139343	5.68053	1.34279e-08	1.40925e-07	0
ENSG00000188112	C6orf132	chromosome 6 open reading frame 132 [Source:HGNC Symbol;Acc:HGNC:21288]	chr6	42142444	protein_coding	1169.31	-0.574417	0.101136	-5.67964	1.34975e-08	1.41581e-07	4	13100.5
ENSG00000189362	NEMP2	nuclear envelope integral membrane protein 2 [Source:HGNC Symbol;Acc:HGNC:33700]	chr2	190534722	protein_coding	464.282	-0.741681	0.130628	-5.67782	1.36421e-08	1.42945e-07	0
ENSG00000087589	CASS4	Cas scaffolding protein family member 4 [Source:HGNC Symbol;Acc:HGNC:15878]	chr20	56412261	protein_coding	110.59	-1.11021	0.195723	-5.67234	1.40861e-08	1.47363e-07	0
ENSG00000170037	CNTROB	centrobin, centrosomal BRCA2 interacting protein [Source:HGNC Symbol;Acc:HGNC:29616]	chr17	7932155	protein_coding	2094.57	-0.524043	0.0924163	-5.67046	1.42413e-08	1.48907e-07	1	19783
ENSG00000221930	FAM45B	family with sequence similarity 45, member B (pseudogene) [Source:HGNC Symbol;Acc:HGNC:30886]	chrX	130494965	transcribed_processed_pseudogene	664.835	-0.612318	0.108141	-5.66224	1.49411e-08	1.55977e-07	0
ENSG00000237190	CDKN2AIPNL	CDKN2A interacting protein N-terminal like [Source:HGNC Symbol;Acc:HGNC:30545]	chr5	134411898	protein_coding	2172.37	-0.523921	0.092575	-5.65942	1.51883e-08	1.58307e-07	1	54674
ENSG00000268573	RP11-158H5.7		chr18	35290201	lincRNA	117.93	-1.03041	0.182085	-5.65896	1.52293e-08	1.5865e-07	0
ENSG00000198074	AKR1B10	aldo-keto reductase family 1, member B10 (aldose reductase) [Source:HGNC Symbol;Acc:HGNC:382]	chr7	134527592	protein_coding	540.16	0.781437	0.138095	5.65868	1.52544e-08	1.58827e-07	0
ENSG00000162813	BPNT1	3'(2'), 5'-bisphosphate nucleotidase 1 [Source:HGNC Symbol;Acc:HGNC:1096]	chr1	220090462	protein_coding	2592.93	-0.534939	0.0946241	-5.65331	1.57392e-08	1.6353e-07	0
ENSG00000099625	CBARP	calcium channel, voltage-dependent, beta subunit associated regulatory protein [Source:HGNC Symbol;Acc:HGNC:28617]	chr19	1238027	protein_coding	455.135	0.678939	0.120122	5.65206	1.58537e-08	1.64633e-07	4	52221.5
ENSG00000141424	SLC39A6	solute carrier family 39 (zinc transporter), member 6 [Source:HGNC Symbol;Acc:HGNC:18607]	chr18	36129318	protein_coding	180123	-0.549305	0.0972141	-5.65046	1.60016e-08	1.65994e-07	1	29837
ENSG00000148700	ADD3	adducin 3 (gamma) [Source:HGNC Symbol;Acc:HGNC:245]	chr10	110007964	protein_coding	640.367	-0.621679	0.110067	-5.64819	1.62145e-08	1.68027e-07	0
ENSG00000159640	ACE	angiotensin I converting enzyme [Source:HGNC Symbol;Acc:HGNC:2707]	chr17	63477061	protein_coding	132.33	1.03847	0.183869	5.64788	1.62437e-08	1.68241e-07	4	5495
ENSG00000185038	MROH2A	maestro heat-like repeat family member 2A [Source:HGNC Symbol;Acc:HGNC:27936]	chr2	233778330	protein_coding	64.6482	1.29788	0.22981	5.64761	1.62691e-08	1.68415e-07	0
ENSG00000105668	UPK1A	uroplakin 1A [Source:HGNC Symbol;Acc:HGNC:12577]	chr19	35666516	protein_coding	235.529	-0.795033	0.140809	-5.64618	1.64053e-08	1.69736e-07	0
ENSG00000101955	SRPX	sushi-repeat containing protein, X-linked [Source:HGNC Symbol;Acc:HGNC:11309]	chrX	38220899	protein_coding	178.392	1.06073	0.187882	5.64574	1.64475e-08	1.70083e-07	0
ENSG00000232480	TGFB2-AS1	TGFB2 antisense RNA 1 (head to head) [Source:HGNC Symbol;Acc:HGNC:50628]	chr1	218345678	antisense	323.161	0.708769	0.125562	5.64479	1.65382e-08	1.70933e-07	1	91419.5
ENSG00000249119	MTND6P4	MT-ND6 pseudogene 4 [Source:HGNC Symbol;Acc:HGNC:39467]	chr5	134924123	processed_pseudogene	1064.09	0.517313	0.0916819	5.64248	1.67618e-08	1.73152e-07	1	44167
ENSG00000134326	CMPK2	cytidine monophosphate (UMP-CMP) kinase 2, mitochondrial [Source:HGNC Symbol;Acc:HGNC:27015]	chr2	6865696	protein_coding	311.547	1.03792	0.183981	5.64144	1.68631e-08	1.74108e-07	0
ENSG00000153048	CARHSP1	calcium regulated heat stable protein 1, 24kDa [Source:HGNC Symbol;Acc:HGNC:17150]	chr16	8868401	protein_coding	4148.71	-0.519212	0.0921816	-5.63249	1.7763e-08	1.83112e-07	1	81819
ENSG00000172780	RAB43	RAB43, member RAS oncogene family [Source:HGNC Symbol;Acc:HGNC:19983]	chr3	129121790	protein_coding	403.971	0.663226	0.117756	5.63222	1.779e-08	1.83295e-07	0
ENSG00000235205	TATDN2P3	TatD DNase domain containing 2 pseudogene 3 [Source:HGNC Symbol;Acc:HGNC:39256]	chr13	23243520	processed_pseudogene	309.104	-0.811745	0.144224	-5.62837	1.8192e-08	1.87241e-07	0
ENSG00000237423	LINC01522	long intergenic non-protein coding RNA 1522 [Source:HGNC Symbol;Acc:HGNC:51224]	chr20	47988744	lincRNA	178.493	-0.898974	0.159866	-5.6233	1.87346e-08	1.92725e-07	10	2046
ENSG00000125384	PTGER2	prostaglandin E receptor 2 (subtype EP2), 53kDa [Source:HGNC Symbol;Acc:HGNC:9594]	chr14	52314395	protein_coding	108.516	-1.09365	0.194578	-5.62063	1.90262e-08	1.95623e-07	0
ENSG00000164056	SPRY1	sprouty RTK signaling antagonist 1 [Source:HGNC Symbol;Acc:HGNC:11269]	chr4	123396795	protein_coding	382.173	0.787835	0.140207	5.61907	1.91991e-08	1.97195e-07	0
ENSG00000170677	SOCS6	suppressor of cytokine signaling 6 [Source:HGNC Symbol;Acc:HGNC:16833]	chr18	70288901	protein_coding	2777.26	0.505635	0.0899928	5.61862	1.92488e-08	1.97603e-07	0
ENSG00000100749	VRK1	vaccinia related kinase 1 [Source:HGNC Symbol;Acc:HGNC:12718]	chr14	96797304	protein_coding	2253.56	-0.571267	0.101686	-5.61796	1.93229e-08	1.9826e-07	0
ENSG00000135116	HRK	harakiri, BCL2 interacting protein [Source:HGNC Symbol;Acc:HGNC:5185]	chr12	116881441	protein_coding	131.075	1.04901	0.186928	5.61185	2.00174e-08	2.05067e-07	2	34094.5
ENSG00000241878	PISD	phosphatidylserine decarboxylase [Source:HGNC Symbol;Acc:HGNC:8999]	chr22	31628221	protein_coding	2794.33	-0.519386	0.0925583	-5.61145	2.00639e-08	2.05436e-07	1	41797.5
ENSG00000112742	TTK	TTK protein kinase [Source:HGNC Symbol;Acc:HGNC:12401]	chr6	80003887	protein_coding	1812.35	-0.678085	0.120976	-5.60513	2.08096e-08	2.12631e-07	0
ENSG00000188613	NANOS1	nanos homolog 1 (Drosophila) [Source:HGNC Symbol;Acc:HGNC:23044]	chr10	119029716	protein_coding	550.722	0.615374	0.109897	5.59954	2.14921e-08	2.19151e-07	0
ENSG00000128567	PODXL	podocalyxin-like [Source:HGNC Symbol;Acc:HGNC:9171]	chr7	131556563	protein_coding	8966.02	-0.676942	0.120897	-5.59933	2.15187e-08	2.19309e-07	3	3690.5
ENSG00000271601	LIX1L	limb and CNS expressed 1 like [Source:HGNC Symbol;Acc:HGNC:28715]	chr1	145958001	protein_coding	134.87	1.00646	0.179783	5.5982	2.16583e-08	2.20617e-07	0
ENSG00000152256	PDK1	pyruvate dehydrogenase kinase, isozyme 1 [Source:HGNC Symbol;Acc:HGNC:8809]	chr2	172555969	protein_coding	787.949	-0.527302	0.0942552	-5.59441	2.21378e-08	2.25153e-07	0
ENSG00000155792	DEPTOR	DEP domain containing MTOR-interacting protein [Source:HGNC Symbol;Acc:HGNC:22953]	chr8	119873717	protein_coding	942.833	-0.511672	0.0915256	-5.59049	2.26436e-08	2.29942e-07	0
ENSG00000165406	MARCH8	membrane-associated ring finger (C3HC4) 8, E3 ubiquitin protein ligase [Source:HGNC Symbol;Acc:HGNC:23356]	chr10	45535394	protein_coding	459.508	0.750554	0.134286	5.58923	2.28073e-08	2.31485e-07	0
ENSG00000151067	CACNA1C	calcium channel, voltage-dependent, L type, alpha 1C subunit [Source:HGNC Symbol;Acc:HGNC:1390]	chr12	2053298	protein_coding	512.911	0.874514	0.156483	5.58856	2.28959e-08	2.32146e-07	0
ENSG00000186193	SAPCD2	suppressor APC domain containing 2 [Source:HGNC Symbol;Acc:HGNC:28055]	chr9	137070588	protein_coding	5854.45	-0.663254	0.118912	-5.5777	2.43714e-08	2.46852e-07	0
ENSG00000187951	ARHGAP11B	Rho GTPase activating protein 11B [Source:HGNC Symbol;Acc:HGNC:15782]	chr15	30658717	protein_coding	887.66	-0.865504	0.155185	-5.57724	2.4436e-08	2.4738e-07	0
ENSG00000187013	C17orf82	chromosome 17 open reading frame 82 [Source:HGNC Symbol;Acc:HGNC:32699]	chr17	61411751	lincRNA	809.2	0.658041	0.118142	5.56992	2.54855e-08	2.57609e-07	6	2309.5
ENSG00000251664	PCDHA12	protocadherin alpha 12 [Source:HGNC Symbol;Acc:HGNC:8666]	chr5	140875473	protein_coding	381.931	-0.663466	0.119145	-5.56857	2.56834e-08	2.59476e-07	0
ENSG00000109794	FAM149A	family with sequence similarity 149, member A [Source:HGNC Symbol;Acc:HGNC:24527]	chr4	186105077	protein_coding	578.378	0.581372	0.10441	5.56818	2.57414e-08	2.59929e-07	0
ENSG00000012211	PRICKLE3	prickle homolog 3 [Source:HGNC Symbol;Acc:HGNC:6645]	chrX	49184893	protein_coding	754.68	-0.557096	0.100071	-5.56699	2.59177e-08	2.61575e-07	0
ENSG00000172995	ARPP21	cAMP-regulated phosphoprotein, 21kDa [Source:HGNC Symbol;Acc:HGNC:16968]	chr3	35642165	protein_coding	34.6562	1.6055	0.288444	5.56608	2.6053e-08	2.62673e-07	0
ENSG00000135932	CAB39	calcium binding protein 39 [Source:HGNC Symbol;Acc:HGNC:20292]	chr2	230712845	protein_coding	10579.8	0.52924	0.0950985	5.56517	2.61893e-08	2.63643e-07	0
ENSG00000116574	RHOU	ras homolog family member U [Source:HGNC Symbol;Acc:HGNC:17794]	chr1	228735077	protein_coding	2012.92	0.568032	0.10208	5.56456	2.62813e-08	2.64299e-07	0
ENSG00000100031	GGT1	gamma-glutamyltransferase 1 [Source:HGNC Symbol;Acc:HGNC:4250]	chr22	24609462	protein_coding	207.888	-1.10559	0.198755	-5.56256	2.65844e-08	2.67154e-07	2	77146.5
ENSG00000146143	PRIM2	primase, DNA, polypeptide 2 (58kDa) [Source:HGNC Symbol;Acc:HGNC:9370]	chr6	57317624	protein_coding	1945.26	-0.526922	0.0947274	-5.56251	2.65922e-08	2.67154e-07	0
ENSG00000107864	CPEB3	cytoplasmic polyadenylation element binding protein 3 [Source:HGNC Symbol;Acc:HGNC:21746]	chr10	92243246	protein_coding	580.47	-0.648467	0.116609	-5.56102	2.68205e-08	2.6931e-07	0
ENSG00000214226	C17orf67	chromosome 17 open reading frame 67 [Source:HGNC Symbol;Acc:HGNC:27900]	chr17	56833896	protein_coding	328.172	0.718964	0.129468	5.55323	2.80441e-08	2.80882e-07	1	57033.5
ENSG00000121542	SEC22A	SEC22 homolog A, vesicle trafficking protein [Source:HGNC Symbol;Acc:HGNC:20260]	chr3	123208322	protein_coding	1216.59	-0.514761	0.0927635	-5.54918	2.8702e-08	2.86889e-07	1	53276.5
ENSG00000174827	PDZK1	PDZ domain containing 1 [Source:HGNC Symbol;Acc:HGNC:8821]	chr1	145707400	protein_coding	160.025	-1.06865	0.19259	-5.54885	2.87562e-08	2.87286e-07	1	971.5
ENSG00000240087	RPSAP12	ribosomal protein SA pseudogene 12 [Source:HGNC Symbol;Acc:HGNC:6504]	chr12	68553882	processed_pseudogene	2473.49	-0.513123	0.0925065	-5.54688	2.9081e-08	2.90237e-07	0
ENSG00000117593	DARS2	aspartyl-tRNA synthetase 2, mitochondrial [Source:HGNC Symbol;Acc:HGNC:25538]	chr1	173824503	protein_coding	5340.84	-0.571419	0.103058	-5.54464	2.94565e-08	2.93836e-07	1	43968.5
ENSG00000115163	CENPA	centromere protein A [Source:HGNC Symbol;Acc:HGNC:1851]	chr2	26785997	protein_coding	992.112	-0.735094	0.132702	-5.53942	3.03484e-08	3.02427e-07	2	13216.5
ENSG00000119673	ACOT2	acyl-CoA thioesterase 2 [Source:HGNC Symbol;Acc:HGNC:18431]	chr14	73569059	protein_coding	1837.73	-0.504998	0.0911726	-5.53892	3.04337e-08	3.03124e-07	2	33298.5
ENSG00000063180	CA11	carbonic anhydrase XI [Source:HGNC Symbol;Acc:HGNC:1370]	chr19	48646312	protein_coding	181.097	-0.865485	0.156358	-5.53526	3.10759e-08	3.09208e-07	2	91474.5
ENSG00000025039	RRAGD	Ras-related GTP binding D [Source:HGNC Symbol;Acc:HGNC:19903]	chr6	89412270	protein_coding	748.183	0.553439	0.0999915	5.53486	3.1147e-08	3.09604e-07	0
ENSG00000175455	CCDC14	coiled-coil domain containing 14 [Source:HGNC Symbol;Acc:HGNC:25766]	chr3	123957083	protein_coding	2578.77	-0.598454	0.108136	-5.53428	3.12505e-08	3.10476e-07	0
ENSG00000204421	LY6G6C	lymphocyte antigen 6 complex, locus G6C [Source:HGNC Symbol;Acc:HGNC:13936]	chr6	31721845	protein_coding	123.494	-1.03564	0.187198	-5.53231	3.16041e-08	3.13831e-07	0
ENSG00000254726	MEX3A	mex-3 RNA binding family member A [Source:HGNC Symbol;Acc:HGNC:33482]	chr1	156081998	protein_coding	1546	0.507586	0.091801	5.52919	3.21707e-08	3.18976e-07	0
ENSG00000214110	LDHAP4	lactate dehydrogenase A pseudogene 4 [Source:HGNC Symbol;Acc:HGNC:6539]	chr9	14922334	processed_pseudogene	298.866	-0.80801	0.146231	-5.52558	3.28396e-08	3.25282e-07	0
ENSG00000180694	TMEM64	transmembrane protein 64 [Source:HGNC Symbol;Acc:HGNC:25441]	chr8	90646083	protein_coding	38005.7	0.656954	0.11892	5.52433	3.30741e-08	3.27112e-07	3	46896
ENSG00000165105	RASEF	RAS and EF-hand domain containing [Source:HGNC Symbol;Acc:HGNC:26464]	chr9	83063128	protein_coding	7121.85	0.661418	0.119731	5.52421	3.30978e-08	3.27183e-07	1	21207.5
ENSG00000229931	RP1-151F17.1		chr6	16761912	antisense	137.197	0.937711	0.169968	5.51697	3.44897e-08	3.40261e-07	3	4453
ENSG00000173947	PIFO	primary cilia formation [Source:HGNC Symbol;Acc:HGNC:27009]	chr1	111346600	protein_coding	226.373	0.879439	0.159411	5.51679	3.45257e-08	3.40445e-07	0
ENSG00000214814	FER1L6	fer-1-like family member 6 [Source:HGNC Symbol;Acc:HGNC:28065]	chr8	123851987	protein_coding	47.973	1.49925	0.271924	5.51347	3.51818e-08	3.46569e-07	0
ENSG00000111885	MAN1A1	mannosidase, alpha, class 1A, member 1 [Source:HGNC Symbol;Acc:HGNC:6821]	chr6	119349761	protein_coding	6216.68	0.621707	0.112819	5.51066	3.57485e-08	3.51801e-07	1	97172
ENSG00000163879	DNALI1	dynein, axonemal, light intermediate chain 1 [Source:HGNC Symbol;Acc:HGNC:14353]	chr1	37560538	protein_coding	178.191	-0.896271	0.162664	-5.50994	3.58952e-08	3.53068e-07	1	52570
ENSG00000119514	GALNT12	polypeptide N-acetylgalactosaminyltransferase 12 [Source:HGNC Symbol;Acc:HGNC:19877]	chr9	98807699	protein_coding	566.088	0.600454	0.109005	5.50849	3.61931e-08	3.55821e-07	0
ENSG00000101773	RBBP8	retinoblastoma binding protein 8 [Source:HGNC Symbol;Acc:HGNC:9891]	chr18	22933826	protein_coding	3276.51	-0.534346	0.097031	-5.50696	3.65088e-08	3.58746e-07	1	61892
ENSG00000224738	AC099850.1		chr17	59106598	antisense	1346.07	-0.628801	0.114201	-5.50608	3.66911e-08	3.60357e-07	3	11103.5
ENSG00000178177	LCORL	ligand dependent nuclear receptor corepressor-like [Source:HGNC Symbol;Acc:HGNC:30776]	chr4	18021876	protein_coding	1545.26	0.50309	0.0913762	5.5057	3.677e-08	3.60953e-07	0
ENSG00000130518	KIAA1683	KIAA1683 [Source:HGNC Symbol;Acc:HGNC:29350]	chr19	18262618	protein_coding	905.578	0.566081	0.102852	5.50386	3.71569e-08	3.6457e-07	1	19184
ENSG00000204131	NHSL2	NHS-like 2 [Source:HGNC Symbol;Acc:HGNC:33737]	chrX	71910818	protein_coding	529.143	-0.703547	0.127888	-5.50129	3.77026e-08	3.69557e-07	0
ENSG00000175793	SFN	stratifin [Source:HGNC Symbol;Acc:HGNC:10773]	chr1	26863138	protein_coding	7717.27	-0.609004	0.110731	-5.49986	3.80089e-08	3.7219e-07	0
ENSG00000144395	CCDC150	coiled-coil domain containing 150 [Source:HGNC Symbol;Acc:HGNC:26834]	chr2	196639632	protein_coding	153.996	-0.922549	0.167772	-5.49882	3.82337e-08	3.74205e-07	1	29366
ENSG00000076555	ACACB	acetyl-CoA carboxylase beta [Source:HGNC Symbol;Acc:HGNC:85]	chr12	109116595	protein_coding	343.192	-0.7906	0.143822	-5.49706	3.8617e-08	3.77769e-07	1	218.5
ENSG00000165868	HSPA12A	heat shock 70kDa protein 12A [Source:HGNC Symbol;Acc:HGNC:19022]	chr10	116742574	protein_coding	648.605	0.58267	0.106128	5.49026	4.01345e-08	3.91643e-07	0
ENSG00000111837	MAK	male germ cell-associated kinase [Source:HGNC Symbol;Acc:HGNC:6816]	chr6	10838495	protein_coding	83.4846	1.16044	0.211565	5.48504	4.13373e-08	4.02983e-07	1	20667.5
ENSG00000123136	DDX39A	DEAD (Asp-Glu-Ala-Asp) box polypeptide 39A [Source:HGNC Symbol;Acc:HGNC:17821]	chr19	14419337	protein_coding	6028.73	-0.539438	0.0983567	-5.48451	4.14623e-08	4.04001e-07	0
ENSG00000275713	HIST1H2BH	histone cluster 1, H2bh [Source:HGNC Symbol;Acc:HGNC:4755]	chr6	26251651	protein_coding	533.534	-0.637377	0.116259	-5.4824	4.19605e-08	4.08453e-07	1	44393.5
ENSG00000167723	TRPV3	transient receptor potential cation channel, subfamily V, member 3 [Source:HGNC Symbol;Acc:HGNC:18084]	chr17	3546715	protein_coding	151.412	-0.949422	0.173221	-5.48099	4.22956e-08	4.11107e-07	0
ENSG00000096006	CRISP3	cysteine-rich secretory protein 3 [Source:HGNC Symbol;Acc:HGNC:16904]	chr6	49744437	protein_coding	552.191	-0.657095	0.119906	-5.48008	4.25135e-08	4.13021e-07	0
ENSG00000188985	DHFRP1	dihydrofolate reductase pseudogene 1 [Source:HGNC Symbol;Acc:HGNC:2862]	chr18	26171284	processed_pseudogene	244.369	-0.812369	0.148324	-5.47699	4.32628e-08	4.20094e-07	0
ENSG00000142611	PRDM16	PR domain containing 16 [Source:HGNC Symbol;Acc:HGNC:14000]	chr1	3069211	protein_coding	567.961	0.565596	0.103296	5.47548	4.36318e-08	4.23468e-07	0
ENSG00000187266	EPOR	erythropoietin receptor [Source:HGNC Symbol;Acc:HGNC:3416]	chr19	11384312	protein_coding	520.503	-0.594211	0.108568	-5.47317	4.42058e-08	4.28408e-07	0
ENSG00000025770	NCAPH2	non-SMC condensin II complex, subunit H2 [Source:HGNC Symbol;Acc:HGNC:25071]	chr22	50508244	protein_coding	1745.95	-0.578371	0.105695	-5.47209	4.44754e-08	4.30809e-07	0
ENSG00000184675	AMER1	APC membrane recruitment protein 1 [Source:HGNC Symbol;Acc:HGNC:26837]	chrX	64205744	protein_coding	513.844	-0.678139	0.123934	-5.47177	4.45553e-08	4.3116e-07	0
ENSG00000151715	TMEM45B	transmembrane protein 45B [Source:HGNC Symbol;Acc:HGNC:25194]	chr11	129815819	protein_coding	1665.55	0.581032	0.106187	5.47179	4.45503e-08	4.3116e-07	0
ENSG00000188549	C15orf52	chromosome 15 open reading frame 52 [Source:HGNC Symbol;Acc:HGNC:33488]	chr15	40338976	protein_coding	149.806	-0.999535	0.182702	-5.47084	4.47908e-08	4.33226e-07	2	3797.5
ENSG00000177917	ARL6IP6	ADP-ribosylation factor-like 6 interacting protein 6 [Source:HGNC Symbol;Acc:HGNC:24048]	chr2	152717914	protein_coding	1068.42	-0.548445	0.100254	-5.47057	4.48587e-08	4.3367e-07	0
ENSG00000064652	SNX24	sorting nexin 24 [Source:HGNC Symbol;Acc:HGNC:21533]	chr5	122845449	protein_coding	1511.04	-0.510865	0.0933966	-5.46984	4.50439e-08	4.35035e-07	2	3930.5
ENSG00000143507	DUSP10	dual specificity phosphatase 10 [Source:HGNC Symbol;Acc:HGNC:3065]	chr1	221742176	protein_coding	727.312	0.625934	0.114434	5.46984	4.50434e-08	4.35035e-07	0
ENSG00000155850	SLC26A2	solute carrier family 26 (anion exchanger), member 2 [Source:HGNC Symbol;Acc:HGNC:10994]	chr5	149960737	protein_coding	591.656	-0.602102	0.11008	-5.46969	4.50822e-08	4.35192e-07	1	82385.5
ENSG00000136867	SLC31A2	solute carrier family 31 (copper transporter), member 2 [Source:HGNC Symbol;Acc:HGNC:11017]	chr9	113150942	protein_coding	205.298	0.827692	0.151338	5.46917	4.52142e-08	4.36253e-07	0
ENSG00000173456	RNF26	ring finger protein 26 [Source:HGNC Symbol;Acc:HGNC:14646]	chr11	119334527	protein_coding	3288.84	-0.577274	0.105608	-5.4662	4.59788e-08	4.43197e-07	0
ENSG00000164967	RPP25L	ribonuclease P/MRP 25kDa subunit-like [Source:HGNC Symbol;Acc:HGNC:19909]	chr9	34612104	protein_coding	1196.33	-0.549122	0.100474	-5.46534	4.6203e-08	4.45141e-07	1	22031.5
ENSG00000175894	TSPEAR	thrombospondin-type laminin G domain and EAR repeats [Source:HGNC Symbol;Acc:HGNC:1268]	chr21	44711580	protein_coding	47.6711	-1.54587	0.282858	-5.46516	4.62498e-08	4.45374e-07	3	7099.5
ENSG00000168961	LGALS9	lectin, galactoside-binding, soluble, 9 [Source:HGNC Symbol;Acc:HGNC:6570]	chr17	27629798	protein_coding	118.224	1.02726	0.188043	5.4629	4.68413e-08	4.50631e-07	1	49130.5
ENSG00000141579	ZNF750	zinc finger protein 750 [Source:HGNC Symbol;Acc:HGNC:25843]	chr17	82840578	protein_coding	248.143	-0.86933	0.159154	-5.46219	4.70287e-08	4.52213e-07	1	48653
ENSG00000213977	TAX1BP3	Tax1 (human T-cell leukemia virus type I) binding protein 3 [Source:HGNC Symbol;Acc:HGNC:30684]	chr17	3668682	protein_coding	2199.41	0.512937	0.0939273	5.461	4.73449e-08	4.54811e-07	1	63713.5
ENSG00000066735	KIF26A	kinesin family member 26A [Source:HGNC Symbol;Acc:HGNC:20226]	chr14	104139040	protein_coding	1093.13	-0.735257	0.13475	-5.45646	4.85732e-08	4.66156e-07	0
ENSG00000169129	AFAP1L2	actin filament associated protein 1-like 2 [Source:HGNC Symbol;Acc:HGNC:25901]	chr10	114404756	protein_coding	198.05	-0.876563	0.160767	-5.45237	4.97025e-08	4.76531e-07	0
ENSG00000163462	TRIM46	tripartite motif containing 46 [Source:HGNC Symbol;Acc:HGNC:19019]	chr1	155174754	protein_coding	64.9159	-1.2716	0.233228	-5.45218	4.97567e-08	4.76819e-07	0
ENSG00000143158	MPC2	mitochondrial pyruvate carrier 2 [Source:HGNC Symbol;Acc:HGNC:24515]	chr1	167936040	protein_coding	2068.79	-0.511804	0.0938905	-5.45107	5.00665e-08	4.79555e-07	0
ENSG00000170017	ALCAM	activated leukocyte cell adhesion molecule [Source:HGNC Symbol;Acc:HGNC:400]	chr3	105366909	protein_coding	22941.3	1.23224	0.226277	5.44571	5.16006e-08	4.93531e-07	0
ENSG00000259623	RP11-156E6.1		chr17	41851447	sense_overlapping	579.57	0.560547	0.102972	5.4437	5.21841e-08	4.98628e-07	1	58062
ENSG00000260285	RP11-600F24.7		chr14	103529072	antisense	649.219	0.577431	0.106104	5.44215	5.26421e-08	5.02323e-07	0
ENSG00000106366	SERPINE1	serpin peptidase inhibitor, clade E (nexin, plasminogen activator inhibitor type 1), member 1 [Source:HGNC Symbol;Acc:HGNC:8583]	chr7	101127089	protein_coding	219.427	0.932612	0.171369	5.44213	5.26471e-08	5.02323e-07	0
ENSG00000018699	TTC27	tetratricopeptide repeat domain 27 [Source:HGNC Symbol;Acc:HGNC:25986]	chr2	32628062	protein_coding	1181.03	-0.520089	0.0955707	-5.44193	5.27072e-08	5.02654e-07	0
ENSG00000161243	FBXO27	F-box protein 27 [Source:HGNC Symbol;Acc:HGNC:18753]	chr19	39032596	protein_coding	756.555	-0.743332	0.136755	-5.43551	5.46403e-08	5.20335e-07	3	79094
ENSG00000183671	GPR1	G protein-coupled receptor 1 [Source:HGNC Symbol;Acc:HGNC:4463]	chr2	206218047	protein_coding	27.2584	1.62555	0.299163	5.43364	5.52168e-08	5.25571e-07	0
ENSG00000100889	PCK2	phosphoenolpyruvate carboxykinase 2 (mitochondrial) [Source:HGNC Symbol;Acc:HGNC:8725]	chr14	24094301	protein_coding	4825.56	-0.504769	0.0929427	-5.43098	5.60465e-08	5.32698e-07	0
ENSG00000150764	DIXDC1	DIX domain containing 1 [Source:HGNC Symbol;Acc:HGNC:23695]	chr11	111937203	protein_coding	1152.94	0.651834	0.12003	5.43057	5.61743e-08	5.33656e-07	0
ENSG00000000460	C1orf112	chromosome 1 open reading frame 112 [Source:HGNC Symbol;Acc:HGNC:25565]	chr1	169795409	protein_coding	1147.84	-0.507135	0.0934274	-5.42812	5.69502e-08	5.40247e-07	0
ENSG00000164142	FAM160A1	family with sequence similarity 160, member A1 [Source:HGNC Symbol;Acc:HGNC:34237]	chr4	151409246	protein_coding	568.55	-0.640778	0.118092	-5.42608	5.76048e-08	5.45932e-07	0
ENSG00000100116	GCAT	glycine C-acetyltransferase [Source:HGNC Symbol;Acc:HGNC:4188]	chr22	37807905	protein_coding	765.913	-0.703215	0.129609	-5.42565	5.77439e-08	5.46725e-07	0
ENSG00000174028	FAM3C2	family with sequence similarity 3, member C2 (pseudogene) [Source:HGNC Symbol;Acc:HGNC:34501]	chrX	23075758	processed_pseudogene	377.123	0.686691	0.126639	5.42243	5.8793e-08	5.56125e-07	0
ENSG00000132773	TOE1	target of EGR1, member 1 (nuclear) [Source:HGNC Symbol;Acc:HGNC:15954]	chr1	45339670	protein_coding	914.087	-0.521132	0.0961561	-5.41965	5.97175e-08	5.64329e-07	1	34816.5
ENSG00000112877	CEP72	centrosomal protein 72kDa [Source:HGNC Symbol;Acc:HGNC:25547]	chr5	612272	protein_coding	620.37	-0.573956	0.105996	-5.41489	6.13264e-08	5.78702e-07	0
ENSG00000066382	MPPED2	metallophosphoesterase domain containing 2 [Source:HGNC Symbol;Acc:HGNC:1180]	chr11	30586281	protein_coding	139.039	0.939982	0.173686	5.41198	6.23332e-08	5.87921e-07	2	58531
ENSG00000114346	ECT2	epithelial cell transforming 2 [Source:HGNC Symbol;Acc:HGNC:3155]	chr3	172750685	protein_coding	8938.31	-0.54138	0.100054	-5.41086	6.27221e-08	5.91307e-07	0
ENSG00000163006	CCDC138	coiled-coil domain containing 138 [Source:HGNC Symbol;Acc:HGNC:26531]	chr2	108882191	protein_coding	372.594	-0.693869	0.128249	-5.41033	6.2907e-08	5.92767e-07	0
ENSG00000214300	SPDYE3	speedy/RINGO cell cycle regulator family member E3 [Source:HGNC Symbol;Acc:HGNC:35462]	chr7	100307702	protein_coding	1012.66	-0.564534	0.10439	-5.40795	6.37517e-08	6.0044e-07	0
ENSG00000188042	ARL4C	ADP-ribosylation factor-like 4C [Source:HGNC Symbol;Acc:HGNC:698]	chr2	234497053	protein_coding	1151.67	0.527858	0.0976191	5.40733	6.39726e-08	6.01946e-07	0
ENSG00000231007	CDC20P1	cell division cycle 20 pseudogene 1 [Source:HGNC Symbol;Acc:HGNC:29487]	chr9	87011652	processed_pseudogene	67.9035	-1.24974	0.231193	-5.40563	6.45827e-08	6.07108e-07	0
ENSG00000157483	MYO1E	myosin IE [Source:HGNC Symbol;Acc:HGNC:7599]	chr15	59372900	protein_coding	3064.59	0.50543	0.0935248	5.40424	6.50832e-08	6.11522e-07	0
ENSG00000164949	GEM	GTP binding protein overexpressed in skeletal muscle [Source:HGNC Symbol;Acc:HGNC:4234]	chr8	94262345	protein_coding	179.398	1.02539	0.18977	5.40334	6.54105e-08	6.14013e-07	2	20169.5
ENSG00000172244	C5orf34	chromosome 5 open reading frame 34 [Source:HGNC Symbol;Acc:HGNC:24738]	chr5	43515145	protein_coding	277.712	-0.73766	0.136576	-5.40109	6.6239e-08	6.21494e-07	2	44535
ENSG00000156925	ZIC3	Zic family member 3 [Source:HGNC Symbol;Acc:HGNC:12874]	chrX	137566142	protein_coding	236.97	0.750513	0.139033	5.39811	6.73471e-08	6.31291e-07	0
ENSG00000130758	MAP3K10	mitogen-activated protein kinase kinase kinase 10 [Source:HGNC Symbol;Acc:HGNC:6849]	chr19	40191744	protein_coding	699.877	0.551431	0.10216	5.3977	6.75013e-08	6.32436e-07	1	35172.5
ENSG00000152078	TMEM56	transmembrane protein 56 [Source:HGNC Symbol;Acc:HGNC:26477]	chr1	95117338	protein_coding	739.187	0.6328	0.117291	5.39512	6.84784e-08	6.41287e-07	0
ENSG00000261762	RP11-650L12.2		chr15	78591276	antisense	212.3	-0.873383	0.161911	-5.39422	6.88237e-08	6.44214e-07	0
ENSG00000149548	CCDC15	coiled-coil domain containing 15 [Source:HGNC Symbol;Acc:HGNC:25798]	chr11	124954121	protein_coding	305.206	-0.694358	0.128752	-5.393	6.92914e-08	6.48285e-07	0
ENSG00000259459	RP11-321G12.1		chr15	63390230	lincRNA	47.2397	-1.53364	0.284509	-5.39048	7.0269e-08	6.5712e-07	2	2264
ENSG00000142627	EPHA2	EPH receptor A2 [Source:HGNC Symbol;Acc:HGNC:3386]	chr1	16156087	protein_coding	4476.35	0.655785	0.121716	5.38781	7.1321e-08	6.66642e-07	1	19944.5
ENSG00000176597	B3GNT5	UDP-GlcNAc:betaGal beta-1,3-N-acetylglucosaminyltransferase 5 [Source:HGNC Symbol;Acc:HGNC:15684]	chr3	183253244	protein_coding	771.6	0.711735	0.132211	5.38334	7.31152e-08	6.83089e-07	0
ENSG00000164114	MAP9	microtubule-associated protein 9 [Source:HGNC Symbol;Acc:HGNC:26118]	chr4	155376970	protein_coding	1542.37	0.531462	0.0987443	5.3822	7.35814e-08	6.87119e-07	0
ENSG00000115758	ODC1	ornithine decarboxylase 1 [Source:HGNC Symbol;Acc:HGNC:8109]	chr2	10448504	protein_coding	10760.5	-0.57408	0.106978	-5.36633	8.03559e-08	7.4861e-07	0
ENSG00000259953	RP11-4O1.2		chr9	112037730	sense_overlapping	100.785	1.07529	0.200465	5.36398	8.1409e-08	7.57706e-07	2	4007
ENSG00000196247	ZNF107	zinc finger protein 107 [Source:HGNC Symbol;Acc:HGNC:12887]	chr7	64689355	protein_coding	2078.18	-0.510214	0.0951554	-5.3619	8.23496e-08	7.65378e-07	1	49738
ENSG00000186638	KIF24	kinesin family member 24 [Source:HGNC Symbol;Acc:HGNC:19916]	chr9	34329200	protein_coding	692.42	-0.607628	0.113439	-5.35645	8.48728e-08	7.86977e-07	0
ENSG00000204681	GABBR1	gamma-aminobutyric acid (GABA) B receptor, 1 [Source:HGNC Symbol;Acc:HGNC:4070]	chr6	29633185	protein_coding	537.96	0.779088	0.1455	5.35456	8.57657e-08	7.93765e-07	0
ENSG00000138115	CYP2C8	cytochrome P450, family 2, subfamily C, polypeptide 8 [Source:HGNC Symbol;Acc:HGNC:2622]	chr10	95069486	protein_coding	143.821	-1.01269	0.189222	-5.35187	8.7051e-08	8.04905e-07	1	63676.5
ENSG00000103196	CRISPLD2	cysteine-rich secretory protein LCCL domain containing 2 [Source:HGNC Symbol;Acc:HGNC:25248]	chr16	84819984	protein_coding	1601.21	0.764449	0.14294	5.34803	8.89148e-08	8.2137e-07	3	33281.5
ENSG00000108947	EFNB3	ephrin-B3 [Source:HGNC Symbol;Acc:HGNC:3228]	chr17	7705202	protein_coding	1210.22	0.576447	0.107867	5.34407	9.08825e-08	8.38762e-07	0
ENSG00000251322	SHANK3	SH3 and multiple ankyrin repeat domains 3 [Source:HGNC Symbol;Acc:HGNC:14294]	chr22	50674415	protein_coding	601.002	0.59032	0.110555	5.33963	9.31376e-08	8.58945e-07	0
ENSG00000261183	RP11-532F12.5		chr15	40844387	antisense	558.377	-0.558391	0.10463	-5.33682	9.45895e-08	8.70938e-07	0
ENSG00000224383	PRR29	proline rich 29 [Source:HGNC Symbol;Acc:HGNC:25673]	chr17	63998351	protein_coding	43.9112	1.40423	0.26318	5.33563	9.52159e-08	8.76297e-07	1	76012
ENSG00000115267	IFIH1	interferon induced with helicase C domain 1 [Source:HGNC Symbol;Acc:HGNC:18873]	chr2	162318703	protein_coding	2619.66	0.549258	0.103062	5.32937	9.85532e-08	9.04902e-07	0
ENSG00000179542	SLITRK4	SLIT and NTRK-like family, member 4 [Source:HGNC Symbol;Acc:HGNC:23502]	chrX	143634503	protein_coding	128.219	1.0181	0.191055	5.32884	9.88394e-08	9.07108e-07	0
ENSG00000142973	CYP4B1	cytochrome P450, family 4, subfamily B, polypeptide 1 [Source:HGNC Symbol;Acc:HGNC:2644]	chr1	46799046	protein_coding	448.522	0.660616	0.123996	5.32774	9.94421e-08	9.12215e-07	0
ENSG00000261578	RP11-21L23.2		chr11	76800364	sense_overlapping	132.746	-0.954988	0.1793	-5.3262	1.00288e-07	9.19549e-07	1	27579
ENSG00000128342	LIF	leukemia inhibitory factor [Source:HGNC Symbol;Acc:HGNC:6596]	chr22	30246851	protein_coding	200.413	0.947732	0.177959	5.32558	1.00634e-07	9.22289e-07	2	34061
ENSG00000132952	USPL1	ubiquitin specific peptidase like 1 [Source:HGNC Symbol;Acc:HGNC:20294]	chr13	30617937	protein_coding	2496.84	0.51343	0.0964114	5.3254	1.0073e-07	9.22316e-07	0
ENSG00000182141	ZNF708	zinc finger protein 708 [Source:HGNC Symbol;Acc:HGNC:12945]	chr19	21329410	protein_coding	926.782	0.528201	0.0991997	5.32463	1.01161e-07	9.25836e-07	0
ENSG00000050438	SLC4A8	solute carrier family 4, sodium bicarbonate cotransporter, member 8 [Source:HGNC Symbol;Acc:HGNC:11034]	chr12	51424771	protein_coding	706.155	-0.591	0.111028	-5.32297	1.02089e-07	9.33458e-07	0
ENSG00000197417	SHPK	sedoheptulokinase [Source:HGNC Symbol;Acc:HGNC:1492]	chr17	3636322	protein_coding	391.6	-0.62929	0.118461	-5.3122	1.0831e-07	9.85779e-07	1	96073.5
ENSG00000139668	WDFY2	WD repeat and FYVE domain containing 2 [Source:HGNC Symbol;Acc:HGNC:20482]	chr13	51584508	protein_coding	1153.2	-0.513076	0.0966007	-5.31131	1.0884e-07	9.90143e-07	0
ENSG00000149269	PAK1	p21 protein (Cdc42/Rac)-activated kinase 1 [Source:HGNC Symbol;Acc:HGNC:8590]	chr11	77474062	protein_coding	3098.62	0.540762	0.101953	5.30401	1.13283e-07	1.02867e-06	1	66145.5
ENSG00000178531	CTXN1	cortexin 1 [Source:HGNC Symbol;Acc:HGNC:31108]	chr19	7926166	protein_coding	1815.82	0.628465	0.118518	5.3027	1.14102e-07	1.03563e-06	0
ENSG00000047457	CP	ceruloplasmin (ferroxidase) [Source:HGNC Symbol;Acc:HGNC:2295]	chr3	149222055	protein_coding	264.263	0.883355	0.166606	5.30206	1.14505e-07	1.0388e-06	0
ENSG00000160051	IQCC	IQ motif containing C [Source:HGNC Symbol;Acc:HGNC:25545]	chr1	32205671	protein_coding	373.732	-0.642067	0.121102	-5.30186	1.14627e-07	1.03943e-06	0
ENSG00000137404	NRM	nurim (nuclear envelope membrane protein) [Source:HGNC Symbol;Acc:HGNC:8003]	chr6	30691420	protein_coding	876.984	-0.756229	0.142659	-5.30097	1.15189e-07	1.04405e-06	2	60316.5
ENSG00000213654	GPSM3	G-protein signaling modulator 3 [Source:HGNC Symbol;Acc:HGNC:13945]	chr6	32192906	protein_coding	94.0581	-1.04287	0.197142	-5.28994	1.22355e-07	1.10595e-06	0
ENSG00000117724	CENPF	centromere protein F, 350/400kDa [Source:HGNC Symbol;Acc:HGNC:1857]	chr1	214603195	protein_coding	4324.5	-0.537895	0.101691	-5.28949	1.22655e-07	1.10765e-06	1	97354
ENSG00000171608	PIK3CD	phosphatidylinositol-4,5-bisphosphate 3-kinase, catalytic subunit delta [Source:HGNC Symbol;Acc:HGNC:8977]	chr1	9651732	protein_coding	259.863	0.771987	0.146003	5.28748	1.24015e-07	1.11942e-06	0
ENSG00000173599	PC	pyruvate carboxylase [Source:HGNC Symbol;Acc:HGNC:8636]	chr11	66958376	protein_coding	3692.68	-0.536465	0.101471	-5.2869	1.24409e-07	1.12247e-06	3	64304.5
ENSG00000106991	ENG	endoglin [Source:HGNC Symbol;Acc:HGNC:3349]	chr9	127854636	protein_coding	114.75	-1.05168	0.19894	-5.28643	1.24724e-07	1.12479e-06	2	92481.5
ENSG00000174516	PELI3	pellino E3 ubiquitin protein ligase family member 3 [Source:HGNC Symbol;Acc:HGNC:30010]	chr11	66466745	protein_coding	830.9	0.645398	0.122124	5.28475	1.25874e-07	1.13362e-06	0
ENSG00000167397	VKORC1	vitamin K epoxide reductase complex, subunit 1 [Source:HGNC Symbol;Acc:HGNC:23663]	chr16	31094940	protein_coding	973.378	-0.556272	0.105285	-5.28351	1.26735e-07	1.14084e-06	0
ENSG00000173535	TNFRSF10C	tumor necrosis factor receptor superfamily, member 10c, decoy without an intracellular domain [Source:HGNC Symbol;Acc:HGNC:11906]	chr8	23102590	protein_coding	692.975	0.642666	0.121715	5.28008	1.29129e-07	1.16134e-06	0
ENSG00000181619	GPR135	G protein-coupled receptor 135 [Source:HGNC Symbol;Acc:HGNC:19991]	chr14	59465342	protein_coding	175.714	0.818801	0.155224	5.27495	1.32789e-07	1.19263e-06	0
ENSG00000132677	RHBG	Rh family, B glycoprotein (gene/pseudogene) [Source:HGNC Symbol;Acc:HGNC:14572]	chr1	156369240	protein_coding	208.785	-0.814708	0.15449	-5.27354	1.33819e-07	1.20078e-06	0
ENSG00000073905	VDAC1P1	voltage-dependent anion channel 1 pseudogene 1 [Source:HGNC Symbol;Acc:HGNC:12671]	chrX	80929500	processed_pseudogene	66.4304	-1.18258	0.224488	-5.26792	1.37981e-07	1.23476e-06	0
ENSG00000161082	CELF5	CUGBP, Elav-like family member 5 [Source:HGNC Symbol;Acc:HGNC:14058]	chr19	3224704	protein_coding	95.9127	1.05079	0.199636	5.26352	1.41326e-07	1.26241e-06	0
ENSG00000117650	NEK2	NIMA-related kinase 2 [Source:HGNC Symbol;Acc:HGNC:7745]	chr1	211675618	protein_coding	980.165	-0.743661	0.141293	-5.26327	1.41519e-07	1.26276e-06	0
ENSG00000143401	ANP32E	acidic (leucine-rich) nuclear phosphoprotein 32 family, member E [Source:HGNC Symbol;Acc:HGNC:16673]	chr1	150236156	protein_coding	6020.73	-0.688299	0.130773	-5.26333	1.4147e-07	1.26276e-06	0
ENSG00000166851	PLK1	polo-like kinase 1 [Source:HGNC Symbol;Acc:HGNC:9077]	chr16	23677656	protein_coding	4964.77	-1.11745	0.212406	-5.26091	1.43342e-07	1.27752e-06	0
ENSG00000167772	ANGPTL4	angiopoietin-like 4 [Source:HGNC Symbol;Acc:HGNC:16039]	chr19	8364151	protein_coding	634.488	0.687223	0.130653	5.25993	1.44109e-07	1.28378e-06	0
ENSG00000141429	GALNT1	polypeptide N-acetylgalactosaminyltransferase 1 [Source:HGNC Symbol;Acc:HGNC:4123]	chr18	35654560	protein_coding	9248.15	0.503779	0.0957832	5.25957	1.44392e-07	1.28572e-06	0
ENSG00000138399	FASTKD1	FAST kinase domains 1 [Source:HGNC Symbol;Acc:HGNC:26150]	chr2	169573873	protein_coding	766.532	-0.514277	0.0978313	-5.25678	1.46602e-07	1.30422e-06	0
ENSG00000225791	TRAM2-AS1	TRAM2 antisense RNA 1 (head to head) [Source:HGNC Symbol;Acc:HGNC:48663]	chr6	52577307	lincRNA	588.09	-0.594365	0.113099	-5.25524	1.47835e-07	1.3146e-06	0
ENSG00000225768	RP11-127O4.3		chr10	104480274	lincRNA	13.3894	-1.68913	0.3215	-5.2539	1.48914e-07	1.32301e-06	1	730.5
ENSG00000104140	RHOV	ras homolog family member V [Source:HGNC Symbol;Acc:HGNC:18313]	chr15	40874289	protein_coding	1536.1	-0.517176	0.0985953	-5.24544	1.55908e-07	1.38265e-06	0
ENSG00000100206	DMC1	DNA meiotic recombinase 1 [Source:HGNC Symbol;Acc:HGNC:2927]	chr22	38570286	protein_coding	182.954	-0.916388	0.174745	-5.24414	1.57011e-07	1.3918e-06	0
ENSG00000130349	C6orf203	chromosome 6 open reading frame 203 [Source:HGNC Symbol;Acc:HGNC:17971]	chr6	107028213	protein_coding	750.243	-0.540375	0.103106	-5.24096	1.59744e-07	1.41476e-06	0
ENSG00000134758	RNF138	ring finger protein 138, E3 ubiquitin protein ligase [Source:HGNC Symbol;Acc:HGNC:17765]	chr18	32091855	protein_coding	1495.24	-0.561902	0.107297	-5.23689	1.63302e-07	1.44563e-06	0
ENSG00000136378	ADAMTS7	ADAM metallopeptidase with thrombospondin type 1 motif, 7 [Source:HGNC Symbol;Acc:HGNC:223]	chr15	78811431	protein_coding	189.502	0.891029	0.170258	5.23341	1.66415e-07	1.47186e-06	0
ENSG00000122970	IFT81	intraflagellar transport 81 [Source:HGNC Symbol;Acc:HGNC:14313]	chr12	110124377	protein_coding	732.717	0.511016	0.0976512	5.23307	1.66715e-07	1.47386e-06	0
ENSG00000176371	ZSCAN2	zinc finger and SCAN domain containing 2 [Source:HGNC Symbol;Acc:HGNC:20994]	chr15	84601005	protein_coding	784.78	0.506837	0.0969604	5.22726	1.72045e-07	1.51961e-06	0
ENSG00000140682	TGFB1I1	transforming growth factor beta 1 induced transcript 1 [Source:HGNC Symbol;Acc:HGNC:11767]	chr16	31472171	protein_coding	68.3695	1.1744	0.224719	5.22608	1.73145e-07	1.52865e-06	0
ENSG00000076344	RGS11	regulator of G-protein signaling 11 [Source:HGNC Symbol;Acc:HGNC:9993]	chr16	274956	protein_coding	132.959	0.891801	0.170873	5.21909	1.79802e-07	1.58458e-06	2	42008.5
ENSG00000267338	KB-7G2.9		chr22	16616170	lincRNA	89.3619	1.16256	0.222845	5.21687	1.81967e-07	1.60224e-06	0
ENSG00000187134	AKR1C1	aldo-keto reductase family 1, member C1 [Source:HGNC Symbol;Acc:HGNC:384]	chr10	4963253	protein_coding	3796.07	0.574039	0.110081	5.21469	1.8413e-07	1.62055e-06	1	37388.5
ENSG00000174945	AMZ1	archaelysin family metallopeptidase 1 [Source:HGNC Symbol;Acc:HGNC:22231]	chr7	2679522	protein_coding	424.097	-0.603095	0.115888	-5.20412	1.94917e-07	1.71168e-06	1	9760.5
ENSG00000188158	NHS	Nance-Horan syndrome (congenital cataracts and dental anomalies) [Source:HGNC Symbol;Acc:HGNC:7820]	chrX	17686782	protein_coding	1760.37	0.539994	0.10378	5.20324	1.95846e-07	1.71831e-06	0
ENSG00000243710	CFAP57	cilia and flagella associated protein 57 [Source:HGNC Symbol;Acc:HGNC:26485]	chr1	43172149	protein_coding	83.025	1.10086	0.211695	5.20022	1.99051e-07	1.74411e-06	0
ENSG00000130303	BST2	bone marrow stromal cell antigen 2 [Source:HGNC Symbol;Acc:HGNC:1119]	chr19	17405648	protein_coding	4685.52	0.530274	0.102033	5.19708	2.0244e-07	1.77223e-06	0
ENSG00000111335	OAS2	2'-5'-oligoadenylate synthetase 2, 69/71kDa [Source:HGNC Symbol;Acc:HGNC:8087]	chr12	112978402	protein_coding	974.033	0.797124	0.153383	5.19694	2.02598e-07	1.77282e-06	0
ENSG00000196188	CTSE	cathepsin E [Source:HGNC Symbol;Acc:HGNC:2530]	chr1	206023909	protein_coding	34.2527	1.49347	0.28761	5.19267	2.07298e-07	1.80994e-06	0
ENSG00000167693	NXN	nucleoredoxin [Source:HGNC Symbol;Acc:HGNC:18008]	chr17	979770	protein_coding	1233.72	0.610997	0.117677	5.19216	2.07873e-07	1.81416e-06	0
ENSG00000235621	LINC00494	long intergenic non-protein coding RNA 494 [Source:HGNC Symbol;Acc:HGNC:27657]	chr20	48359950	lincRNA	402.702	-0.672304	0.129605	-5.18732	2.13347e-07	1.86111e-06	2	36131
ENSG00000114933	INO80D	INO80 complex subunit D [Source:HGNC Symbol;Acc:HGNC:25997]	chr2	206086182	protein_coding	1812.09	0.537857	0.103757	5.18382	2.17384e-07	1.89548e-06	0
ENSG00000183779	ZNF703	zinc finger protein 703 [Source:HGNC Symbol;Acc:HGNC:25883]	chr8	37695751	protein_coding	3591.26	-0.532579	0.102771	-5.18217	2.19323e-07	1.91154e-06	1	97006.5
ENSG00000205208	C4orf46	chromosome 4 open reading frame 46 [Source:HGNC Symbol;Acc:HGNC:27320]	chr4	158672046	protein_coding	1034.32	-0.533054	0.102879	-5.18137	2.2026e-07	1.91887e-06	0
ENSG00000163312	HELQ	helicase, POLQ-like [Source:HGNC Symbol;Acc:HGNC:18536]	chr4	83455856	protein_coding	782.853	-0.503312	0.097144	-5.18109	2.20591e-07	1.9209e-06	0
ENSG00000178372	CALML5	calmodulin-like 5 [Source:HGNC Symbol;Acc:HGNC:18180]	chr10	5499555	protein_coding	4064.83	0.609996	0.117738	5.18098	2.20724e-07	1.92121e-06	3	2841
ENSG00000125319	C17orf53	chromosome 17 open reading frame 53 [Source:HGNC Symbol;Acc:HGNC:28460]	chr17	44141906	protein_coding	366.308	-0.758231	0.146554	-5.17373	2.29467e-07	1.99292e-06	1	9309.5
ENSG00000267034	RP11-384O8.1		chr2	222318653	lincRNA	135.182	0.889796	0.171987	5.17363	2.29592e-07	1.99313e-06	0
ENSG00000170011	MYRIP	myosin VIIA and Rab interacting protein [Source:HGNC Symbol;Acc:HGNC:19156]	chr3	39809605	protein_coding	151.061	-0.940844	0.181978	-5.1701	2.33964e-07	2.03019e-06	0
ENSG00000113273	ARSB	arylsulfatase B [Source:HGNC Symbol;Acc:HGNC:714]	chr5	78985785	protein_coding	737.218	0.506512	0.0980535	5.16567	2.39574e-07	2.07704e-06	0
ENSG00000171587	DSCAM	Down syndrome cell adhesion molecule [Source:HGNC Symbol;Acc:HGNC:3039]	chr21	40847139	protein_coding	2740.67	-0.51545	0.0998072	-5.16446	2.41139e-07	2.088e-06	0
ENSG00000108417	KRT37	keratin 37, type I [Source:HGNC Symbol;Acc:HGNC:6455]	chr17	41424523	protein_coding	42.7984	-1.37053	0.265466	-5.16274	2.43363e-07	2.10619e-06	3	8396
ENSG00000164649	CDCA7L	cell division cycle associated 7-like [Source:HGNC Symbol;Acc:HGNC:30777]	chr7	21946084	protein_coding	903.054	-0.652217	0.126347	-5.16212	2.44173e-07	2.11228e-06	0
ENSG00000164077	MON1A	MON1 secretory trafficking family member A [Source:HGNC Symbol;Acc:HGNC:28207]	chr3	49930173	protein_coding	404.549	-0.629668	0.122022	-5.1603	2.46559e-07	2.13105e-06	0
ENSG00000243678	NME2	NME/NM23 nucleoside diphosphate kinase 2 [Source:HGNC Symbol;Acc:HGNC:7850]	chr17	51166564	protein_coding	474.543	-0.635321	0.123189	-5.15729	2.50548e-07	2.16363e-06	0
ENSG00000168993	CPLX1	complexin 1 [Source:HGNC Symbol;Acc:HGNC:2309]	chr4	826198	protein_coding	256.993	-0.74156	0.143801	-5.15686	2.51131e-07	2.16772e-06	0
ENSG00000196172	ZNF681	zinc finger protein 681 [Source:HGNC Symbol;Acc:HGNC:26457]	chr19	23758891	protein_coding	637.661	0.596235	0.115661	5.15502	2.53601e-07	2.18713e-06	0
ENSG00000146733	PSPH	phosphoserine phosphatase [Source:HGNC Symbol;Acc:HGNC:9577]	chr7	56051604	protein_coding	811.002	-0.527828	0.102453	-5.15192	2.57837e-07	2.22172e-06	0
ENSG00000075673	ATP12A	ATPase, H+/K+ transporting, nongastric, alpha polypeptide [Source:HGNC Symbol;Acc:HGNC:13816]	chr13	24680577	protein_coding	20.2524	1.594	0.309539	5.14958	2.61064e-07	2.24618e-06	0
ENSG00000162946	DISC1	disrupted in schizophrenia 1 [Source:HGNC Symbol;Acc:HGNC:2888]	chr1	231626815	protein_coding	175.736	0.847581	0.164617	5.1488	2.62158e-07	2.25305e-06	0
ENSG00000130779	CLIP1	CAP-GLY domain containing linker protein 1 [Source:HGNC Symbol;Acc:HGNC:10461]	chr12	122422569	protein_coding	7716.25	0.501098	0.0973863	5.14547	2.66849e-07	2.29237e-06	0
ENSG00000166188	ZNF319	zinc finger protein 319 [Source:HGNC Symbol;Acc:HGNC:13644]	chr16	57999858	protein_coding	600.818	0.548449	0.106601	5.14486	2.67722e-07	2.29887e-06	0
ENSG00000188760	TMEM198	transmembrane protein 198 [Source:HGNC Symbol;Acc:HGNC:33704]	chr2	219543663	protein_coding	201.699	-0.809876	0.157486	-5.14253	2.71063e-07	2.32655e-06	1	64971.5
ENSG00000088992	TESC	tescalcin [Source:HGNC Symbol;Acc:HGNC:26065]	chr12	117099479	protein_coding	433.239	0.707051	0.137545	5.14052	2.73981e-07	2.34955e-06	0
ENSG00000172183	ISG20	interferon stimulated exonuclease gene 20kDa [Source:HGNC Symbol;Acc:HGNC:6130]	chr15	88646912	protein_coding	389.117	0.614231	0.119623	5.13474	2.82536e-07	2.41766e-06	1	8095
ENSG00000171004	HS6ST2	heparan sulfate 6-O-sulfotransferase 2 [Source:HGNC Symbol;Acc:HGNC:19133]	chrX	132961395	protein_coding	798.789	0.591078	0.115195	5.13112	2.88022e-07	2.46247e-06	0
ENSG00000148834	GSTO1	glutathione S-transferase omega 1 [Source:HGNC Symbol;Acc:HGNC:13312]	chr10	104254194	protein_coding	2565.89	-0.513682	0.10018	-5.12761	2.9345e-07	2.50671e-06	0
ENSG00000043039	BARX2	BARX homeobox 2 [Source:HGNC Symbol;Acc:HGNC:956]	chr11	129436174	protein_coding	536.916	-0.618512	0.12068	-5.12522	2.97197e-07	2.53762e-06	0
ENSG00000185477	GPRIN3	GPRIN family member 3 [Source:HGNC Symbol;Acc:HGNC:27733]	chr4	89308010	protein_coding	281.872	0.752977	0.146971	5.1233	3.00242e-07	2.55919e-06	0
ENSG00000260912	RP11-363E7.4		chr9	19453209	sense_overlapping	1970	0.566709	0.110639	5.12214	3.02086e-07	2.57268e-06	0
ENSG00000100985	MMP9	matrix metallopeptidase 9 [Source:HGNC Symbol;Acc:HGNC:7176]	chr20	46008908	protein_coding	125.773	1.04057	0.203151	5.12215	3.02067e-07	2.57268e-06	1	15270.5
ENSG00000156787	TBC1D31	TBC1 domain family, member 31 [Source:HGNC Symbol;Acc:HGNC:30888]	chr8	123072680	protein_coding	635.759	-0.593269	0.115909	-5.11841	3.08122e-07	2.61957e-06	0
ENSG00000185332	TMEM105	transmembrane protein 105 [Source:HGNC Symbol;Acc:HGNC:26794]	chr17	81330674	protein_coding	225.985	-0.727726	0.142352	-5.11216	3.18493e-07	2.70309e-06	0
ENSG00000165757	KIAA1462	KIAA1462 [Source:HGNC Symbol;Acc:HGNC:29283]	chr10	30059524	protein_coding	343.136	0.644622	0.126182	5.10866	3.24447e-07	2.75125e-06	0
ENSG00000110723	EXPH5	exophilin 5 [Source:HGNC Symbol;Acc:HGNC:30578]	chr11	108593647	protein_coding	575.2	0.549394	0.107548	5.10837	3.2495e-07	2.75315e-06	1	73805
ENSG00000132535	DLG4	discs, large homolog 4 (Drosophila) [Source:HGNC Symbol;Acc:HGNC:2903]	chr17	7219702	protein_coding	506.851	-0.615905	0.12058	-5.10786	3.2582e-07	2.75934e-06	0
ENSG00000255135	RP11-111M22.3		chr11	76444656	lincRNA	371.573	-0.641744	0.125722	-5.10446	3.31749e-07	2.80714e-06	0
ENSG00000156795	WDYHV1	WDYHV motif containing 1 [Source:HGNC Symbol;Acc:HGNC:25490]	chr8	123416726	protein_coding	1578.43	-0.543588	0.106543	-5.10206	3.35981e-07	2.84173e-06	0
ENSG00000233997	LINC01425	long intergenic non-protein coding RNA 1425 [Source:HGNC Symbol;Acc:HGNC:50733]	chr21	21746985	lincRNA	48.8273	-1.29657	0.254595	-5.09267	3.53062e-07	2.98109e-06	0
ENSG00000155254	MARVELD1	MARVEL domain containing 1 [Source:HGNC Symbol;Acc:HGNC:28674]	chr10	97713724	protein_coding	4018.39	0.534148	0.104933	5.09037	3.57374e-07	3.01364e-06	0
ENSG00000172296	SPTLC3	serine palmitoyltransferase, long chain base subunit 3 [Source:HGNC Symbol;Acc:HGNC:16253]	chr20	13008994	protein_coding	644.203	-0.616462	0.12121	-5.0859	3.65891e-07	3.08151e-06	0
ENSG00000131831	RAI2	retinoic acid induced 2 [Source:HGNC Symbol;Acc:HGNC:9835]	chrX	17861337	protein_coding	239.357	0.713257	0.140245	5.08579	3.66108e-07	3.08202e-06	0
ENSG00000270977	AC015849.16		chr17	35911023	lincRNA	45.5467	-1.31549	0.25867	-5.08561	3.66439e-07	3.08349e-06	0
ENSG00000196371	FUT4	fucosyltransferase 4 (alpha (1,3) fucosyltransferase, myeloid-specific) [Source:HGNC Symbol;Acc:HGNC:4015]	chr11	94543840	protein_coding	483.95	-0.54851	0.107905	-5.08328	3.70975e-07	3.119e-06	0
ENSG00000092096	SLC22A17	solute carrier family 22, member 17 [Source:HGNC Symbol;Acc:HGNC:23095]	chr14	23352912	protein_coding	781.675	0.633335	0.124594	5.08318	3.7117e-07	3.11931e-06	0
ENSG00000128274	A4GALT	alpha 1,4-galactosyltransferase [Source:HGNC Symbol;Acc:HGNC:18149]	chr22	42694986	protein_coding	1357.45	-0.574105	0.113112	-5.07556	3.86347e-07	3.2441e-06	1	39621
ENSG00000187689	AMTN	amelotin [Source:HGNC Symbol;Acc:HGNC:33188]	chr4	70518540	protein_coding	172.181	-0.899594	0.177433	-5.07005	3.97715e-07	3.33814e-06	0
ENSG00000100802	C14orf93	chromosome 14 open reading frame 93 [Source:HGNC Symbol;Acc:HGNC:20162]	chr14	23010151	protein_coding	664.34	-0.516922	0.101961	-5.06978	3.98274e-07	3.34141e-06	0
ENSG00000056050	C4orf27	chromosome 4 open reading frame 27 [Source:HGNC Symbol;Acc:HGNC:26051]	chr4	169757953	protein_coding	788.382	-0.609827	0.120494	-5.06107	4.1691e-07	3.48443e-06	0
ENSG00000178947	SMIM10L2A	small integral membrane protein 10 like 2A [Source:HGNC Symbol;Acc:HGNC:34499]	chrX	135421943	protein_coding	186.468	0.808605	0.159887	5.05735	4.25113e-07	3.55149e-06	0
ENSG00000117122	MFAP2	microfibrillar-associated protein 2 [Source:HGNC Symbol;Acc:HGNC:7033]	chr1	16980621	protein_coding	315.86	0.936242	0.185184	5.05575	4.28703e-07	3.57845e-06	1	49073.5
ENSG00000169738	DCXR	dicarbonyl/L-xylulose reductase [Source:HGNC Symbol;Acc:HGNC:18985]	chr17	82037681	protein_coding	5091.44	-0.514174	0.10172	-5.05478	4.30895e-07	3.59219e-06	1	66380.5
ENSG00000210140	MT-TC	mitochondrially encoded tRNA cysteine [Source:HGNC Symbol;Acc:HGNC:7477]	chrMT	5826	Mt_tRNA	5044.3	0.519799	0.103071	5.04309	4.58065e-07	3.80744e-06	0
ENSG00000198205	ZXDA	zinc finger, X-linked, duplicated A [Source:HGNC Symbol;Acc:HGNC:13198]	chrX	57910820	protein_coding	578.54	0.53624	0.106444	5.03777	4.70992e-07	3.90666e-06	0
ENSG00000282944	RP11-1216L17.1		chr2	130681228	processed_transcript	35.2505	1.55719	0.309101	5.03778	4.70953e-07	3.90666e-06	0
ENSG00000214194	LINC00998	long intergenic non-protein coding RNA 998 [Source:HGNC Symbol;Acc:HGNC:48953]	chr7	113118613	lincRNA	662.421	-0.565236	0.112207	-5.03742	4.71837e-07	3.91203e-06	0
ENSG00000276171	AC114498.1		chr1	630896	miRNA	7816.23	0.504152	0.100232	5.02984	4.90891e-07	4.05468e-06	0
ENSG00000164176	EDIL3	EGF-like repeats and discoidin I-like domains 3 [Source:HGNC Symbol;Acc:HGNC:3173]	chr5	84384793	protein_coding	59.9986	1.20001	0.238648	5.02835	4.94711e-07	4.08452e-06	0
ENSG00000177465	ACOT4	acyl-CoA thioesterase 4 [Source:HGNC Symbol;Acc:HGNC:19748]	chr14	73591706	protein_coding	974.74	-0.547434	0.109204	-5.01294	5.36037e-07	4.41096e-06	2	10651.5
ENSG00000147180	ZNF711	zinc finger protein 711 [Source:HGNC Symbol;Acc:HGNC:13128]	chrX	85244765	protein_coding	217.106	0.739485	0.147563	5.01132	5.40571e-07	4.44604e-06	0
ENSG00000170382	LRRN2	leucine rich repeat neuronal 2 [Source:HGNC Symbol;Acc:HGNC:16914]	chr1	204622205	protein_coding	438.003	0.577362	0.115317	5.00675	5.53562e-07	4.54675e-06	0
ENSG00000267100	ILF3-AS1	ILF3 antisense RNA 1 (head to head) [Source:HGNC Symbol;Acc:HGNC:27115]	chr19	10653844	lincRNA	2251.21	0.639999	0.127838	5.00631	5.54838e-07	4.55429e-06	0
ENSG00000188312	CENPP	centromere protein P [Source:HGNC Symbol;Acc:HGNC:32933]	chr9	92325484	protein_coding	647.591	-0.571184	0.114113	-5.00543	5.57369e-07	4.57316e-06	0
ENSG00000162804	SNED1	sushi, nidogen and EGF-like domains 1 [Source:HGNC Symbol;Acc:HGNC:24696]	chr2	240998838	protein_coding	517.513	-0.706312	0.141374	-4.99604	5.85195e-07	4.78555e-06	0
ENSG00000187840	EIF4EBP1	eukaryotic translation initiation factor 4E binding protein 1 [Source:HGNC Symbol;Acc:HGNC:3288]	chr8	38030341	protein_coding	2733.51	-0.54123	0.108375	-4.99406	5.91242e-07	4.831e-06	0
ENSG00000131398	KCNC3	potassium channel, voltage gated Shaw related subfamily C, member 3 [Source:HGNC Symbol;Acc:HGNC:6235]	chr19	50329246	protein_coding	1067.49	-0.633313	0.126859	-4.99226	5.96782e-07	4.87224e-06	0
ENSG00000198929	NOS1AP	nitric oxide synthase 1 (neuronal) adaptor protein [Source:HGNC Symbol;Acc:HGNC:16859]	chr1	162362983	protein_coding	513.462	-0.6688	0.134094	-4.98754	6.11529e-07	4.98645e-06	1	77548.5
ENSG00000179862	CITED4	Cbp/p300-interacting transactivator, with Glu/Asp-rich carboxy-terminal domain, 4 [Source:HGNC Symbol;Acc:HGNC:18696]	chr1	40862366	protein_coding	932.884	-0.636349	0.127658	-4.98479	6.20283e-07	5.05366e-06	4	37219.5
ENSG00000180834	MAP6D1	MAP6 domain containing 1 [Source:HGNC Symbol;Acc:HGNC:25753]	chr3	183825578	protein_coding	942.633	0.508475	0.102087	4.98081	6.33172e-07	5.14511e-06	1	20281
ENSG00000247240	UBL7-AS1	UBL7 antisense RNA 1 (head to head) [Source:HGNC Symbol;Acc:HGNC:48614]	chr15	74461336	antisense	407.705	-0.618974	0.124369	-4.97691	6.46088e-07	5.24011e-06	0
ENSG00000019505	SYT13	synaptotagmin XIII [Source:HGNC Symbol;Acc:HGNC:14962]	chr11	45286319	protein_coding	52.3612	1.2522	0.251716	4.97465	6.53656e-07	5.29931e-06	0
ENSG00000185022	MAFF	v-maf avian musculoaponeurotic fibrosarcoma oncogene homolog F [Source:HGNC Symbol;Acc:HGNC:6780]	chr22	38200767	protein_coding	166.582	0.812024	0.163331	4.97165	6.63849e-07	5.37974e-06	1	19703
ENSG00000071539	TRIP13	thyroid hormone receptor interactor 13 [Source:HGNC Symbol;Acc:HGNC:12307]	chr5	892643	protein_coding	2048.36	-0.54326	0.10931	-4.96988	6.69937e-07	5.42462e-06	0
ENSG00000172159	FRMD3	FERM domain containing 3 [Source:HGNC Symbol;Acc:HGNC:24125]	chr9	83538438	protein_coding	700.321	-0.596013	0.120003	-4.96664	6.81215e-07	5.50917e-06	0
[truncated: 488 more rows]
