# Supplementary material for: Luminal lncRNAs Regulation by ERα-Controlled Enhancers in a Ligand-Independent Manner in Breast Cancer Cells
Source: Int J Mol Sci. 2018 Feb 16;19(2):593. doi: 10.3390/ijms19020593 (PMC5855815; doi:10.3390/ijms19020593)
Supplement: Supplementary file 1 [file ijms-19-00593-s001.zip › ijms-262598-Supplementary Update/Supplementary_Table_2_Enrichment_analysis.xlsx]

## Sheet: Sheet1
GO Biological Processe – All DE genes
Term	Overlap	P-value	Adjusted P-value	Z-score	Combined Score	Genes
mitotic cell cycle (GO:0000278)	145/404	1.39814e-34	6.56288e-31	-2.30482	160.182	ERCC6L;ZWILCH;GMNN;BUB1B;CASC5;SMC2;CDC20;PTTG1;KNTC1;NEK2;FBXO5;SKP2;CDK5RAP2;BORA;LIG1;VRK1;ESCO2;CDC25C;CDC25A;CDC25B;CLIP1;CCNE1;PSME2;DNA2;KIF20A;OPTN;POM121;NUP205;CDCA5;CDCA8;NCAPG;PKMYT1;SKA1;NCAPH;CCNB2;CCNB1;DSN1;ORC1;PRKAR2B;CEP72;NUP88;PLK4;CDT1;UBE2C;XRCC2;NCAPH2;PLK1;CDC7;CDC6;NDC80;ZWINT;DHFR;POLA1;KIF18A;POLA2;KIF18B;CDK6;CDK2;CDK1;TOP2A;LIN54;FEN1;SETD8;MCM7;MCM8;NCAPG2;MCM10;FOX…
mitotic nuclear division (GO:0007067)	81/240	5.61616e-18	1.31811e-14	-2.27678	72.7657	DCLRE1A;USP37;ERCC6L;SETD8;ZWILCH;CCNF;NCAPG2;BUB1B;CASC5;KIF11;KIF15;TTC28;CDC20;SGOL1;PTTG1;MIS18BP1;NUF2;PBK;OIP5;NEK2;KNTC1;CEP55;HELLS;TIPIN;PBRM1;BORA;PPP1R12A;HAUS4;VRK1;HAUS5;MASTL;CDC25C;GEM;CDC25A;HAUS1;CDC25B;CIT;CCNA2;ASPM;CLIP1;INCENP;TIMELESS;BIRC5;FAM64A;KIF2C;BIRC6;KIF20B;CDCA2;CDCA3;CDCA5;NEDD9;KLHL13;PKMYT1;SKA3;SKA1;AURKB;AURKA;CCNB2;DSN1;HAUS8;RBBP8;MCMBP;FSD1;FAM83D;BUB1;CLAS…
cell cycle phase transition (GO:0044770)	88/280	3.42421e-17	5.35774e-14	-2.31886	70.8589	LIN54;USP37;MCM7;MCM8;BUB1B;MCM10;FOXM1;CKS1B;TUBA1A;CHEK2;CHEK1;MYB;CNTRL;NEK2;MYBL2;FBXO5;SKP2;POLE;RAB8A;CDK5RAP2;LIN52;ACVR1;TIPIN;BORA;PPP1R12A;TUBB;CDC25C;MASTL;CDC25A;CDC25B;CIT;CCNA2;MELK;DBF4;CCNY;CCNE1;TIMELESS;MCM3;BIRC5;MCM4;PSME2;MCM5;RHOU;MCM6;PLCB1;OPTN;MCM2;PRIM2;PCNA;PRIM1;CDCA5;PKMYT1;TYMS;IQGAP3;AURKA;CCNB2;CCNB1;CDC45;ORC1;PRKAR2B;RBBP8;EIF4EBP1;E2F1;CEP72;PLK4;CDT1;DYNC1H1;CD…
DNA strand elongation (GO:0022616)	26/35	5.83982e-17	6.85303e-14	-2.41301	73.1421	DCLRE1B;PRIM2;FEN1;PCNA;MCM7;MCM8;PRIM1;CDC45;POLD1;POLD2;GINS1;GINS2;RFC3;RFC4;LIG1;RFC2;GINS4;POLA1;POLA2;RPA3;MCM3;MCM4;MCM5;DNA2;MCM6;MCM2
nuclear division (GO:0000280)	91/298	7.66973e-17	7.20034e-14	-2.30586	69.7802	DCLRE1A;SUV39H2;USP37;ERCC6L;SETD8;ZWILCH;CCNF;NCAPG2;BUB1B;CASC5;KIF11;BRCA2;MKI67;KIF15;TTC28;CDC20;SGOL1;PTTG1;MIS18BP1;NUF2;PBK;OIP5;KNTC1;NEK2;CEP55;HELLS;PBRM1;TIPIN;BORA;PPP1R12A;HAUS4;VRK1;TEX14;HAUS5;CDC25C;MASTL;GEM;CDC25A;CIT;HAUS1;CDC25B;CCNA2;ASPM;CLIP1;INCENP;DMC1;TIMELESS;BIRC5;KIF2C;BIRC6;FAM64A;KIF20B;CDCA2;CDCA3;CDCA5;NEDD9;KLHL13;SKA3;PKMYT1;SKA1;AURKB;AURKA;CCNB2;DSN1;HAUS8;RB…
DNA strand elongation involved in DNA replication (GO:0006271)	25/33	1.05828e-16	8.2427e-14	-2.46391	74.2299	PRIM2;FEN1;PCNA;MCM7;MCM8;PRIM1;CDC45;POLD1;POLD2;GINS1;GINS2;RFC3;RFC4;LIG1;RFC2;GINS4;POLA1;POLA2;RPA3;MCM3;MCM4;MCM5;DNA2;MCM6;MCM2
organelle fission (GO:0048285)	96/325	1.22921e-16	8.2427e-14	-2.33362	70.3045	DCLRE1A;SUV39H2;USP37;ERCC6L;SETD8;ZWILCH;CCNF;NCAPG2;BUB1B;CASC5;KIF11;BRCA2;MKI67;KIF15;TTC28;CDC20;SGOL1;PTTG1;MIS18BP1;NUF2;PBK;OIP5;KNTC1;NEK2;CEP55;HELLS;PBRM1;TIPIN;BORA;PPP1R12A;HAUS4;VRK1;TEX14;HAUS5;CDC25C;MASTL;GEM;CDC25A;CIT;HAUS1;CDC25B;CCNA2;ASPM;CLIP1;INCENP;DMC1;TIMELESS;BIRC5;KIF2C;BIRC6;MTFR1;FAM64A;MTFR2;KIF20B;CDCA2;CDCA3;CDCA5;PEX11A;NEDD9;KLHL13;SKA3;PKMYT1;SKA1;AURKB;AURKA;…
mitotic cell cycle phase transition (GO:0044772)	86/277	1.79492e-16	1.05317e-13	-2.30824	68.9744	LIN54;USP37;MCM7;MCM8;BUB1B;MCM10;FOXM1;CKS1B;TUBA1A;CHEK2;CHEK1;MYB;CNTRL;NEK2;MYBL2;FBXO5;SKP2;POLE;RAB8A;CDK5RAP2;LIN52;ACVR1;BORA;PPP1R12A;TUBB;CDC25C;MASTL;CDC25A;CDC25B;CIT;CCNA2;MELK;DBF4;CCNY;CCNE1;MCM3;BIRC5;MCM4;PSME2;MCM5;RHOU;MCM6;PLCB1;OPTN;MCM2;PRIM2;PCNA;PRIM1;CDCA5;PKMYT1;TYMS;IQGAP3;AURKA;CCNB2;CCNB1;CDC45;ORC1;PRKAR2B;RBBP8;EIF4EBP1;E2F1;CEP72;PLK4;CDT1;DYNC1H1;CDKN2B;CDKN2C;RRM…
DNA replication (GO:0006260)	63/186	2.24254e-14	1.16961e-11	-2.24633	56.544	ACHE;FEN1;MCM7;MCM8;DSCC1;MCM10;BRCA1;CHTF18;CHAF1B;CHAF1A;CHEK1;TNKS1BP1;TK2;POLE;RFC3;RMI2;RFC4;LIG1;RFC2;CDC25C;CDC25A;DBF4;DKC1;MCM3;TFAM;MCM4;MCM5;DNA2;MCM6;DTL;MCM2;BLM;RNASEH2A;PDGFB;PRIMPOL;RECQL4;WRN;CDC45;ORC1;POLD1;POLD2;MCMBP;RBBP7;CLSPN;GINS2;POLQ;CDT1;DUT;RRM1;RRM2;GINS3;GINS4;CDC7;CDC6;TICRR;POLA1;POLA2;NASP;KIAA0101;POLE2;RPA3;CDK2;CDK1
chromosome organization (GO:0051276)	66/204	6.58509e-14	3.09104e-11	-2.27508	55.0569	DCLRE1B;TOP2A;FEN1;NCAPG2;SMC6;SMC2;SGOL2;PTTG1;GSG2;FBXO4;NUSAP1;TNKS1BP1;NEK2;POLE;RFC3;RFC4;LIG1;RFC2;DDX11;KNSTRN;GEM;CIT;ESPL1;KIFC1;FANCD2;DKC1;DMC1;DNA2;PRIM2;PIF1;BLM;PCNA;PRIM1;CDCA5;NCAPG;CDCA8;CENPA;NCAPH;WRN;POLD1;POLD2;MCMBP;RAD54L;NAA50;XRCC6;CENPW;SPAG5;NCAPH2;PLK1;ZWINT;NDC80;CENPE;POLA1;CPEB1;CENPF;POLA2;KIF18B;CENPI;POLE2;RPA3;CDK1;NCAPD2;CENPN;NCAPD3;TRIP13;MAD2L1
microtubule cytoskeleton organization (GO:0000226)	72/245	1.05565e-12	4.50477e-10	-2.37084	51.0221	GPSM2;MTCL1;DOCK7;STMN3;CASC5;KIF11;BICD2;UXT;TUBA1B;SGOL1;TUBA1A;CHEK2;RNF19A;NUSAP1;NEK2;MYBL2;SPDL1;FBXO5;BBS4;CDK5RAP2;GAS2L3;TUBB;HAUS4;KIF24;TEX14;HAUS5;KNSTRN;HAUS1;IFT88;CLIP1;PSRC1;ESPL1;KIFC1;CEP57L1;MAP1B;BIRC5;MYH9;KIF2C;KIF20A;HDAC3;PLA2G3;TTK;CENPA;AURKB;AURKA;HAUS8;MAP2;BLOC1S2;CEP72;MAP6;FLNA;TPPP;DISC1;MAP9;CLASP2;DYNC1H1;SPAG5;PLK1;NEK7;NDC80;TTLL5;KIF18A;KIF18B;PRC1;TRPV4;NEURL…
microtubule-based process (GO:0007017)	105/437	1.1984e-11	4.68775e-09	-2.40486	46.1212	CASC5;STMN3;UXT;KIF5C;TUBB3;RNF19A;CHEK2;NUSAP1;NEK2;FBXO5;GTSE1;CDK5RAP2;GAS2L3;KNSTRN;CLIP1;IFT88;IFT81;CEP57L1;MAP1B;KIF20A;KIF20B;ARL3;PLA2G3;RASGRP1;RACGAP1;MAP2;KIF3A;BLOC1S2;CEP72;MAP6;TPPP;KIF3C;MAP9;PLK4;DNAH11;NEK7;PLK1;NDC80;KIF18A;KIF18B;KIF4A;TRPV4;CDK1;SASS6;MAP6D1;CNTROB;GPSM2;MTCL1;DOCK7;KIF14;KIF11;BICD2;KIF15;TUBA1C;TUBA1B;SGOL1;TUBA1A;MYBL2;SPDL1;KIF1A;DLGAP5;BBS4;TUBB;HAUS4;KI…
mitotic recombination (GO:0006312)	20/31	1.56574e-11	5.65352e-09	-2.39205	45.4273	TOP2A;PRIM2;RFC3;FEN1;RFC4;PCNA;LIG1;RFC2;PRIM1;SMC6;RAD54B;POLA1;POLA2;RAD51;POLD1;RPA3;POLE2;POLD2;DNA2;POLE
cell cycle checkpoint (GO:0000075)	50/156	1.01682e-10	3.40924e-08	-2.24915	38.6724	TOP2A;DCLRE1B;MDC1;ZWILCH;BUB1B;CASC5;BRCA1;CDC20;MTBP;CHEK2;CHEK1;KNTC1;SPDL1;TP63;IER3;TIPIN;H2AFX;TEX14;CCNA2;BIRC5;DNA2;DTL;RHNO1;BLM;TTK;AURKB;BRIP1;CCNB1;CDC45;RBBP8;E2F1;CLSPN;BUB1;CDT1;CDKN2B;UBE2C;PLK1;CDC6;USP28;ZWINT;FANCG;TICRR;CENPF;CCNG2;CDK2;NABP2;CDK1;NEK11;TP73;MAD2L1
telomere maintenance via semi-conservative replication (GO:0032201)	16/22	1.11358e-10	3.42782e-08	-2.45691	42.2313	PRIM2;RFC3;FEN1;RFC4;PCNA;LIG1;RFC2;PRIM1;POLA1;POLA2;POLD1;RPA3;POLE2;POLD2;DNA2;POLE
G1/S transition of mitotic cell cycle (GO:0000082)	49/152	1.24143e-10	3.42782e-08	-2.20037	37.8216	USP37;MCM7;MCM8;MCM10;CKS1B;MYB;FBXO5;SKP2;POLE;ACVR1;CDC25A;DBF4;CCNE1;MCM3;PSME2;MCM4;RHOU;MCM5;MCM6;MCM2;PRIM2;PCNA;PRIM1;CDCA5;PKMYT1;TYMS;IQGAP3;CCNB1;CDC45;ORC1;RBBP8;EIF4EBP1;E2F1;CDT1;CDKN2C;RRM2;CDKN2A;CDC7;CDC6;DHFR;POLA1;POLA2;CDK6;POLE2;RPA3;CDK2;ID4;CDK1;CDKN3
cell cycle G1/S phase transition (GO:0044843)	49/152	1.24143e-10	3.42782e-08	-2.1975	37.7722	USP37;MCM7;MCM8;MCM10;CKS1B;MYB;FBXO5;SKP2;POLE;ACVR1;CDC25A;DBF4;CCNE1;MCM3;PSME2;MCM4;RHOU;MCM5;MCM6;MCM2;PRIM2;PCNA;PRIM1;CDCA5;PKMYT1;TYMS;IQGAP3;CCNB1;CDC45;ORC1;RBBP8;EIF4EBP1;E2F1;CDT1;CDKN2C;RRM2;CDKN2A;CDC7;CDC6;DHFR;POLA1;POLA2;CDK6;POLE2;RPA3;CDK2;ID4;CDK1;CDKN3
telomere maintenance via recombination (GO:0000722)	17/26	3.96732e-10	1.03459e-07	-2.43963	39.2392	PRIM2;RFC3;FEN1;RFC4;PCNA;LIG1;RFC2;PRIM1;SMC6;POLA1;POLA2;POLD1;RPA3;POLE2;POLD2;DNA2;POLE
regulation of mitotic cell cycle (GO:0007346)	92/391	7.19377e-10	1.77724e-07	-2.41786	37.5809	TOP2A;MDC1;PID1;ZWILCH;BUB1B;BRCA2;HOXA13;TTC28;CDC20;MTBP;LSM11;CHEK2;GSG2;CHEK1;TIMP2;NUSAP1;KNTC1;NEK2;FBXO5;GTSE1;FBXO7;DLGAP5;TP63;SOX4;NKX3-1;IER3;EDN1;TIPIN;BORA;DUSP3;DUSP1;DAPK3;TEX14;CDC25C;CDC25B;CIT;CCNA2;PSRC1;ESPL1;BIRC5;PSME2;SIK1;PLCB1;KIF20B;BLM;HDAC3;MEPCE;PDGFB;TTK;DBF4B;PKMYT1;ASCL1;EGFR;AURKB;AURKA;MUC1;CCNB1;POLD1;EIF4EBP1;E2F1;CLSPN;BUB1;MAP9;E2F7;CDKN2B;AFAP1L2;SMAD3;CAV2;…
chromosome segregation (GO:0007059)	33/89	2.44296e-09	5.73362e-07	-2.12629	30.5585	TOP2A;HJURP;KIF11;BRCA1;SKA3;SKA1;SMC2;DSN1;SGOL1;PTTG1;NUF2;NUSAP1;NEK2;BUB1;CDK5RAP2;CENPW;SPAG5;PLK1;ESCO2;KNSTRN;NDC80;ZWINT;CIT;CENPF;KIF18B;ESPL1;KIFC1;INCENP;BIRC5;KIF2C;CENPN;SPC25;MAD2L1
DNA repair (GO:0006281)	91/403	7.85212e-09	1.75514e-06	-2.41288	31.9779	DCLRE1B;MDC1;DCLRE1A;FEN1;GTF2H2C;MCM8;NUDT1;TONSL;BRCA1;SMC6;FOXM1;BRCA2;CHAF1B;CHAF1A;PTTG1;EME1;SFR1;EXO1;CHEK2;CHEK1;TOPBP1;POLE;RFC3;RFC4;LIG1;RFC2;PARP2;H2AFX;ESCO2;BAZ1B;SPIDR;RNF168;MMS22L;NEIL3;FANCD2;MORF4L2;DNA2;DTL;RHNO1;PIF1;BLM;RNASEH2A;PCNA;INO80D;XRCC6BP1;PARPBP;UHRF1;CDCA5;UNG;RAD54B;PRIMPOL;RAD51AP1;RECQL4;WRN;BRIP1;TDG;POLD1;POLR2D;POLD2;RBBP8;RAD54L;CLSPN;POLR2H;BARD1;FANCI;PO…
DNA recombination (GO:0006310)	54/196	8.73068e-09	1.86281e-06	-2.26371	29.8661	TOP2A;MDC1;FEN1;MCM8;TONSL;HMGB2;BRCA1;SMC6;BRCA2;EME1;SFR1;EXO1;POLE;RFC3;RFC4;LIG1;RFC2;H2AFX;SPIDR;RNF168;MMS22L;DMC1;DNA2;RHNO1;PRIM2;PIF1;BLM;PCNA;INO80D;PRIM1;TCF7;UNG;RAD54B;RECQL4;RAD51AP1;PSMC3IP;WRN;POLD1;POLD2;RBBP8;RAD54L;XRCC6;HELQ;XRCC2;XRCC3;APEX2;MND1;POLA1;POLA2;RAD51;POLE2;RPA3;NABP2;TRIP13
DNA replication initiation (GO:0006270)	15/24	1.09464e-08	2.23402e-06	-2.31086	30.0682	PRIM2;MCM7;PRIM1;POLA1;POLA2;CDC45;ORC1;CCNE1;POLE2;MCM3;MCM4;MCM5;MCM6;POLE;MCM2
cell cycle G2/M phase transition (GO:0044839)	42/139	2.17613e-08	4.08591e-06	-2.12069	26.3134	LIN54;PKMYT1;FOXM1;AURKA;CCNB2;CCNB1;TUBA1A;PRKAR2B;CHEK2;CHEK1;CNTRL;CEP72;NEK2;MYBL2;SKP2;RAB8A;LIN52;CDK5RAP2;PLK4;DYNC1H1;CDKN2B;BORA;PPP1R12A;TUBB;CEP152;PLK1;CDC25C;MASTL;TPD52L1;CDC25A;CDC25B;CIT;CCNA2;CENPF;MELK;CCNY;CDK2;CDK1;BIRC5;PLCB1;CDK14;OPTN
G2/M transition of mitotic cell cycle (GO:0000086)	42/139	2.17613e-08	4.08591e-06	-2.11813	26.2817	LIN54;PKMYT1;FOXM1;AURKA;CCNB2;CCNB1;TUBA1A;PRKAR2B;CHEK2;CHEK1;CNTRL;CEP72;NEK2;MYBL2;SKP2;RAB8A;LIN52;CDK5RAP2;PLK4;DYNC1H1;CDKN2B;BORA;PPP1R12A;TUBB;CEP152;PLK1;CDC25C;MASTL;TPD52L1;CDC25A;CDC25B;CIT;CCNA2;CENPF;MELK;CCNY;CDK2;CDK1;BIRC5;PLCB1;CDK14;OPTN
regulation of cell division (GO:0051302)	60/234	2.49563e-08	4.50558e-06	-2.33098	28.6949	BUB1B;BRCA2;HOXA13;CDC20;FLCN;SHH;CSPP1;CHEK1;NUSAP1;KNTC1;NEK2;FBXO5;DLGAP5;BBS4;TP63;NKX3-1;EDN1;BORA;DAPK3;KIF23;TEX14;THOC5;CDC25C;CDC25B;CIT;ASPM;ESPL1;BIRC5;BIRC6;PLCB1;KIF20B;BLM;INTU;PDGFB;TTK;PKMYT1;AURKB;AURKA;RACGAP1;PDGFC;SFN;ECT2;BUB1;MAP9;E2F7;E2F8;TGFB2;CAV2;UBE2C;INSR;PLK1;LIF;CDC6;BMP7;CENPE;ANLN;CENPF;KIF18B;RGCC;MAD2L1
telomere maintenance (GO:0000723)	25/62	2.94056e-08	5.11221e-06	-1.96563	23.949	DCLRE1B;PRIM2;PIF1;FEN1;BLM;PCNA;PRIM1;SMC6;WRN;POLD1;POLD2;FBXO4;TNKS1BP1;POLE;RFC3;XRCC6;RFC4;LIG1;RFC2;POLA1;POLA2;DKC1;RPA3;POLE2;DNA2
telomere organization (GO:0032200)	25/63	4.30145e-08	7.21107e-06	-1.97328	23.3634	DCLRE1B;PRIM2;PIF1;BLM;FEN1;PCNA;PRIM1;SMC6;WRN;POLD1;POLD2;FBXO4;TNKS1BP1;POLE;XRCC6;RFC3;RFC4;LIG1;RFC2;POLA1;POLA2;DKC1;RPA3;POLE2;DNA2
telomere maintenance via telomere lengthening (GO:0010833)	18/36	4.65425e-08	7.53346e-06	-2.21936	26.18	PRIM2;FEN1;RFC3;RFC4;PCNA;LIG1;RFC2;PRIM1;POLA1;POLA2;DKC1;POLD1;RPA3;POLE2;POLD2;TNKS1BP1;DNA2;POLE
regulation of cell cycle process (GO:0010564)	101/481	6.2798e-08	9.82579e-06	-2.38417	27.4906	MDC1;PID1;ZWILCH;CCNF;BUB1B;HOXA13;CTGF;CDC20;MTBP;LSM11;CHEK2;CSPP1;CHEK1;NUSAP1;KNTC1;NEK2;FBXO5;GTSE1;FBXO7;TP63;SOX4;CDK5RAP2;IER3;TIPIN;BORA;DAPK3;THOC5;CDC25C;CDC25B;BIN1;PSME2;KIF20B;RHNO1;BLM;CDCA5;MEPCE;GATA6;PDGFB;PKMYT1;CCNB1;RACGAP1;CLSPN;ECT2;MAP9;PLK4;CDT1;CAV2;UBE2C;INSR;XRCC3;PLK1;LIF;CDC7;CDC6;BMP7;ZWINT;TPX2;ANLN;RGCC;CDK2;NABP2;CDK1;TP73;EZH2;TOP2A;BRCA1;BRCA2;FOXM1;FLCN;GSG2;D…
spindle organization (GO:0007051)	27/74	1.00051e-07	1.51496e-05	-2.07516	23.0291	HDAC3;TTK;KIF11;AURKA;HAUS8;CHEK2;CEP72;FLNA;MYBL2;NEK2;FBXO5;MAP9;DYNC1H1;SPAG5;TUBB;NEK7;HAUS4;HAUS5;KNSTRN;NDC80;HAUS1;ESPL1;KIFC1;TACC3;MYH9;AUNIP;SPC25
regulation of mitosis (GO:0007088)	35/112	1.26449e-07	1.85485e-05	-2.17756	23.7248	PDGFB;BUB1B;TTK;PKMYT1;HOXA13;AURKA;CDC20;CHEK1;NUSAP1;NEK2;KNTC1;FBXO5;BUB1;DLGAP5;MAP9;EDN1;BORA;CAV2;UBE2C;INSR;PLK1;DAPK3;TEX14;CDC6;CDC25C;BMP7;CIT;CENPE;ANLN;CENPF;RGCC;ESPL1;BIRC5;KIF20B;MAD2L1
histone exchange (GO:0043486)	16/31	1.48077e-07	2.07909e-05	-2.23475	24.0929	CENPU;CENPW;HJURP;CASC5;CHD5;CENPA;NASP;CENPI;MIS18BP1;ANP32E;CENPN;OIP5;CENPO;RBBP7;CENPP;CENPQ
chromatin assembly or disassembly (GO:0006333)	23/58	1.50594e-07	2.07909e-05	-2.11754	22.8292	HELLS;CENPU;SUV39H2;CENPW;CDKN2A;HJURP;CASC5;BAZ1B;CENPA;CHAF1B;HIRIP3;CHAF1A;NASP;CENPI;MIS18BP1;BAHD1;OIP5;CENPN;CENPO;RBBP7;CENPP;CENPQ;ASF1B
chromatin remodeling at centromere (GO:0031055)	14/25	2.37507e-07	3.18531e-05	-2.25208	23.3189	HELLS;CENPU;CENPW;HJURP;CASC5;CENPA;CENPI;MIS18BP1;CENPN;OIP5;CENPO;RBBP7;CENPP;CENPQ
regulation of transcription involved in G1/S transition of mitotic cell cycle (GO:0000083)	14/26	4.55549e-07	5.93985e-05	-2.39605	23.3166	CDT1;PCNA;RRM2;CDC6;TYMS;DHFR;POLA1;CDC45;ORC1;CCNE1;CDK1;E2F1;FBXO5;E2F7
sister chromatid segregation (GO:0000819)	13/23	5.60108e-07	6.9188e-05	-2.39963	22.9853	TOP2A;SPAG5;PLK1;KNSTRN;ZWINT;NDC80;CIT;KIF18B;ESPL1;KIFC1;NUSAP1;NEK2;MAD2L1
CENP-A containing nucleosome assembly (GO:0034080)	13/23	5.60108e-07	6.9188e-05	-2.26809	21.7253	CENPU;CENPW;HJURP;CASC5;CENPA;CENPI;MIS18BP1;CENPN;OIP5;CENPO;RBBP7;CENPP;CENPQ
mitotic sister chromatid segregation (GO:0000070)	12/20	6.38815e-07	7.44424e-05	-2.40218	22.8339	KIF18B;SPAG5;ESPL1;KIFC1;PLK1;NUSAP1;NEK2;KNSTRN;ZWINT;NDC80;MAD2L1;CIT
recombinational repair (GO:0000725)	23/62	6.20368e-07	7.44424e-05	-2.13945	20.3365	MDC1;BLM;HELQ;LIG1;MCM8;XRCC2;H2AFX;XRCC3;TONSL;SMC6;BRCA1;BRCA2;SPIDR;RAD54B;RAD51AP1;MMS22L;RAD51;SFR1;RPA3;NABP2;RBBP8;RAD54L;RHNO1
double-strand break repair (GO:0006302)	34/114	6.50221e-07	7.44424e-05	-2.10561	20.0149	MDC1;FEN1;BLM;XRCC6BP1;MCM8;CDCA5;TONSL;BRCA1;SMC6;BRCA2;RAD54B;RAD51AP1;WRN;BRIP1;SFR1;CHEK2;RBBP8;RAD54L;XRCC6;HELQ;LIG1;XRCC2;H2AFX;XRCC3;ESCO2;BAZ1B;SPIDR;RNF168;POLA1;MMS22L;RAD51;RPA3;NABP2;TRIP13
regulation of chromosome segregation (GO:0051983)	23/63	8.62661e-07	9.64127e-05	-2.15668	19.9426	SPAG5;UBE2C;CDCA5;PLK1;BUB1B;TEX14;TTK;CDC6;KNSTRN;AURKB;CIT;CDC20;CENPF;CCNB1;RACGAP1;ESPL1;KIF2C;NEK2;FBXO5;ECT2;BUB1;DLGAP5;MAD2L1
DNA integrity checkpoint (GO:0031570)	28/86	8.85166e-07	9.66272e-05	-2.03862	18.8464	TOP2A;MDC1;BLM;BRCA1;BRIP1;CDC45;CHEK2;CHEK1;RBBP8;E2F1;CLSPN;TP63;IER3;CDT1;TIPIN;PLK1;H2AFX;CDC6;USP28;TICRR;CCNA2;CDK2;CDK1;DNA2;DTL;TP73;NEK11;RHNO1
centrosome organization (GO:0051297)	23/64	1.18895e-06	0.00012684	-1.9694	17.6706	PLK4;PPP1R12A;CEP152;XRCC2;PLK1;HAUS4;KIF11;BRCA1;HAUS5;BRCA2;HAUS1;AURKA;UXT;SGOL1;KIAA0101;HAUS8;CDK2;CDK1;SASS6;NEK2;CNTROB;BBS4;CDK5RAP2
negative regulation of cell cycle (GO:0045786)	88/430	1.36726e-06	0.00014262	-2.36625	20.9539	CDKN1C;TOP2A;MDC1;PRDM4;ZWILCH;CAB39L;GMNN;CCNF;BUB1B;TNFAIP3;BRCA1;CDC20;MTBP;GSG2;CHEK2;CHEK1;TIMP2;KNTC1;FBXO5;GTSE1;FBXO7;SOX4;TP63;CDK5RAP2;IER3;NKX3-1;GAS2L3;TIPIN;DUSP1;MAGI2;TEX14;VASH1;THOC5;TGFBR1;UHMK1;CCNA2;ESPL1;IRF1;DDIT3;PSME2;NUPR1;KIF20B;BLM;HDAC3;CAB39;TTK;EGFR;AURKB;AURKA;PPM1G;MUC1;CCNB1;TMEM67;TP53INP1;CLSPN;BUB1;E2F7;E2F8;BARD1;CDKN2B;ZFHX3;TGFB2;SMAD3;CDKN2C;CDKN2A;UBE2C;DD…
double-strand break repair via homologous recombination (GO:0000724)	22/61	1.88474e-06	0.000188233	-2.08844	17.9143	MDC1;BLM;HELQ;LIG1;MCM8;XRCC2;H2AFX;XRCC3;TONSL;SMC6;BRCA1;BRCA2;SPIDR;RAD54B;RAD51AP1;MMS22L;RAD51;SFR1;RPA3;NABP2;RBBP8;RAD54L
microtubule organizing center organization (GO:0031023)	24/70	1.86117e-06	0.000188233	-1.99725	17.132	PLK4;PPP1R12A;CEP152;XRCC2;PLK1;HAUS4;KIF11;BRCA1;HAUS5;BRCA2;AURKA;HAUS1;UXT;SGOL1;KIAA0101;HAUS8;CDK2;CDK1;SASS6;NEK2;CNTROB;BBS4;CDK5RAP2;CLASP2
regulation of microtubule cytoskeleton organization (GO:0070507)	30/100	2.53619e-06	0.000248018	-2.166	17.9822	CCNF;DIXDC1;STMN3;STMN4;BRCA1;SKA3;SKA1;AURKB;AURKA;CCNB1;RACGAP1;TMEM67;CHEK1;INPP5J;NEK2;ECT2;CDK5RAP2;CLASP2;PLK4;BORA;SPAG5;XRCC3;KNSTRN;TPX2;CLIP1;PSRC1;TRPV4;MAP6D1;FKBP4;EPHA3
DNA replication-independent nucleosome assembly (GO:0006336)	15/33	2.88632e-06	0.000270968	-2.29437	18.8449	CENPU;CENPW;HJURP;CASC5;CENPA;NASP;CENPI;MIS18BP1;CENPN;OIP5;CENPO;RBBP7;CENPP;CENPQ;ASF1B
DNA replication-independent nucleosome organization (GO:0034724)	15/33	2.88632e-06	0.000270968	-2.28934	18.8035	CENPU;CENPW;HJURP;CASC5;CENPA;NASP;CENPI;MIS18BP1;CENPN;OIP5;CENPO;RBBP7;CENPP;CENPQ;ASF1B
regulation of nuclear division (GO:0051783)	37/138	3.6807e-06	0.000338768	-2.16106	17.2673	PDGFB;BUB1B;TTK;PKMYT1;HOXA13;AURKA;CDC20;CHEK1;NUSAP1;KNTC1;NEK2;FBXO5;BUB1;DLGAP5;MAP9;EDN1;BORA;CAV2;UBE2C;INSR;PLK1;DAPK3;LIF;TEX14;CDC6;CDC25C;BMP7;CIT;CENPE;ANLN;CENPF;RGCC;ESPL1;BIRC5;PLCB1;KIF20B;MAD2L1
mitotic cell cycle checkpoint (GO:0007093)	30/103	4.95087e-06	0.000446911	-2.06929	15.9607	TOP2A;MDC1;BLM;ZWILCH;BUB1B;TTK;AURKB;CDC20;MTBP;CCNB1;KNTC1;CLSPN;BUB1;TP63;IER3;CDKN2B;TIPIN;UBE2C;PLK1;TEX14;ZWINT;TICRR;CCNA2;CENPF;CDK2;NABP2;CDK1;NEK11;TP73;MAD2L1
cytokinesis (GO:0000910)	25/79	5.9607e-06	0.000527915	-1.98632	14.9899	ARL3;KLHL13;BRCA2;CECR2;RACGAP1;NUSAP1;ECT2;MYH10;CEP55;MAP9;SPTBN1;BBS4;PLK1;NEK7;DAPK3;KIF23;CIT;ANLN;BIN3;ESPL1;PRC1;INCENP;MYH9;BIRC5;KIF20A
DNA conformation change (GO:0071103)	29/99	6.25193e-06	0.000543455	-2.08044	15.6398	TOP2A;PIF1;BLM;MCM7;CDCA5;NCAPG2;DDX12P;HMGB2;NCAPG;NCAPH;SMC2;RAD54B;RECQL4;WRN;BRIP1;NUSAP1;XRCC6;DDX11;NCAPH2;RAD51;CDK1;MCM3;MCM4;NCAPD2;MCM5;NCAPD3;DNA2;MCM6;MCM2
spindle assembly (GO:0051225)	16/39	6.96901e-06	0.000594774	-2.12049	15.7496	HDAC3;TUBB;NEK7;HAUS4;HAUS5;KIF11;HAUS1;AURKA;HAUS8;KIFC1;CHEK2;FLNA;MYBL2;NEK2;FBXO5;MAP9
regulation of microtubule-based process (GO:0032886)	33/124	1.42889e-05	0.00119772	-2.12961	14.3266	CCNF;DIXDC1;STMN3;STMN4;BRCA1;SKA3;SKA1;AURKB;AURKA;CCNB1;RACGAP1;TMEM67;CHEK1;INPP5J;NEK2;ECT2;BBS4;CDK5RAP2;CLASP2;PLK4;BORA;SPAG5;XRCC3;KNSTRN;TPX2;CLIP1;PSRC1;TRPV4;TACC3;MAP6D1;FKBP4;EPHA3;CCDC40
protein localization to chromosome, centromeric region (GO:0071459)	8/12	1.75834e-05	0.00144801	-2.02844	13.2611	MTBP;GSG2;CDK1;BUB1B;CASC5;SPDL1;CENPA;AURKB
nucleotide-excision repair, DNA gap filling (GO:0006297)	11/22	2.03281e-05	0.00164518	-2.1051	13.4935	POLA1;RFC3;RFC4;PCNA;LIG1;RFC2;POLD1;RPA3;POLE2;POLD2;POLE
ATP-dependent chromatin remodeling (GO:0043044)	18/52	3.0487e-05	0.00242553	-1.84335	11.1001	CENPU;SMARCC1;CENPW;HJURP;CHD5;CASC5;CENPA;CECR2;NASP;CENPI;MIS18BP1;ANP32E;CENPN;OIP5;CENPO;RBBP7;CENPP;CENPQ
positive regulation of mitotic cell cycle (GO:0045931)	28/103	4.09264e-05	0.00320181	-2.10673	12.1011	MEPCE;PDGFB;DBF4B;BRCA2;HOXA13;AURKA;MTBP;CCNB1;LSM11;NUSAP1;EIF4EBP1;DLGAP5;NKX3-1;EDN1;DUSP3;UBE2C;INSR;PLK1;XRCC3;CDC7;CDC6;CDC25B;RGCC;ESPL1;CDK1;BIRC5;PLCB1;MAD2L1
cell division (GO:0051301)	33/131	4.79187e-05	0.00368738	-2.0379	11.418	TOP2A;DIXDC1;PARD6G;SKA1;CKS1B;GNAI2;CCNB2;TUBA1C;TUBA1B;DSN1;CCNB1;PARD6A;TUBA1A;CNTRL;TP63;TGFB2;LIG1;SPAG5;CDKN2A;TUBB;CDC7;THOC5;SEPT3;PARD3B;ASPM;VANGL2;CDK6;CCNY;CCNE1;BIRC5;MCM5;CDK14;LLGL2
DNA biosynthetic process (GO:0071897)	18/54	5.41887e-05	0.00410261	-2.00134	10.9996	POLQ;RFC3;PCNA;LIG1;PRIMPOL;CTGF;POLA1;POLA2;WRN;CENPF;KIAA0101;POLD1;POLE2;POLD2;TK2;TK1;DTL;POLE
establishment of chromosome localization (GO:0051303)	11/24	5.66785e-05	0.004223	-2.10946	11.5329	CENPE;CENPF;KIF18A;CCNB1;PSRC1;CDCA5;BIRC5;CDCA8;SPDL1;GEM;DLGAP5
regulation of cyclin-dependent protein serine/threonine kinase activity (GO:0000079)	25/89	5.7675e-05	0.0042301	-1.9261	10.5272	BLM;PDGFB;TNFAIP3;PKMYT1;EGFR;CKS1B;CCNB2;CCNB1;SFN;FBXO7;CDKN2B;CNTD2;CDKN2C;CDKN2A;PLK1;CDC6;CDC25C;CDC25A;CCNA2;PSRC1;TFAP4;RGCC;CCNY;CCNE1;CDKN3
metaphase plate congression (GO:0051310)	9/17	6.6535e-05	0.00474205	-2.07698	11.1145	CENPE;CENPF;KIF18A;CCNB1;PSRC1;CDCA5;CDCA8;SPDL1;GEM
spindle checkpoint (GO:0031577)	15/41	6.66756e-05	0.00474205	-2.02079	10.8138	UBE2C;PLK1;BUB1B;CASC5;TEX14;TTK;AURKB;CDC20;MTBP;CENPF;CCNB1;BIRC5;SPDL1;BUB1;MAD2L1
DNA duplex unwinding (GO:0032508)	18/55	7.12627e-05	0.00499264	-1.95424	10.3571	TOP2A;PIF1;XRCC6;BLM;MCM7;DDX11;DDX12P;RAD54B;RECQL4;BRIP1;WRN;RAD51;MCM3;MCM4;MCM5;DNA2;MCM6;MCM2
negative regulation of cell cycle process (GO:0010948)	53/254	9.5775e-05	0.0064224	-2.22135	11.2133	TOP2A;MDC1;ZWILCH;CCNF;BUB1B;BRCA1;CDC20;MTBP;CHEK2;GSG2;CHEK1;KNTC1;FBXO5;GTSE1;FBXO7;TP63;SOX4;IER3;CDK5RAP2;TIPIN;TEX14;THOC5;CCNA2;ESPL1;PSME2;BLM;TTK;AURKB;AURKA;MUC1;CCNB1;TMEM67;CLSPN;BUB1;E2F7;E2F8;CDKN2B;UBE2C;PLK1;LIF;BMP7;ZWINT;TICRR;CENPF;TFAP4;RGCC;CDK2;NABP2;CDK1;NEK11;TP73;MAD2L1;EZH2
generation of neurons (GO:0048699)	7/11	9.52443e-05	0.0064224	-1.56875	7.91898	TGFB2;CDK6;SIX4;TCF7;SIX1;DBN1;CIT
DNA replication checkpoint (GO:0000076)	7/11	9.52443e-05	0.0064224	-1.42497	7.19317	CDT1;TIPIN;CDC45;DNA2;CLSPN;CDC6;TICRR
negative regulation of cell division (GO:0051782)	20/66	9.82959e-05	0.00649861	-1.96073	9.87458	BLM;INTU;UBE2C;PLK1;LIF;BUB1B;TEX14;TTK;BMP7;AURKB;CDC20;ASPM;CENPF;RGCC;CHEK1;FBXO5;BUB1;E2F7;MAD2L1;E2F8
negative regulation of mitotic cell cycle (GO:0045930)	47/219	0.000115386	0.00752255	-2.16932	10.6076	TOP2A;MDC1;BLM;ZWILCH;BUB1B;TTK;EGFR;AURKB;CDC20;MTBP;MUC1;CCNB1;CHEK2;GSG2;CHEK1;TIMP2;KNTC1;CLSPN;FBXO5;GTSE1;FBXO7;BUB1;E2F7;TP63;SOX4;IER3;NKX3-1;CDKN2B;TIPIN;SMAD3;UBE2C;PLK1;TEX14;BMP7;ZWINT;TICRR;CCNA2;CENPF;RGCC;CDK2;NABP2;CDK1;PSME2;TP73;NEK11;MAD2L1;EZH2
DNA geometric change (GO:0032392)	18/57	0.000120159	0.00762195	-1.9522	9.52035	TOP2A;PIF1;XRCC6;BLM;MCM7;DDX11;DDX12P;RAD54B;RECQL4;BRIP1;WRN;RAD51;MCM3;MCM4;MCM5;MCM6;DNA2;MCM2
DNA damage checkpoint (GO:0000077)	22/77	0.000119422	0.00762195	-1.938	9.45109	MDC1;BLM;TIPIN;PLK1;H2AFX;BRCA1;USP28;CCNA2;BRIP1;CHEK2;CHEK1;CDK2;RBBP8;CDK1;E2F1;CLSPN;DTL;TP63;NEK11;RHNO1;TP73;IER3
regulation of mitotic cell cycle phase transition (GO:1901990)	52/251	0.000134118	0.00839399	-2.21011	10.5649	TOP2A;MDC1;PID1;ZWILCH;BUB1B;CDC20;MTBP;LSM11;GSG2;KNTC1;FBXO5;GTSE1;FBXO7;DLGAP5;TP63;SOX4;IER3;TIPIN;TEX14;CCNA2;ESPL1;PSME2;PLCB1;BLM;MEPCE;TTK;DBF4B;AURKB;MUC1;CCNB1;E2F1;CLSPN;BUB1;E2F7;CDKN2B;UBE2C;CDKN2A;PLK1;CDC7;CDC6;ZWINT;TICRR;CENPE;CENPF;RGCC;CDK2;NABP2;CDK1;TP73;NEK11;MAD2L1;EZH2
protein localization to chromosome (GO:0034502)	11/26	0.00013831	0.00854244	-2.27511	10.8357	MTBP;GSG2;PLK1;CDK1;BUB1B;CASC5;ESCO2;SPDL1;CENPA;AURKB;EZH2
neurogenesis (GO:0022008)	14/39	0.000147082	0.00896625	-2.15574	10.1628	TGFB2;TCF7;RITA1;SIX1;WDR62;ASCL1;CIT;CDK6;SIX4;KIF3A;PRDM16;TACC3;DBN1;CDK5RAP2
chromatin remodeling (GO:0006338)	29/118	0.00021243	0.0127839	-1.98299	8.64496	SUV39H2;HJURP;CHD5;CASC5;CENPA;CECR2;MIS18BP1;BAHD1;MYB;CHEK1;OIP5;RBBP7;TP63;CENPU;HELLS;SMARCC1;PBRM1;CENPW;CDKN2A;BAZ1B;ESR1;SMARCA2;NASP;CENPI;ANP32E;CENPN;CENPO;CENPP;CENPQ
protein localization to kinetochore (GO:0034501)	6/9	0.000220661	0.0131112	-0.852241	3.69386	MTBP;CDK1;BUB1B;CASC5;SPDL1;AURKB
cellular response to acid chemical (GO:0071229)	34/147	0.000224856	0.0131934	-2.15532	9.32832	RET;RARG;DNMT1;PID1;PTGER2;PDGFB;ADCY6;EGFR;MUC1;CCNB1;SOCS1;PDGFC;CAPN2;DNMT3B;E2F1;SH3BP4;WNT3;ABCA1;CPT1A;AKR1C1;TESC;DNMT3A;AKR1C3;AKR1C2;PTK6;NME1;CPEB1;RRAGC;NEURL1;RRAGD;COL6A1;RARA;CPEB3;EPHA3
regulation of cell cycle phase transition (GO:1901987)	53/264	0.000265854	0.0154064	-2.18332	9.11093	TOP2A;MDC1;PID1;ZWILCH;BUB1B;CDC20;MTBP;LSM11;CHEK2;GSG2;KNTC1;FBXO5;GTSE1;FBXO7;DLGAP5;TP63;SOX4;IER3;TIPIN;TEX14;CCNA2;ESPL1;PSME2;PLCB1;BLM;MEPCE;TTK;DBF4B;AURKB;MUC1;CCNB1;E2F1;CLSPN;BUB1;E2F7;CDKN2B;UBE2C;CDKN2A;PLK1;CDC7;CDC6;ZWINT;TICRR;CENPE;CENPF;RGCC;CDK2;NABP2;CDK1;TP73;MAD2L1;EZH2;NEK11
positive regulation of cell cycle (GO:0045787)	55/278	0.000302762	0.0173313	-2.30922	9.36446	BRCA1;BRCA2;HOXA13;CTGF;MTBP;LSM11;CSPP1;NUSAP1;GTSE1;DLGAP5;TP63;SOX4;NKX3-1;EDN1;DUSP3;KIF23;CDC25B;PSRC1;ESPL1;CCNY;RARA;BIRC5;PSME2;PLCB1;RHNO1;MEPCE;GATA6;PDGFB;DBF4B;ASCL1;EGFR;AURKB;AURKA;MUC1;CCNB1;BCL2L11;RACGAP1;EIF4EBP1;ECT2;E2F7;E2F8;PLK4;TGFB2;UBE2C;CDKN2A;INSR;XRCC3;PLK1;CDC7;CDC6;FOSL1;RGCC;CDK2;CDK1;MAD2L1
mitotic DNA integrity checkpoint (GO:0044774)	13/37	0.000322449	0.0182359	-1.94617	7.79319	TOP2A;MDC1;TIPIN;BLM;TICRR;CCNA2;CDK2;CDK1;CLSPN;TP63;IER3;NEK11;TP73
mitotic metaphase plate congression (GO:0007080)	7/13	0.00039444	0.0217824	-1.58216	6.05439	CENPE;CCNB1;KIF18A;PSRC1;CDCA5;CDCA8;SPDL1
mitotic chromosome condensation (GO:0007076)	7/13	0.00039444	0.0217824	-1.38933	5.3165	CDCA5;NUSAP1;NCAPG;NCAPD2;NCAPD3;NCAPH;SMC2
chromosome condensation (GO:0030261)	11/29	0.000434007	0.0236887	-1.95816	7.32891	TOP2A;CDCA5;NCAPH2;NCAPG2;NUSAP1;CDK1;NCAPG;NCAPD2;NCAPD3;NCAPH;SMC2
nucleoside monophosphate metabolic process (GO:0009123)	77/427	0.000474181	0.025584	-2.17902	7.98781	TOP2A;DDX12P;NUDT1;KIF14;CHD5;TTF2;KIF11;ATP12A;ABCA12;ATP5G1;KIF15;KIF5C;TK2;UPP1;TK1;KIF1A;ABCC4;RFC3;ABCC2;DDX11;TAP2;KIF24;ENTPD8;KIF23;AMPD3;KIF6;ACLY;KIFC1;DMC1;MYH9;KIF2C;HPRT1;DNA2;KIF20A;KIF20B;ABCG2;PIF1;BLM;DNAH1;DTYMK;DNAH7;DNAH5;ABCB9;TYMS;RAD54B;RECQL4;DGUOK;WRN;BRIP1;DHX33;KIF3A;FIGNL1;MYH14;KIF3C;CCT8;MYH10;SLC25A25;ABCA1;POLQ;DYNC1H1;DNAH11;DUT;XRCC2;XRCC3;ATAD2;GTF2H2;GBAS;PAICS…
DNA unwinding involved in DNA replication (GO:0006268)	6/10	0.000493417	0.0263193	-0.857408	3.11878	TOP2A;RAD51;MCM7;MCM4;MCM6;MCM2
regulation of DNA replication (GO:0006275)	28/118	0.000500084	0.0263752	-2.00594	7.29226	PIF1;BLM;PID1;PCNA;DSCC1;GMNN;PDGFB;DBF4B;BRCA2;EGFR;CHEK2;PDGFC;E2F7;E2F8;CDT1;MAP2K4;JUN;TIPIN;INSR;CDC7;CDC6;ESCO2;TICRR;CDK2;CDK1;PPARG;DNA2;CERS1
regulation of DNA-dependent DNA replication (GO:0090329)	12/34	0.00051941	0.0270901	-2.03538	7.34485	CDT1;TIPIN;BLM;PID1;CHEK2;CDK2;CDC7;DBF4B;BRCA2;E2F7;TICRR;E2F8
response to steroid hormone (GO:0048545)	68/369	0.000538373	0.0277706	-2.2229	7.96639	OXTR;RARG;IL1RN;TPMT;NCF2;PDCD7;CITED4;HMGB2;RORA;ASH2L;BRCA1;CTGF;CA2;TK1;PSPH;NKX3-1;ACVR1;EDN1;ABCC2;H2AFZ;DUSP1;NME1;CCNA2;IFI27;MMP15;RARA;PPARG;PGR;DSG2;TFF1;ENG;PPARD;TLR2;ABCG2;DTYMK;SRC;GATA6;PDGFB;STC1;TNFRSF11B;TYMS;EGFR;STRN3;CALCR;ZNF703;HMOX1;SLIT2;ARSB;PCK2;ARNT2;GSTM3;TGFB2;GOT1;VDR;AKR1C3;NR1D2;FBXO32;ESR1;BMP7;FOSL1;KRT19;REST;TFAP4;FOSB;KRAS;CALM3;CD24;PAM
response to oxygen levels (GO:0070482)	51/259	0.000550164	0.0280703	-2.27267	8.12036	RYR1;OXTR;NCF2;RORA;ABAT;ICAM1;BBC3;CTGF;LOXL2;MB;PLAU;ADORA1;CAPN2;ANKRD1;PDK1;NKX3-1;EDN1;ATP1B1;ALDOC;ANGPTL4;SLC29A1;PPARD;TLR2;ENG;OPRD1;GATA6;PDGFB;STC1;ITPR2;FOXO1;MUC1;PAK1;CCNB1;STC2;E2F1;HMOX1;TCEB1;ARNT2;TGFB2;SMAD3;SMAD9;WTIP;BMP7;VASN;UCK2;CPEB1;RGCC;NF1;TACC3;CD24;PAM
protein-DNA complex assembly (GO:0065004)	27/113	0.00055623	0.0280746	-1.95399	6.98139	HIST1H2BJ;HMGB2;HJURP;CASC5;CENPA;CHAF1B;CHAF1A;MIS18BP1;OIP5;RBBP7;CENPU;CENPW;H2AFX;HIST2H2BE;NAP1L5;RAD51;NASP;CENPI;RPA3;POLR1E;CENPN;HIST1H2BH;CENPO;CENPP;CENPQ;ASF1B;MCM2
regulation of cytoskeleton organization (GO:0051493)	65/350	0.000570292	0.0284782	-2.26196	8.04945	ARPC1B;FHOD1;CCNF;DIXDC1;STMN3;STMN4;FMN1;BRCA1;ICAM1;CTGF;TMSB4X;CHEK1;CAPN2;NEK2;SYNPO;CDK5RAP2;EDN1;BORA;DAPK3;SHROOM2;AP1AR;KNSTRN;CIT;CLIP1;PSRC1;CDC42EP2;FKBP4;SHANK3;EPHA3;RAPGEF3;RHOQ;SEMA3E;SKA3;SKA1;AURKB;AURKA;PAK1;CCNB1;SCIN;RACGAP1;TMEM67;INPP5J;SLIT2;VILL;ECT2;SPTBN1;CLASP2;PLK4;ARFGEF1;SMAD3;DMTN;MAP3K1;SPAG5;XRCC3;GRHL3;TMSB4XP4;BST2;TPX2;RGCC;VANGL2;TRPV4;JMY;MAP6D1;PAM;MYO1F
regulation of mitotic metaphase/anaphase transition (GO:0030071)	14/44	0.000613986	0.0303374	-1.97556	6.90532	UBE2C;PLK1;BUB1B;TEX14;TTK;CDC6;CDC20;CENPE;CENPF;ESPL1;FBXO5;BUB1;DLGAP5;MAD2L1
nucleosome assembly (GO:0006334)	24/97	0.000646764	0.0316241	-1.93769	6.69245	CENPU;CENPW;HIST1H2BJ;H2AFX;HMGB2;HJURP;CASC5;CENPA;HIST2H2BE;NAP1L5;CHAF1B;CHAF1A;NASP;CENPI;MIS18BP1;CENPN;OIP5;HIST1H2BH;CENPO;RBBP7;CENPP;CENPQ;ASF1B;MCM2
response to amino acid (GO:0043200)	22/86	0.000658231	0.031853	-1.95556	6.74007	DNMT1;EDN1;CHUK;DNMT3A;SLC1A2;ASCL1;TYMS;EGFR;ICAM1;CTGF;CPEB1;SOCS1;RRAGC;NEURL1;COL6A1;PDGFC;RRAGD;CAPN2;DNMT3B;SH3BP4;CPEB3;ABCG2
negative regulation of mitotic cell cycle phase transition (GO:1901991)	40/192	0.000669248	0.0320556	-2.0823	7.1637	TOP2A;MDC1;BLM;ZWILCH;BUB1B;TTK;AURKB;CDC20;MTBP;MUC1;CCNB1;GSG2;KNTC1;CLSPN;FBXO5;GTSE1;FBXO7;BUB1;E2F7;TP63;SOX4;IER3;CDKN2B;TIPIN;UBE2C;PLK1;TEX14;ZWINT;TICRR;CCNA2;CENPF;RGCC;CDK2;NABP2;CDK1;PSME2;TP73;NEK11;MAD2L1;EZH2
establishment of organelle localization (GO:0051656)	36/168	0.000706443	0.0328321	-2.00868	6.86235	GPSM2;CDCA5;CDCA8;CENPA;RASGRP1;CPLX1;NTN1;UXT;CCNB1;PCLO;KIF3A;BLOC1S2;DPYSL2;SLIT1;NUSAP1;SPDL1;MYH10;DLGAP5;BBS4;CDK5RAP2;MREG;CEP152;SHROOM2;MYO5A;AP3B2;GEM;NDC80;CENPE;CENPF;KIF18A;PSRC1;ESPL1;MAP1B;MYH9;BIRC5;SPRY1
microtubule polymerization or depolymerization (GO:0031109)	7/14	0.00070428	0.0328321	-1.50706	5.14863	KIF18A;KIF18B;TRPV4;KIF24;KIF2C;FBXO5;TPPP
DNA damage response, signal transduction by p53 class mediator resulting in transcription of p21 class mediator (GO:0006978)	7/14	0.00070428	0.0328321	-1.48149	5.06127	MUC1;TFAP4;BRCA1;BRCA2;FOXM1;TP63;TP73
response to acid chemical (GO:0001101)	53/275	0.000734213	0.0337882	-2.23599	7.57473	RET;RARG;PID1;ICAM1;CTGF;CAPN2;DNMT3B;CPT1A;EDN1;ABCC2;CHUK;DUSP1;TESC;DNMT3A;NME1;RRAGC;COL6A1;RRAGD;RARA;PPARG;EPHA3;TLR2;PTGES;ABCG2;DNMT1;PTGER2;SLC1A2;PDGFB;ASCL1;TYMS;ADCY6;EGFR;MUC1;CCNB1;SOCS1;PDGFC;E2F1;SH3BP4;WNT3;MICB;ABCA1;AKR1C1;SLC10A3;AKR1C3;AKR1C2;PTK6;KLF4;GDAP1;IGF2R;DHFR;CPEB1;NEURL1;CPEB3
negative regulation of organelle organization (GO:0010639)	47/237	0.000756265	0.0340076	-2.17167	7.34279	PIF1;DNMT1;PID1;KDM1A;CCNF;BUB1B;TTK;BRCA1;MALSU1;AURKB;AURKA;CDC20;FLCN;CCNB1;SCIN;TMEM67;TMSB4X;CHEK1;INPP5J;DNMT3B;NEK2;SLIT2;VILL;FBXO5;BUB1;SPTBN1;CDK5RAP2;CLASP2;IER3;VAT1;ARFGEF1;DMTN;UBE2C;PLK1;LIF;SHROOM2;TEX14;BMP7;TMSB4XP4;CENPF;RGCC;ESPL1;TBC1D4;MAP6D1;FKBP4;SHANK3;MAD2L1
microtubule-based movement (GO:0007018)	39/187	0.000758867	0.0340076	-2.04148	6.90258	DNAH1;DNAH7;DNAH5;ARL3;KIF14;KIF11;RASGRP1;BICD2;KIF15;UXT;RACGAP1;KIF5C;KIF3A;BLOC1S2;KIF3C;KIF1A;DLGAP5;DYNC1H1;DNAH11;CEP152;LCA5;KIF24;KIF23;KIF6;AP3B2;CENPE;KIF18A;KIF18B;KIFC1;KIF26A;IFT81;MAP1B;KIF4A;TTC30A;KIF2C;APBA1;KIF20A;KIF20B;CCDC40
microtubule bundle formation (GO:0001578)	13/40	0.000760716	0.0340076	-1.96541	6.64538	MTCL1;PLK1;PLA2G3;TTLL5;CLIP1;IFT88;PSRC1;MAP2;MAP1B;NEURL1;TPPP;KIF20A;CDK5RAP2
response to ionizing radiation (GO:0010212)	29/127	0.000781591	0.0340399	-1.9342	6.53802	BLM;BRCA1;BRCA2;ICAM1;RAD51AP1;WRN;CHEK2;FIGNL1;DNMT3B;TMEM109;RAD54L;TOPBP1;ECT2;TP63;RRM1;XRCC6;DDIAS;XRCC2;H2AFX;USP28;SPIDR;TICRR;RNF168;RAD51;KRT16;FANCD2;NABP2;RHNO1;TP73
cellular response to amino acid stimulus (GO:0071230)	14/45	0.000790444	0.0340399	-1.88598	6.37504	DNMT1;DNMT3A;EGFR;CPEB1;SOCS1;RRAGC;NEURL1;RRAGD;PDGFC;COL6A1;CAPN2;DNMT3B;SH3BP4;CPEB3
regulation of metaphase/anaphase transition of cell cycle (GO:1902099)	14/45	0.000790444	0.0340399	-1.87911	6.35183	UBE2C;PLK1;BUB1B;TEX14;TTK;CDC6;CDC20;CENPE;CENPF;ESPL1;FBXO5;BUB1;DLGAP5;MAD2L1
maintenance of fidelity involved in DNA-dependent DNA replication (GO:0045005)	8/18	0.000777314	0.0340399	-1.72952	5.84618	MMS22L;WRN;BLM;TIPIN;POLD1;TONSL;BRCA2;PRIMPOL
negative regulation of cell cycle phase transition (GO:1901988)	41/200	0.000809575	0.0345468	-2.04323	6.87635	TOP2A;MDC1;BLM;ZWILCH;BUB1B;TTK;AURKB;CDC20;MTBP;MUC1;CCNB1;CHEK2;GSG2;KNTC1;CLSPN;FBXO5;GTSE1;BUB1;FBXO7;TP63;SOX4;E2F7;IER3;CDKN2B;TIPIN;UBE2C;PLK1;TEX14;ZWINT;TICRR;CCNA2;CENPF;RGCC;CDK2;NABP2;CDK1;PSME2;NEK11;TP73;MAD2L1;EZH2
mitotic spindle organization (GO:0007052)	11/31	0.000838605	0.0354632	-1.90766	6.37019	DYNC1H1;CHEK2;FLNA;MYBL2;NEK2;TTK;KIF11;MAP9;NDC80;AURKA;SPC25
ossification (GO:0001503)	27/116	0.000856204	0.0358841	-1.96308	6.53208	RYR1;ECM1;SLC26A2;NAB2;STC1;EGFR;FSTL3;CTGF;THBS3;MAPK8;RASSF2;PDLIM7;CSGALNACT1;EIF2AK3;BMP8B;SUCO;HSPG2;BMP7;KAZALD1;MMP9;RUNX2;EXT1;MN1;BMP1;MMP13;MGP;CDH11
response to decreased oxygen levels (GO:0036293)	48/245	0.000881396	0.036613	-2.19304	7.25314	RYR1;OPRD1;OXTR;GATA6;PDGFB;STC1;ITPR2;RORA;ABAT;ICAM1;CTGF;BBC3;LOXL2;MUC1;PAK1;CCNB1;PLAU;MB;STC2;CAPN2;ADORA1;ANKRD1;E2F1;HMOX1;TCEB1;NKX3-1;PDK1;ARNT2;EDN1;TGFB2;SMAD3;SMAD9;ATP1B1;WTIP;BMP7;VASN;CPEB1;RGCC;NF1;TACC3;ALDOC;ANGPTL4;SLC29A1;CD24;PAM;TLR2;ENG;PPARD
cell cycle arrest (GO:0007050)	31/140	0.000909268	0.0374395	-1.98433	6.51859	CDKN1C;CAB39;CAB39L;PPM1G;MTBP;TP53INP1;NKX3-1;BARD1;CDKN2B;ZFHX3;GAS2L3;TGFB2;CDKN2C;SMAD3;CDKN2A;DDIAS;DUSP1;MAGI2;VASH1;TGFBR1;UHMK1;CDK6;RGCC;RHEB;IRF1;DDIT3;JMY;HBP1;KIF20B;TP73;CDKN3
regulation of DNA metabolic process (GO:0051052)	51/265	0.000944228	0.0379911	-2.12173	6.9389	TOP2A;PID1;DSCC1;GMNN;BRCA1;BRCA2;FOXM1;CHEK2;CHEK1;ANKRD1;KPNA2;IER3;MAP2K4;TIPIN;APAF1;H2AFX;DNMT3A;ESCO2;SPIDR;RNF168;PPARG;DNA2;CERS1;PIF1;BLM;PCNA;PARPBP;PDGFB;DBF4B;EGFR;RAD51AP1;CCNB1;FIGNL1;PDGFC;RPS3;STAT6;E2F7;E2F8;CDT1;JUN;CDKN2A;INSR;CDC7;CDC6;DEK;TICRR;RGCC;RAD51;CDK2;CDK1;FGFR4
negative regulation of cellular component movement (GO:0051271)	38/183	0.0009584	0.0379911	-2.01057	6.57539	NRP1;IL1RN;C5AR2;SERPINE1;CHRD;PDGFB;STC1;ABHD6;PTPN23;LDLRAD4;CNN2;FLCN;SLC9A3R1;SHH;TP53INP1;ADORA1;SLIT1;HMOX1;CYP1B1;SLIT2;WNT3;IGFBP3;MAGI2;AP1AR;VASH1;SULF1;KLF4;BST2;RAP2C;OLFM1;RGCC;KRT16;NF1;PLCB1;TRIB1;NBL1;PPARD;ENG
regulated secretory pathway (GO:0045055)	12/36	0.000934786	0.0379911	-1.80552	5.90479	VAMP7;RAB31;ANXA3;CEP152;TMEM79;S100A13;PIK3CD;PLA2G3;RAB11FIP2;ABCA12;RASGRP1;MYO1F
regulation of attachment of spindle microtubules to kinetochore (GO:0051988)	6/11	0.000971225	0.0379911	-0.854844	2.79569	CCNB1;RACGAP1;SPAG5;NEK2;ECT2;KNSTRN
protein heterotetramerization (GO:0051290)	6/11	0.000971225	0.0379911	-0.630888	2.06326	RRM1;RRM2;INSR;LRP4;PDSS1;ALDOC
spindle assembly involved in mitosis (GO:0090307)	6/11	0.000971225	0.0379911	-0.622293	2.03515	CHEK2;FLNA;MYBL2;NEK2;KIF11;MAP9
positive regulation of cell development (GO:0010720)	65/358	0.00104751	0.0406364	-2.13924	6.85219	RET;NRP1;SERPINE2;GPR68;TGFB1I1;DIXDC1;VLDLR;RND2;SHH;PALM;TIMP2;ANKRD1;DNMT3B;EPHB2;SCN1B;TGIF1;EDN1;SEMA6A;PRKCH;CAMK1D;DSCAM;MAGI2;NME1;ASPM;TIAM1;BIN1;MAP1B;RARA;RAPGEF2;PPARG;PRKD1;IL6ST;NBL1;SHANK3;EPHA3;TLR2;SEMA7A;ASCL1;NTN1;AURKA;MAPK9;ZNF703;FYN;SLIT2;DISC1;ECT2;WNT3;TGFB2;XRCC6;SMAD3;DMTN;KIDINS220;VDR;XRCC2;LIF;PTK6;BMP7;RGCC;BAMBI;CAPRIN2;NEURL1;CPEB3;LIMS1;TP73;EZH2
purine ribonucleoside monophosphate catabolic process (GO:0009169)	61/332	0.00108785	0.0415151	-2.04688	6.51256	TOP2A;DDX12P;NUDT1;KIF14;CHD5;TTF2;KIF11;ABCA12;KIF15;KIF5C;KIF1A;ABCC4;RFC3;ABCC2;DDX11;TAP2;KIF24;KIF23;AMPD3;KIF6;ACLY;KIFC1;DMC1;MYH9;KIF2C;HPRT1;DNA2;KIF20A;KIF20B;ABCG2;PIF1;BLM;DNAH1;DNAH7;DNAH5;ABCB9;RAD54B;RECQL4;WRN;BRIP1;DHX33;KIF3A;MYH14;KIF3C;CCT8;MYH10;ABCA1;POLQ;DYNC1H1;DNAH11;XRCC2;XRCC3;ATAD2;GTF2H2;SMARCA2;MYO1E;CENPE;KIF18A;KIF18B;RAD51;KIF4A
ribonucleoside monophosphate catabolic process (GO:0009158)	61/332	0.00108785	0.0415151	-2.0444	6.50465	TOP2A;DDX12P;NUDT1;KIF14;CHD5;TTF2;KIF11;ABCA12;KIF15;KIF5C;KIF1A;ABCC4;RFC3;ABCC2;DDX11;TAP2;KIF24;KIF23;AMPD3;KIF6;ACLY;KIFC1;DMC1;MYH9;KIF2C;HPRT1;DNA2;KIF20A;KIF20B;ABCG2;PIF1;BLM;DNAH1;DNAH7;DNAH5;ABCB9;RAD54B;RECQL4;WRN;BRIP1;DHX33;KIF3A;MYH14;KIF3C;CCT8;MYH10;ABCA1;POLQ;DYNC1H1;DNAH11;XRCC2;XRCC3;ATAD2;GTF2H2;SMARCA2;MYO1E;CENPE;KIF18A;KIF18B;RAD51;KIF4A
isoprenoid biosynthetic process (GO:0008299)	9/23	0.00111167	0.0420822	-1.89019	5.98838	IDI1;ALDH1A3;FDPS;COQ2;MVK;RDH10;PDSS1;MVD;FDFT1
purine nucleoside monophosphate catabolic process (GO:0009128)	61/333	0.00117374	0.0435591	-2.04234	6.39995	TOP2A;DDX12P;NUDT1;KIF14;CHD5;TTF2;KIF11;ABCA12;KIF15;KIF5C;KIF1A;ABCC4;RFC3;ABCC2;DDX11;TAP2;KIF24;KIF23;AMPD3;KIF6;ACLY;KIFC1;DMC1;MYH9;KIF2C;HPRT1;DNA2;KIF20A;KIF20B;ABCG2;PIF1;BLM;DNAH1;DNAH7;DNAH5;ABCB9;RAD54B;RECQL4;WRN;BRIP1;DHX33;KIF3A;MYH14;KIF3C;CCT8;MYH10;ABCA1;DYNC1H1;POLQ;DNAH11;XRCC2;XRCC3;ATAD2;GTF2H2;SMARCA2;MYO1E;CENPE;KIF18A;KIF18B;RAD51;KIF4A
protein-DNA complex subunit organization (GO:0071824)	30/136	0.00116231	0.0435591	-1.89077	5.92498	HIST1H2BJ;HMGB2;HJURP;CASC5;CHD5;CENPA;CHAF1B;CHAF1A;MIS18BP1;OIP5;RBBP7;CENPU;SMARCC1;CENPW;H2AFX;HIST2H2BE;NAP1L5;RAD51;NASP;CENPI;RPA3;ANP32E;POLR1E;CENPN;HIST1H2BH;CENPO;CENPP;CENPQ;ASF1B;MCM2
establishment of mitotic spindle localization (GO:0040001)	8/19	0.00119709	0.0435591	-1.62088	5.07926	GPSM2;ESPL1;NUSAP1;SPRY1;SPDL1;CENPA;NDC80;CDK5RAP2
lysosome localization (GO:0032418)	8/19	0.00119709	0.0435591	-1.49517	4.68532	CEP152;S100A13;TMEM106B;MAP6D1;PIK3CD;MAP6;PLA2G3;RASGRP1
DNA damage response, signal transduction resulting in transcription (GO:0042772)	7/15	0.00117922	0.0435591	-1.30954	4.10363	MUC1;TFAP4;BRCA1;BRCA2;FOXM1;TP63;TP73
regulation of neuron projection development (GO:0010975)	52/275	0.00127568	0.0446869	-2.00758	6.2397	RET;NRP1;ACHE;DIXDC1;VLDLR;RND2;CDC20;LGALS1;PALM;NCS1;ANKRD1;EPHB2;SCN1B;CAMK1D;DSCAM;MAGI2;NME1;CIT;TIAM1;FRMD7;MAP1B;RAPGEF2;TNIK;PRKD1;FKBP4;SHANK3;DBN1;NGEF;EPHA3;SEMA7A;CHRNA3;LRP4;NTN1;ADCY6;RTN4;DGUOK;INPP5J;SLIT1;FYN;SLIT2;DISC1;WNT3;PLXNA4;RAP1GAP2;KIDINS220;SS18L1;PTK6;BMP7;TRPV4;CAPRIN2;NEURL1;CPEB3
regulation of mitotic sister chromatid segregation (GO:0033047)	13/42	0.00127073	0.0446869	-1.8445	5.73283	UBE2C;PLK1;BUB1B;TEX14;TTK;CIT;CDC20;CENPF;ESPL1;FBXO5;BUB1;DLGAP5;MAD2L1
base-excision repair (GO:0006284)	13/42	0.00127073	0.0446869	-1.84257	5.72685	FEN1;PCNA;LIG1;PARP2;APEX2;UNG;WRN;NEIL3;TDG;POLD1;RPA3;POLD2;DNA2
regulation of sister chromatid segregation (GO:0033045)	13/42	0.00127073	0.0446869	-1.8393	5.71669	UBE2C;PLK1;BUB1B;TEX14;TTK;CIT;CDC20;CENPF;ESPL1;FBXO5;BUB1;DLGAP5;MAD2L1
regulation of mitotic sister chromatid separation (GO:0010965)	13/42	0.00127073	0.0446869	-1.83469	5.70234	UBE2C;PLK1;BUB1B;TEX14;TTK;CIT;CDC20;CENPF;ESPL1;FBXO5;BUB1;DLGAP5;MAD2L1
nucleoside monophosphate catabolic process (GO:0009125)	61/335	0.00136374	0.0474176	-2.03423	6.20189	TOP2A;DDX12P;NUDT1;KIF14;CHD5;TTF2;KIF11;ABCA12;KIF15;KIF5C;KIF1A;ABCC4;RFC3;ABCC2;DDX11;TAP2;KIF24;KIF23;AMPD3;KIF6;ACLY;KIFC1;DMC1;MYH9;KIF2C;HPRT1;DNA2;KIF20A;KIF20B;ABCG2;PIF1;BLM;DNAH1;DNAH7;DNAH5;ABCB9;RAD54B;RECQL4;WRN;BRIP1;DHX33;KIF3A;MYH14;KIF3C;CCT8;MYH10;ABCA1;DYNC1H1;POLQ;DNAH11;XRCC2;XRCC3;ATAD2;GTF2H2;SMARCA2;MYO1E;CENPE;KIF18A;KIF18B;RAD51;KIF4A
skeletal system development (GO:0001501)	34/162	0.00142457	0.0491685	-1.89902	5.72079	CDKN1C;PKDCC;SLC35D1;COL12A1;CHRD;TNFRSF11B;HOXA13;HSPB11;ETS2;SHH;EBP;RASSF2;SUFU;ACP2;PITX1;TP63;SOX4;HOXC6;TEAD4;DMRT2;VDR;EIF2AK3;BMP8B;SULF1;BMP7;MMP9;TGFBR1;RUNX1;EXT1;BMP1;CDH11;COL9A2;EPHA2;FBN1
GO Biological Processe – Down-regulated genes
Term	Overlap	P-value	Adjusted P-value	Z-score	Combined Score	Genes
mitotic cell cycle (GO:0000278)	134/404	1.16003e-56	4.42204e-53	-2.30482	277.847	ERCC6L;ZWILCH;GMNN;BUB1B;CASC5;SMC2;CDC20;PTTG1;KNTC1;NEK2;FBXO5;SKP2;CDK5RAP2;BORA;LIG1;VRK1;ESCO2;CDC25C;CDC25A;CDC25B;CCNE1;PSME2;DNA2;KIF20A;POM121;NUP205;CDCA5;CDCA8;NCAPG;PKMYT1;SKA1;NCAPH;CCNB2;CCNB1;DSN1;ORC1;CEP72;NUP88;PLK4;CDT1;UBE2C;XRCC2;NCAPH2;PLK1;CDC7;CDC6;NDC80;ZWINT;DHFR;POLA1;KIF18A;POLA2;KIF18B;CDK2;CDK1;TOP2A;LIN54;FEN1;SETD8;MCM7;MCM8;NCAPG2;MCM10;FOXM1;CKS1B;SGOL2;SGOL1;CNT…
organelle fission (GO:0048285)	87/325	3.7414e-29	4.75407e-26	-2.34347	136.644	DCLRE1A;SUV39H2;USP37;ERCC6L;SETD8;ZWILCH;CCNF;NCAPG2;BUB1B;CASC5;KIF11;BRCA2;MKI67;KIF15;CDC20;SGOL1;PTTG1;MIS18BP1;NUF2;PBK;OIP5;KNTC1;NEK2;CEP55;HELLS;PBRM1;TIPIN;BORA;HAUS4;VRK1;TEX14;HAUS5;CDC25C;MASTL;CDC25A;CIT;HAUS1;CDC25B;CCNA2;ASPM;INCENP;DMC1;TIMELESS;BIRC5;KIF2C;MTFR1;FAM64A;MTFR2;KIF20B;CDCA2;CDCA3;CDCA5;PEX11A;KLHL13;SKA3;PKMYT1;SKA1;AURKB;AURKA;CCNB2;DSN1;HAUS8;RBBP8;MCMBP;RAD54L;F…
nuclear division (GO:0000280)	83/298	3.55864e-29	4.75407e-26	-2.31322	134.88	DCLRE1A;SUV39H2;USP37;ERCC6L;SETD8;ZWILCH;CCNF;NCAPG2;BUB1B;CASC5;KIF11;BRCA2;MKI67;KIF15;CDC20;SGOL1;PTTG1;MIS18BP1;NUF2;PBK;OIP5;KNTC1;NEK2;CEP55;HELLS;PBRM1;TIPIN;BORA;HAUS4;VRK1;TEX14;HAUS5;CDC25C;MASTL;CDC25A;CIT;HAUS1;CDC25B;CCNA2;ASPM;INCENP;DMC1;TIMELESS;BIRC5;KIF2C;FAM64A;KIF20B;CDCA2;CDCA3;CDCA5;KLHL13;SKA3;PKMYT1;SKA1;AURKB;AURKA;CCNB2;DSN1;HAUS8;RBBP8;MCMBP;RAD54L;FAM83D;BUB1;CLASP2;C…
mitotic nuclear division (GO:0007067)	73/240	1.93986e-28	1.84869e-25	-2.27183	129.381	DCLRE1A;USP37;ERCC6L;SETD8;ZWILCH;CCNF;NCAPG2;BUB1B;CASC5;KIF11;KIF15;CDC20;SGOL1;PTTG1;MIS18BP1;NUF2;PBK;OIP5;NEK2;KNTC1;CEP55;HELLS;TIPIN;PBRM1;BORA;HAUS4;VRK1;HAUS5;MASTL;CDC25C;CDC25A;HAUS1;CDC25B;CIT;CCNA2;ASPM;INCENP;TIMELESS;BIRC5;FAM64A;KIF2C;KIF20B;CDCA2;CDCA3;CDCA5;KLHL13;PKMYT1;SKA3;SKA1;AURKB;AURKA;CCNB2;DSN1;HAUS8;RBBP8;MCMBP;FAM83D;BUB1;CLASP2;CENPW;PLK1;CDC6;NDC80;TPX2;ANLN;CENPF;R…
chromosome organization (GO:0051276)	64/204	6.46881e-26	4.10985e-23	-2.2851	117.788	DCLRE1B;TOP2A;FEN1;NCAPG2;SMC6;SMC2;SGOL2;PTTG1;GSG2;FBXO4;NUSAP1;TNKS1BP1;NEK2;POLE;RFC3;RFC4;LIG1;RFC2;DDX11;KNSTRN;CIT;ESPL1;KIFC1;FANCD2;DKC1;DMC1;DNA2;PRIM2;PIF1;BLM;PCNA;PRIM1;CDCA5;NCAPG;CDCA8;CENPA;NCAPH;WRN;POLD1;POLD2;MCMBP;RAD54L;NAA50;XRCC6;CENPW;SPAG5;NCAPH2;PLK1;ZWINT;NDC80;CENPE;POLA1;CENPF;POLA2;KIF18B;CENPI;POLE2;RPA3;CDK1;NCAPD2;CENPN;NCAPD3;TRIP13;MAD2L1
DNA replication (GO:0006260)	61/186	6.33774e-26	4.10985e-23	-2.25631	116.304	FEN1;MCM7;MCM8;DSCC1;MCM10;BRCA1;CHTF18;CHAF1B;CHAF1A;CHEK1;TNKS1BP1;POLE;RFC3;RMI2;RFC4;LIG1;RFC2;CDC25C;CDC25A;DBF4;DKC1;MCM3;TFAM;MCM4;MCM5;DNA2;MCM6;DTL;MCM2;BLM;RNASEH2A;PDGFB;PRIMPOL;RECQL4;WRN;CDC45;ORC1;POLD1;POLD2;MCMBP;RBBP7;CLSPN;GINS2;POLQ;CDT1;DUT;RRM1;RRM2;GINS3;GINS4;CDC7;CDC6;TICRR;POLA1;POLA2;NASP;KIAA0101;POLE2;RPA3;CDK2;CDK1
cell cycle phase transition (GO:0044770)	75/280	2.69537e-25	1.46782e-22	-2.30896	116.079	LIN54;USP37;MCM7;MCM8;BUB1B;MCM10;FOXM1;CKS1B;CHEK2;CHEK1;MYB;CNTRL;NEK2;MYBL2;FBXO5;SKP2;POLE;RAB8A;CDK5RAP2;LIN52;TIPIN;BORA;TUBB;CDC25C;MASTL;CDC25A;CDC25B;CIT;CCNA2;MELK;DBF4;CCNY;CCNE1;TIMELESS;MCM3;BIRC5;MCM4;PSME2;MCM5;MCM6;MCM2;PRIM2;PCNA;PRIM1;CDCA5;PKMYT1;TYMS;IQGAP3;AURKA;CCNB2;CCNB1;CDC45;ORC1;RBBP8;EIF4EBP1;E2F1;CEP72;PLK4;CDT1;CDKN2C;RRM2;CEP152;PLK1;CDC7;CDC6;TPD52L1;DHFR;POLA1;CEN…
mitotic cell cycle phase transition (GO:0044772)	73/277	3.48532e-24	1.66076e-21	-2.30824	110.442	LIN54;USP37;MCM7;MCM8;BUB1B;MCM10;FOXM1;CKS1B;CHEK2;CHEK1;MYB;CNTRL;NEK2;MYBL2;FBXO5;SKP2;POLE;RAB8A;CDK5RAP2;LIN52;BORA;TUBB;CDC25C;MASTL;CDC25A;CDC25B;CIT;CCNA2;MELK;DBF4;CCNY;CCNE1;MCM3;BIRC5;MCM4;PSME2;MCM5;MCM6;MCM2;PRIM2;PCNA;PRIM1;CDCA5;PKMYT1;TYMS;IQGAP3;AURKA;CCNB2;CCNB1;CDC45;ORC1;RBBP8;EIF4EBP1;E2F1;CEP72;PLK4;CDT1;CDKN2C;RRM2;CEP152;PLK1;CDC7;CDC6;TPD52L1;DHFR;POLA1;CENPF;POLA2;POLE2;…
DNA strand elongation (GO:0022616)	26/35	1.84926e-23	7.83263e-21	-2.38798	110.554	DCLRE1B;PRIM2;FEN1;PCNA;MCM7;MCM8;PRIM1;CDC45;POLD1;POLD2;GINS1;GINS2;RFC3;RFC4;LIG1;RFC2;GINS4;POLA1;POLA2;RPA3;MCM3;MCM4;MCM5;DNA2;MCM6;MCM2
DNA repair (GO:0006281)	89/403	2.44213e-23	9.30938e-21	-2.44054	112.566	DCLRE1B;MDC1;DCLRE1A;FEN1;GTF2H2C;MCM8;NUDT1;TONSL;BRCA1;SMC6;FOXM1;BRCA2;CHAF1B;CHAF1A;PTTG1;EME1;SFR1;EXO1;CHEK2;CHEK1;TOPBP1;POLE;RFC3;RFC4;LIG1;RFC2;PARP2;H2AFX;ESCO2;BAZ1B;SPIDR;RNF168;MMS22L;NEIL3;FANCD2;MORF4L2;DNA2;DTL;RHNO1;PIF1;BLM;RNASEH2A;PCNA;XRCC6BP1;PARPBP;UHRF1;CDCA5;UNG;RAD54B;PRIMPOL;RAD51AP1;RECQL4;WRN;BRIP1;TDG;POLD1;POLR2D;POLD2;RBBP8;RAD54L;CLSPN;POLR2H;BARD1;FANCI;POLQ;XRCC…
DNA strand elongation involved in DNA replication (GO:0006271)	25/33	5.75322e-23	1.99375e-20	-2.4372	110.555	PRIM2;FEN1;PCNA;MCM7;MCM8;PRIM1;CDC45;POLD1;POLD2;GINS1;GINS2;RFC3;RFC4;LIG1;RFC2;GINS4;POLA1;POLA2;RPA3;MCM3;MCM4;MCM5;DNA2;MCM6;MCM2
DNA recombination (GO:0006310)	53/196	1.92046e-18	6.10067e-16	-2.2891	80.1939	TOP2A;MDC1;FEN1;MCM8;TONSL;HMGB2;BRCA1;SMC6;BRCA2;EME1;SFR1;EXO1;POLE;RFC3;RFC4;LIG1;RFC2;H2AFX;SPIDR;RNF168;MMS22L;DMC1;DNA2;RHNO1;PRIM2;PIF1;BLM;PCNA;PRIM1;TCF7;UNG;RAD54B;RECQL4;RAD51AP1;PSMC3IP;WRN;POLD1;POLD2;RBBP8;RAD54L;XRCC6;HELQ;XRCC2;XRCC3;APEX2;MND1;POLA1;POLA2;RAD51;POLE2;RPA3;NABP2;TRIP13
cell cycle checkpoint (GO:0000075)	46/156	8.47057e-18	2.48383e-15	-2.25173	75.7232	TOP2A;DCLRE1B;MDC1;BLM;ZWILCH;BUB1B;CASC5;TTK;BRCA1;AURKB;CDC20;MTBP;BRIP1;CCNB1;CDC45;CHEK2;CHEK1;RBBP8;E2F1;KNTC1;CLSPN;SPDL1;BUB1;IER3;CDT1;TIPIN;UBE2C;PLK1;H2AFX;TEX14;CDC6;USP28;ZWINT;FANCG;TICRR;CCNA2;CENPF;CDK2;NABP2;CDK1;BIRC5;DNA2;DTL;RHNO1;TP73;MAD2L1
cell cycle G1/S phase transition (GO:0044843)	44/152	9.46954e-17	2.40653e-14	-2.20513	69.1486	PRIM2;USP37;PCNA;MCM7;MCM8;PRIM1;CDCA5;MCM10;PKMYT1;TYMS;IQGAP3;CKS1B;CCNB1;CDC45;ORC1;MYB;RBBP8;EIF4EBP1;E2F1;FBXO5;SKP2;POLE;CDT1;CDKN2C;RRM2;CDC7;CDC6;CDC25A;DHFR;POLA1;POLA2;DBF4;CCNE1;POLE2;RPA3;CDK2;CDK1;MCM3;PSME2;MCM4;MCM5;MCM6;MCM2;CDKN3
G1/S transition of mitotic cell cycle (GO:0000082)	44/152	9.46954e-17	2.40653e-14	-2.20292	69.0791	PRIM2;USP37;PCNA;MCM7;MCM8;PRIM1;CDCA5;MCM10;PKMYT1;TYMS;IQGAP3;CKS1B;CCNB1;CDC45;ORC1;MYB;RBBP8;EIF4EBP1;E2F1;FBXO5;SKP2;POLE;CDT1;CDKN2C;RRM2;CDC7;CDC6;CDC25A;DHFR;POLA1;POLA2;DBF4;CCNE1;POLE2;RPA3;CDK2;CDK1;MCM3;PSME2;MCM4;MCM5;MCM6;CDKN3;MCM2
chromosome segregation (GO:0007059)	33/89	1.86176e-16	4.43564e-14	-2.13792	65.7337	TOP2A;HJURP;KIF11;BRCA1;SKA3;SKA1;SMC2;DSN1;SGOL1;PTTG1;NUF2;NUSAP1;NEK2;BUB1;CDK5RAP2;CENPW;SPAG5;PLK1;ESCO2;KNSTRN;NDC80;ZWINT;CIT;CENPF;KIF18B;ESPL1;KIFC1;INCENP;BIRC5;KIF2C;CENPN;SPC25;MAD2L1
mitotic recombination (GO:0006312)	20/31	2.01538e-16	4.51919e-14	-2.36998	72.8246	TOP2A;PRIM2;RFC3;FEN1;RFC4;PCNA;LIG1;RFC2;PRIM1;SMC6;RAD54B;POLA1;POLA2;RAD51;POLD1;RPA3;POLE2;POLD2;DNA2;POLE
telomere maintenance via semi-conservative replication (GO:0032201)	16/22	1.16524e-14	2.46773e-12	-2.4336	65.0445	PRIM2;RFC3;FEN1;RFC4;PCNA;LIG1;RFC2;PRIM1;POLA1;POLA2;POLD1;RPA3;POLE2;POLD2;DNA2;POLE
telomere maintenance via recombination (GO:0000722)	17/26	2.71865e-14	5.45446e-12	-2.43313	63.1023	PRIM2;RFC3;FEN1;RFC4;PCNA;LIG1;RFC2;PRIM1;SMC6;POLA1;POLA2;POLD1;RPA3;POLE2;POLD2;DNA2;POLE
telomere maintenance (GO:0000723)	25/62	8.71328e-14	1.66075e-11	-1.98847	49.3561	DCLRE1B;PRIM2;PIF1;FEN1;BLM;PCNA;PRIM1;SMC6;WRN;POLD1;POLD2;FBXO4;TNKS1BP1;POLE;RFC3;XRCC6;RFC4;LIG1;RFC2;POLA1;POLA2;DKC1;RPA3;POLE2;DNA2
double-strand break repair (GO:0006302)	34/114	1.11599e-13	2.0258e-11	-2.15944	53.1707	MDC1;FEN1;BLM;XRCC6BP1;MCM8;CDCA5;TONSL;BRCA1;SMC6;BRCA2;RAD54B;RAD51AP1;WRN;BRIP1;SFR1;CHEK2;RBBP8;RAD54L;XRCC6;HELQ;LIG1;XRCC2;H2AFX;XRCC3;ESCO2;BAZ1B;SPIDR;RNF168;POLA1;MMS22L;RAD51;RPA3;NABP2;TRIP13
telomere organization (GO:0032200)	25/63	1.35085e-13	2.34066e-11	-1.99276	48.7789	DCLRE1B;PRIM2;PIF1;BLM;FEN1;PCNA;PRIM1;SMC6;WRN;POLD1;POLD2;FBXO4;TNKS1BP1;POLE;XRCC6;RFC3;RFC4;LIG1;RFC2;POLA1;POLA2;DKC1;RPA3;POLE2;DNA2
microtubule cytoskeleton organization (GO:0000226)	52/245	1.99326e-13	3.30361e-11	-2.34046	56.4832	GPSM2;STMN3;CASC5;KIF11;UXT;TUBA1B;SGOL1;CHEK2;NUSAP1;NEK2;MYBL2;SPDL1;FBXO5;BBS4;CDK5RAP2;GAS2L3;TUBB;HAUS4;KIF24;TEX14;HAUS5;KNSTRN;HAUS1;PSRC1;ESPL1;KIFC1;CEP57L1;BIRC5;KIF2C;KIF20A;HDAC3;PLA2G3;TTK;CENPA;AURKB;AURKA;HAUS8;BLOC1S2;CEP72;CLASP2;SPAG5;PLK1;NDC80;TTLL5;KIF18A;KIF18B;PRC1;NEURL1;TACC3;CDK1;AUNIP;SPC25
DNA replication initiation (GO:0006270)	15/24	2.46413e-12	3.91386e-10	-2.30396	49.9069	PRIM2;MCM7;PRIM1;POLA1;POLA2;CDC45;ORC1;CCNE1;POLE2;MCM3;MCM4;MCM5;MCM6;POLE;MCM2
regulation of cell cycle process (GO:0010564)	77/481	2.68111e-12	4.08816e-10	-2.3971	51.82	TOP2A;MDC1;ZWILCH;CCNF;BUB1B;BRCA1;BRCA2;FOXM1;CDC20;MTBP;LSM11;CHEK2;GSG2;CSPP1;CHEK1;NUSAP1;KNTC1;NEK2;FBXO5;GTSE1;DLGAP5;BBS4;CDK5RAP2;IER3;TIPIN;BORA;KIF23;TEX14;THOC5;CDC25C;CDC25B;CIT;CCNA2;PSRC1;ESPL1;BIRC5;PSME2;KIF20B;RHNO1;BLM;CDCA5;MEPCE;PDGFB;TTK;DBF4B;PKMYT1;AURKB;AURKA;MUC1;CCNB1;RACGAP1;E2F1;CLSPN;ECT2;BUB1;E2F7;E2F8;PLK4;CDT1;UBE2C;XRCC3;PLK1;CDC7;CDC6;ZWINT;TICRR;TPX2;CENPE;ANLN;…
telomere maintenance via telomere lengthening (GO:0010833)	18/36	2.94928e-12	4.3241e-10	-2.23388	48.1662	PRIM2;FEN1;RFC3;RFC4;PCNA;LIG1;RFC2;PRIM1;POLA1;POLA2;DKC1;POLD1;RPA3;POLE2;POLD2;TNKS1BP1;DNA2;POLE
regulation of mitotic cell cycle (GO:0007346)	67/391	3.18257e-12	4.49332e-10	-2.39714	51.5943	TOP2A;MDC1;ZWILCH;BUB1B;BRCA2;CDC20;MTBP;LSM11;CHEK2;GSG2;CHEK1;NUSAP1;KNTC1;NEK2;FBXO5;GTSE1;DLGAP5;IER3;TIPIN;BORA;TEX14;CDC25C;CDC25B;CIT;CCNA2;PSRC1;ESPL1;BIRC5;PSME2;KIF20B;BLM;HDAC3;MEPCE;PDGFB;TTK;DBF4B;PKMYT1;ASCL1;AURKB;AURKA;MUC1;CCNB1;POLD1;EIF4EBP1;E2F1;CLSPN;BUB1;E2F7;AFAP1L2;UBE2C;XRCC3;PLK1;CDC7;CDC6;ZWINT;TICRR;TPX2;CENPE;ANLN;CENPF;RPA3;CDK2;CDK1;NABP2;TP73;MAD2L1;EZH2
recombinational repair (GO:0000725)	23/62	6.77219e-12	9.21986e-10	-2.1772	45.2955	MDC1;BLM;HELQ;LIG1;MCM8;XRCC2;H2AFX;XRCC3;TONSL;SMC6;BRCA1;BRCA2;SPIDR;RAD54B;RAD51AP1;MMS22L;RAD51;SFR1;RPA3;NABP2;RBBP8;RAD54L;RHNO1
regulation of chromosome segregation (GO:0051983)	23/63	9.97623e-12	1.31136e-09	-2.20101	45.0156	SPAG5;UBE2C;CDCA5;PLK1;BUB1B;TEX14;TTK;CDC6;KNSTRN;AURKB;CIT;CDC20;CENPF;CCNB1;RACGAP1;ESPL1;KIF2C;NEK2;FBXO5;ECT2;BUB1;DLGAP5;MAD2L1
DNA conformation change (GO:0071103)	29/99	1.16952e-11	1.43813e-09	-2.14616	43.6957	TOP2A;PIF1;BLM;MCM7;CDCA5;NCAPG2;DDX12P;HMGB2;NCAPG;NCAPH;SMC2;RAD54B;RECQL4;WRN;BRIP1;NUSAP1;XRCC6;DDX11;NCAPH2;RAD51;CDK1;MCM3;MCM4;NCAPD2;MCM5;NCAPD3;DNA2;MCM6;MCM2
chromatin assembly or disassembly (GO:0006333)	22/58	1.15448e-11	1.43813e-09	-2.13141	43.3953	HELLS;CENPU;SUV39H2;CENPW;HJURP;CASC5;BAZ1B;CENPA;CHAF1B;HIRIP3;CHAF1A;NASP;CENPI;MIS18BP1;BAHD1;OIP5;CENPN;CENPO;RBBP7;CENPP;CENPQ;ASF1B
microtubule-based process (GO:0007017)	70/437	2.61079e-11	3.1101e-09	-2.35495	46.1302	GPSM2;KIF14;CASC5;STMN3;KIF11;KIF15;UXT;TUBA1C;TUBA1B;SGOL1;CHEK2;NUSAP1;NEK2;MYBL2;SPDL1;FBXO5;GTSE1;DLGAP5;BBS4;CDK5RAP2;GAS2L3;TUBB;HAUS4;KIF24;TEX14;KIF23;HAUS5;KNSTRN;AP3B2;HAUS1;PSRC1;ESPL1;CEP57L1;KIFC1;BIRC5;KIF2C;KIF20A;KIF20B;HDAC3;ARL3;PLA2G3;TTK;RASGRP1;CENPA;AURKB;AURKA;RACGAP1;HAUS8;BLOC1S2;CEP72;CLASP2;PLK4;SPAG5;CEP152;PLK1;NDC80;CENPE;TTLL5;KIF18A;KIF18B;PRC1;KIF26A;KIF4A;NEURL1;…
double-strand break repair via homologous recombination (GO:0000724)	22/61	3.72111e-11	4.29845e-09	-2.13658	41.1612	MDC1;BLM;HELQ;LIG1;MCM8;XRCC2;H2AFX;XRCC3;TONSL;SMC6;BRCA1;BRCA2;SPIDR;RAD54B;RAD51AP1;MMS22L;RAD51;SFR1;RPA3;NABP2;RBBP8;RAD54L
G2/M transition of mitotic cell cycle (GO:0000086)	34/139	5.17913e-11	5.64081e-09	-2.09541	39.7985	LIN54;PKMYT1;FOXM1;AURKA;CCNB2;CCNB1;CHEK2;CHEK1;CNTRL;CEP72;NEK2;MYBL2;SKP2;RAB8A;LIN52;CDK5RAP2;PLK4;BORA;TUBB;CEP152;PLK1;CDC25C;MASTL;TPD52L1;CDC25A;CDC25B;CIT;CCNA2;CENPF;MELK;CCNY;CDK2;CDK1;BIRC5
cell cycle G2/M phase transition (GO:0044839)	34/139	5.17913e-11	5.64081e-09	-2.09291	39.7511	LIN54;PKMYT1;FOXM1;AURKA;CCNB2;CCNB1;CHEK2;CHEK1;CNTRL;CEP72;NEK2;MYBL2;SKP2;RAB8A;LIN52;CDK5RAP2;PLK4;BORA;TUBB;CEP152;PLK1;CDC25C;MASTL;TPD52L1;CDC25A;CDC25B;CIT;CCNA2;CENPF;MELK;CCNY;CDK2;CDK1;BIRC5
DNA integrity checkpoint (GO:0031570)	26/86	6.1526e-11	6.51492e-09	-2.05925	38.8152	TOP2A;MDC1;BLM;BRCA1;BRIP1;CDC45;CHEK2;CHEK1;RBBP8;E2F1;CLSPN;IER3;CDT1;TIPIN;PLK1;H2AFX;CDC6;USP28;TICRR;CCNA2;CDK2;CDK1;DNA2;DTL;TP73;RHNO1
chromatin remodeling at centromere (GO:0031055)	14/25	1.08383e-10	1.1089e-08	-2.23883	41.0094	HELLS;CENPU;CENPW;HJURP;CASC5;CENPA;CENPI;MIS18BP1;CENPN;OIP5;CENPO;RBBP7;CENPP;CENPQ
centrosome organization (GO:0051297)	22/64	1.10541e-10	1.1089e-08	-1.98893	36.4318	PLK4;CEP152;XRCC2;PLK1;HAUS4;KIF11;BRCA1;HAUS5;BRCA2;HAUS1;AURKA;UXT;SGOL1;KIAA0101;HAUS8;CDK2;CDK1;SASS6;NEK2;CNTROB;BBS4;CDK5RAP2
microtubule organizing center organization (GO:0031023)	23/70	1.19096e-10	1.16408e-08	-2.01943	36.8925	PLK4;CEP152;XRCC2;PLK1;HAUS4;KIF11;BRCA1;HAUS5;BRCA2;AURKA;HAUS1;UXT;SGOL1;KIAA0101;HAUS8;CDK2;CDK1;SASS6;NEK2;CNTROB;BBS4;CDK5RAP2;CLASP2
regulation of transcription involved in G1/S transition of mitotic cell cycle (GO:0000083)	14/26	2.19937e-10	2.096e-08	-2.36909	41.8871	CDT1;PCNA;RRM2;CDC6;TYMS;DHFR;POLA1;CDC45;ORC1;CCNE1;CDK1;E2F1;FBXO5;E2F7
histone exchange (GO:0043486)	15/31	3.57385e-10	3.3228e-08	-2.19109	37.7303	CENPU;CENPW;HJURP;CASC5;CENPA;NASP;CENPI;MIS18BP1;ANP32E;CENPN;OIP5;CENPO;RBBP7;CENPP;CENPQ
sister chromatid segregation (GO:0000819)	13/23	4.36923e-10	3.87338e-08	-2.35422	40.1784	TOP2A;SPAG5;PLK1;KNSTRN;ZWINT;NDC80;CIT;KIF18B;ESPL1;KIFC1;NUSAP1;NEK2;MAD2L1
CENP-A containing nucleosome assembly (GO:0034080)	13/23	4.36923e-10	3.87338e-08	-2.23898	38.2117	CENPU;CENPW;HJURP;CASC5;CENPA;CENPI;MIS18BP1;CENPN;OIP5;CENPO;RBBP7;CENPP;CENPQ
mitotic sister chromatid segregation (GO:0000070)	12/20	8.05592e-10	6.97936e-08	-2.36702	39.0031	KIF18B;SPAG5;ESPL1;KIFC1;PLK1;NUSAP1;NEK2;KNSTRN;ZWINT;NDC80;MAD2L1;CIT
mitotic cell cycle checkpoint (GO:0007093)	27/103	9.46271e-10	8.01597e-08	-2.0888	34.1295	TOP2A;MDC1;BLM;ZWILCH;BUB1B;TTK;AURKB;CDC20;MTBP;CCNB1;KNTC1;CLSPN;BUB1;IER3;TIPIN;UBE2C;PLK1;TEX14;ZWINT;TICRR;CCNA2;CENPF;CDK2;NABP2;CDK1;TP73;MAD2L1
DNA replication-independent nucleosome assembly (GO:0006336)	15/33	1.08145e-09	8.77122e-08	-2.31039	37.542	CENPU;CENPW;HJURP;CASC5;CENPA;NASP;CENPI;MIS18BP1;CENPN;OIP5;CENPO;RBBP7;CENPP;CENPQ;ASF1B
DNA replication-independent nucleosome organization (GO:0034724)	15/33	1.08145e-09	8.77122e-08	-2.30536	37.4603	CENPU;CENPW;HJURP;CASC5;CENPA;NASP;CENPI;MIS18BP1;CENPN;OIP5;CENPO;RBBP7;CENPP;CENPQ;ASF1B
spindle organization (GO:0007051)	22/74	2.57651e-09	2.04618e-07	-2.02194	31.1421	HDAC3;SPAG5;TUBB;HAUS4;TTK;KIF11;HAUS5;KNSTRN;NDC80;HAUS1;AURKA;ESPL1;HAUS8;KIFC1;CHEK2;TACC3;CEP72;AUNIP;MYBL2;NEK2;FBXO5;SPC25
regulation of mitosis (GO:0007088)	27/112	6.90904e-09	5.37495e-07	-2.13044	30.7557	PDGFB;BUB1B;TTK;PKMYT1;AURKA;CDC20;CHEK1;NUSAP1;NEK2;KNTC1;FBXO5;BUB1;DLGAP5;BORA;UBE2C;PLK1;TEX14;CDC6;CDC25C;CIT;CENPE;ANLN;CENPF;ESPL1;BIRC5;KIF20B;MAD2L1
regulation of cell division (GO:0051302)	42/234	8.9137e-09	6.7958e-07	-2.26874	32.2202	BLM;PDGFB;BUB1B;TTK;PKMYT1;BRCA2;AURKB;AURKA;CDC20;RACGAP1;CSPP1;CHEK1;NUSAP1;SFN;KNTC1;NEK2;FBXO5;ECT2;BUB1;DLGAP5;BBS4;E2F7;E2F8;BORA;UBE2C;PLK1;KIF23;TEX14;CDC6;THOC5;CDC25C;CDC25B;CIT;CENPE;ASPM;ANLN;CENPF;KIF18B;ESPL1;BIRC5;KIF20B;MAD2L1
negative regulation of cell cycle process (GO:0010948)	44/254	1.21214e-08	9.06017e-07	-2.27022	31.5883	TOP2A;MDC1;BLM;ZWILCH;CCNF;BUB1B;TTK;BRCA1;AURKB;AURKA;CDC20;MTBP;MUC1;CCNB1;CHEK2;GSG2;CHEK1;KNTC1;CLSPN;FBXO5;GTSE1;BUB1;E2F7;IER3;CDK5RAP2;E2F8;TIPIN;UBE2C;PLK1;TEX14;THOC5;ZWINT;TICRR;CCNA2;CENPF;TFAP4;ESPL1;CDK2;NABP2;CDK1;PSME2;TP73;MAD2L1;EZH2
DNA duplex unwinding (GO:0032508)	18/55	1.32984e-08	9.74873e-07	-2.00715	27.7808	TOP2A;PIF1;XRCC6;BLM;MCM7;DDX11;DDX12P;RAD54B;RECQL4;BRIP1;WRN;RAD51;MCM3;MCM4;MCM5;DNA2;MCM6;MCM2
regulation of mitotic cell cycle phase transition (GO:1901990)	43/251	2.47883e-08	1.77152e-06	-2.26688	30.0219	TOP2A;MDC1;BLM;ZWILCH;MEPCE;BUB1B;TTK;DBF4B;AURKB;CDC20;MTBP;MUC1;CCNB1;LSM11;GSG2;E2F1;KNTC1;CLSPN;FBXO5;GTSE1;BUB1;DLGAP5;E2F7;IER3;TIPIN;UBE2C;PLK1;CDC7;TEX14;CDC6;ZWINT;TICRR;CCNA2;CENPE;CENPF;ESPL1;CDK2;NABP2;CDK1;PSME2;TP73;MAD2L1;EZH2
DNA geometric change (GO:0032392)	18/57	2.50949e-08	1.77152e-06	-2.02206	26.7795	TOP2A;PIF1;XRCC6;BLM;MCM7;DDX11;DDX12P;RAD54B;RECQL4;BRIP1;WRN;RAD51;MCM3;MCM4;MCM5;MCM6;DNA2;MCM2
protein-DNA complex assembly (GO:0065004)	26/113	3.66879e-08	2.5428e-06	-2.05689	26.4974	HIST1H2BJ;HMGB2;HJURP;CASC5;CENPA;CHAF1B;CHAF1A;MIS18BP1;OIP5;RBBP7;CENPU;CENPW;H2AFX;NAP1L5;RAD51;NASP;CENPI;RPA3;POLR1E;CENPN;HIST1H2BH;CENPO;CENPP;CENPQ;ASF1B;MCM2
regulation of cell cycle phase transition (GO:1901987)	44/264	3.95901e-08	2.64767e-06	-2.24469	28.826	TOP2A;MDC1;BLM;ZWILCH;MEPCE;BUB1B;TTK;DBF4B;AURKB;CDC20;MTBP;MUC1;CCNB1;LSM11;CHEK2;GSG2;E2F1;KNTC1;CLSPN;FBXO5;GTSE1;BUB1;DLGAP5;E2F7;IER3;TIPIN;UBE2C;PLK1;CDC7;TEX14;CDC6;ZWINT;TICRR;CCNA2;CENPE;CENPF;ESPL1;CDK2;NABP2;CDK1;PSME2;TP73;MAD2L1;EZH2
spindle checkpoint (GO:0031577)	15/41	3.91279e-08	2.64767e-06	-2.06335	26.4972	UBE2C;PLK1;BUB1B;CASC5;TEX14;TTK;AURKB;CDC20;MTBP;CENPF;CCNB1;BIRC5;SPDL1;BUB1;MAD2L1
regulation of microtubule cytoskeleton organization (GO:0070507)	24/100	5.15023e-08	3.38494e-06	-2.13726	26.9212	PLK4;BORA;SPAG5;CCNF;XRCC3;STMN3;BRCA1;SKA3;KNSTRN;SKA1;AURKB;AURKA;TPX2;CCNB1;PSRC1;RACGAP1;CHEK1;INPP5J;NEK2;FKBP4;ECT2;EPHA3;CDK5RAP2;CLASP2
nucleotide-excision repair, DNA gap filling (GO:0006297)	11/22	5.46514e-08	3.53103e-06	-2.09731	26.3295	POLA1;RFC3;RFC4;PCNA;LIG1;RFC2;POLD1;RPA3;POLE2;POLD2;POLE
nucleosome assembly (GO:0006334)	23/97	1.23452e-07	7.84333e-06	-2.04043	23.987	CENPU;CENPW;HIST1H2BJ;H2AFX;HMGB2;HJURP;CASC5;CENPA;NAP1L5;CHAF1B;CHAF1A;NASP;CENPI;MIS18BP1;CENPN;OIP5;HIST1H2BH;CENPO;RBBP7;CENPP;CENPQ;ASF1B;MCM2
protein-DNA complex subunit organization (GO:0071824)	28/136	1.39909e-07	8.74316e-06	-2.05557	23.9417	HIST1H2BJ;HMGB2;HJURP;CASC5;CENPA;CHAF1B;CHAF1A;MIS18BP1;OIP5;RBBP7;CENPU;SMARCC1;CENPW;H2AFX;NAP1L5;RAD51;NASP;CENPI;RPA3;ANP32E;POLR1E;CENPN;HIST1H2BH;CENPO;CENPP;CENPQ;ASF1B;MCM2
DNA damage checkpoint (GO:0000077)	20/77	1.6434e-07	1.01042e-05	-1.97151	22.6775	MDC1;BLM;TIPIN;PLK1;H2AFX;BRCA1;USP28;CCNA2;BRIP1;CHEK2;CHEK1;CDK2;RBBP8;CDK1;E2F1;CLSPN;DTL;RHNO1;TP73;IER3
protein localization to chromosome, centromeric region (GO:0071459)	8/12	1.89751e-07	1.14815e-05	-1.93387	21.9973	MTBP;GSG2;CDK1;BUB1B;CASC5;SPDL1;CENPA;AURKB
ATP-dependent chromatin remodeling (GO:0043044)	16/52	2.2414e-07	1.33503e-05	-1.82604	20.4954	CENPU;SMARCC1;CENPW;HJURP;CASC5;CENPA;NASP;CENPI;MIS18BP1;ANP32E;CENPN;OIP5;CENPO;RBBP7;CENPP;CENPQ
regulation of microtubule-based process (GO:0032886)	26/124	2.65492e-07	1.55701e-05	-2.10572	23.3106	CCNF;STMN3;BRCA1;SKA3;SKA1;AURKB;AURKA;CCNB1;RACGAP1;CHEK1;INPP5J;NEK2;ECT2;BBS4;CDK5RAP2;CLASP2;PLK4;BORA;SPAG5;XRCC3;KNSTRN;TPX2;PSRC1;TACC3;FKBP4;EPHA3
negative regulation of cell cycle phase transition (GO:1901988)	35/200	2.85906e-07	1.65132e-05	-2.15653	23.7463	TOP2A;MDC1;BLM;ZWILCH;BUB1B;TTK;AURKB;CDC20;MTBP;MUC1;CCNB1;CHEK2;GSG2;KNTC1;CLSPN;FBXO5;GTSE1;BUB1;E2F7;IER3;TIPIN;UBE2C;PLK1;TEX14;ZWINT;TICRR;CCNA2;CENPF;CDK2;NABP2;CDK1;PSME2;TP73;MAD2L1;EZH2
negative regulation of mitotic cell cycle phase transition (GO:1901991)	34/192	3.15586e-07	1.79554e-05	-2.16258	23.6318	TOP2A;MDC1;BLM;ZWILCH;BUB1B;TTK;AURKB;CDC20;MTBP;MUC1;CCNB1;GSG2;KNTC1;CLSPN;FBXO5;GTSE1;BUB1;E2F7;IER3;TIPIN;UBE2C;PLK1;TEX14;ZWINT;TICRR;CCNA2;CENPF;CDK2;NABP2;CDK1;PSME2;TP73;MAD2L1;EZH2
chromatin remodeling (GO:0006338)	25/118	3.64145e-07	2.04135e-05	-2.00953	21.7016	SUV39H2;HJURP;CASC5;CENPA;MIS18BP1;BAHD1;MYB;CHEK1;OIP5;RBBP7;CENPU;HELLS;SMARCC1;PBRM1;CENPW;BAZ1B;ESR1;SMARCA2;NASP;CENPI;ANP32E;CENPN;CENPO;CENPP;CENPQ
DNA biosynthetic process (GO:0071897)	16/54	4.00122e-07	2.21053e-05	-1.97592	21.1812	POLQ;RFC3;PCNA;LIG1;PRIMPOL;POLA1;POLA2;WRN;CENPF;KIAA0101;POLD1;POLE2;POLD2;TK1;DTL;POLE
response to ionizing radiation (GO:0010212)	26/127	4.3469e-07	2.3672e-05	-2.03184	21.6416	BLM;BRCA1;BRCA2;RAD51AP1;WRN;CHEK2;FIGNL1;DNMT3B;TMEM109;RAD54L;TOPBP1;ECT2;RRM1;XRCC6;DDIAS;XRCC2;H2AFX;USP28;SPIDR;TICRR;RNF168;RAD51;FANCD2;NABP2;RHNO1;TP73
protein localization to chromosome (GO:0034502)	11/26	4.62873e-07	2.48517e-05	-2.30958	24.4875	MTBP;GSG2;PLK1;CDK1;BUB1B;CASC5;ESCO2;SPDL1;CENPA;AURKB;EZH2
nucleosome organization (GO:0034728)	25/120	5.09592e-07	2.698e-05	-2.0202	21.2534	HIST1H2BJ;HMGB2;HJURP;CASC5;CENPA;CHAF1B;CHAF1A;MIS18BP1;OIP5;RBBP7;CENPU;SMARCC1;CENPW;H2AFX;NAP1L5;NASP;CENPI;ANP32E;CENPN;HIST1H2BH;CENPO;CENPP;CENPQ;ASF1B;MCM2
regulation of nuclear division (GO:0051783)	27/138	6.79374e-07	3.54763e-05	-2.10279	21.5465	PDGFB;BUB1B;TTK;PKMYT1;AURKA;CDC20;CHEK1;NUSAP1;KNTC1;NEK2;FBXO5;BUB1;DLGAP5;BORA;UBE2C;PLK1;TEX14;CDC6;CDC25C;CIT;CENPE;ANLN;CENPF;ESPL1;BIRC5;KIF20B;MAD2L1
regulation of mitotic metaphase/anaphase transition (GO:0030071)	14/44	8.07787e-07	4.1612e-05	-2.06174	20.7971	UBE2C;PLK1;BUB1B;TEX14;TTK;CDC6;CDC20;CENPE;CENPF;ESPL1;FBXO5;BUB1;DLGAP5;MAD2L1
negative regulation of mitotic cell cycle (GO:0045930)	36/219	9.3318e-07	4.74304e-05	-2.1616	21.5215	TOP2A;MDC1;BLM;ZWILCH;BUB1B;TTK;AURKB;CDC20;MTBP;MUC1;CCNB1;CHEK2;GSG2;CHEK1;KNTC1;CLSPN;FBXO5;GTSE1;BUB1;E2F7;IER3;TIPIN;UBE2C;PLK1;TEX14;ZWINT;TICRR;CCNA2;CENPF;CDK2;NABP2;CDK1;PSME2;TP73;MAD2L1;EZH2
spindle assembly (GO:0051225)	13/39	1.09587e-06	5.43912e-05	-2.02481	19.8822	HDAC3;TUBB;HAUS4;HAUS5;KIF11;HAUS1;AURKA;HAUS8;KIFC1;CHEK2;MYBL2;NEK2;FBXO5
regulation of metaphase/anaphase transition of cell cycle (GO:1902099)	14/45	1.09867e-06	5.43912e-05	-2.00651	19.7025	UBE2C;PLK1;BUB1B;TEX14;TTK;CDC6;CDC20;CENPE;CENPF;ESPL1;FBXO5;BUB1;DLGAP5;MAD2L1
cytokinesis (GO:0000910)	19/79	1.20235e-06	5.87612e-05	-1.91059	18.613	ARL3;PLK1;KIF23;KLHL13;BRCA2;CIT;ANLN;BIN3;RACGAP1;ESPL1;PRC1;INCENP;NUSAP1;BIRC5;KIF20A;ECT2;MYH10;CEP55;BBS4
chromosome condensation (GO:0030261)	11/29	1.70982e-06	8.25043e-05	-1.99906	18.7965	TOP2A;CDCA5;NCAPH2;NCAPG2;NUSAP1;CDK1;NCAPG;NCAPD2;NCAPD3;NCAPH;SMC2
establishment of chromosome localization (GO:0051303)	10/24	1.84753e-06	8.7287e-05	-1.98916	18.5913	CENPE;CENPF;KIF18A;CCNB1;PSRC1;CDCA5;BIRC5;CDCA8;SPDL1;DLGAP5
DNA replication checkpoint (GO:0000076)	7/11	1.85473e-06	8.7287e-05	-1.21578	11.363	CDT1;TIPIN;CDC45;DNA2;CLSPN;CDC6;TICRR
regulation of DNA metabolic process (GO:0051052)	40/265	2.23581e-06	0.000103938	-2.20819	20.2529	TOP2A;PIF1;BLM;PCNA;PARPBP;DSCC1;GMNN;PDGFB;BRCA1;DBF4B;BRCA2;FOXM1;RAD51AP1;CCNB1;CHEK2;FIGNL1;CHEK1;RPS3;STAT6;KPNA2;E2F7;IER3;E2F8;MAP2K4;CDT1;TIPIN;APAF1;H2AFX;CDC7;CDC6;DEK;ESCO2;SPIDR;TICRR;RNF168;RAD51;CDK2;CDK1;DNA2;FGFR4
base-excision repair (GO:0006284)	13/42	2.8347e-06	0.00012565	-2.04667	18.3833	FEN1;PCNA;LIG1;PARP2;APEX2;UNG;WRN;NEIL3;TDG;POLD1;RPA3;POLD2;DNA2
regulation of sister chromatid segregation (GO:0033045)	13/42	2.8347e-06	0.00012565	-2.04481	18.3665	UBE2C;PLK1;BUB1B;TEX14;TTK;CIT;CDC20;CENPF;ESPL1;FBXO5;BUB1;DLGAP5;MAD2L1
regulation of mitotic sister chromatid separation (GO:0010965)	13/42	2.8347e-06	0.00012565	-2.04023	18.3254	UBE2C;PLK1;BUB1B;TEX14;TTK;CIT;CDC20;CENPF;ESPL1;FBXO5;BUB1;DLGAP5;MAD2L1
regulation of mitotic sister chromatid segregation (GO:0033047)	13/42	2.8347e-06	0.00012565	-2.03734	18.2994	UBE2C;PLK1;BUB1B;TEX14;TTK;CIT;CDC20;CENPF;ESPL1;FBXO5;BUB1;DLGAP5;MAD2L1
negative regulation of cell cycle (GO:0045786)	56/430	3.03628e-06	0.000133038	-2.25712	20.1445	TOP2A;MDC1;PRDM4;ZWILCH;CAB39L;GMNN;CCNF;BUB1B;BRCA1;CDC20;MTBP;GSG2;CHEK2;CHEK1;KNTC1;FBXO5;GTSE1;CDK5RAP2;IER3;GAS2L3;TIPIN;TEX14;THOC5;CCNA2;ESPL1;PSME2;KIF20B;BLM;HDAC3;TTK;AURKB;AURKA;PPM1G;MUC1;CCNB1;CLSPN;BUB1;E2F7;E2F8;BARD1;CDKN2C;UBE2C;DDIAS;PLK1;ZWINT;TICRR;CENPF;TFAP4;RHEB;CDK2;NABP2;CDK1;TP73;MAD2L1;EZH2;CDKN3
positive regulation of mitotic cell cycle (GO:0045931)	21/103	5.83876e-06	0.000252924	-2.02732	16.7911	UBE2C;PLK1;XRCC3;MEPCE;PDGFB;CDC7;DBF4B;CDC6;BRCA2;CDC25B;AURKA;MTBP;CCNB1;LSM11;ESPL1;CDK1;NUSAP1;EIF4EBP1;BIRC5;DLGAP5;MAD2L1
metaphase plate congression (GO:0051310)	8/17	6.81967e-06	0.000292096	-1.82551	14.8568	CENPE;CENPF;KIF18A;CCNB1;PSRC1;CDCA5;CDCA8;SPDL1
negative regulation of cell division (GO:0051782)	16/66	7.39268e-06	0.00030968	-1.89559	15.3163	BLM;UBE2C;PLK1;BUB1B;TEX14;TTK;AURKB;CDC20;ASPM;CENPF;CHEK1;FBXO5;BUB1;E2F7;MAD2L1;E2F8
protein localization to kinetochore (GO:0034501)	6/9	7.35593e-06	0.00030968	-0.614843	4.96791	MTBP;CDK1;BUB1B;CASC5;SPDL1;AURKB
regulation of cyclin-dependent protein serine/threonine kinase activity (GO:0000079)	19/89	7.9692e-06	0.000330202	-1.84592	14.7965	BLM;CNTD2;CDKN2C;PLK1;PDGFB;CDC6;PKMYT1;CDC25C;CDC25A;CKS1B;CCNA2;CCNB2;CCNB1;PSRC1;TFAP4;CCNY;CCNE1;SFN;CDKN3
mitotic metaphase plate congression (GO:0007080)	7/13	8.52836e-06	0.000345852	-1.46662	11.6882	CENPE;CCNB1;KIF18A;PSRC1;CDCA5;CDCA8;SPDL1
mitotic chromosome condensation (GO:0007076)	7/13	8.52836e-06	0.000345852	-1.25645	10.0133	CDCA5;NUSAP1;NCAPG;NCAPD2;NCAPD3;NCAPH;SMC2
regulation of DNA-dependent DNA replication (GO:0090329)	11/34	1.02659e-05	0.000407643	-2.00495	15.6488	CDT1;TIPIN;BLM;CHEK2;CDK2;CDC7;DBF4B;BRCA2;E2F7;TICRR;E2F8
nucleotide-excision repair (GO:0006289)	17/75	1.02018e-05	0.000407643	-1.91467	14.9443	DCLRE1A;RFC3;RFC4;GTF2H2C;PCNA;LIG1;RFC2;GTF2H2;BRCA2;NEIL3;POLD1;RPA3;POLE2;POLD2;POLR2D;POLR2H;POLE
establishment of organelle localization (GO:0051656)	28/168	1.12012e-05	0.000439868	-2.01896	15.6046	GPSM2;CDCA5;CDCA8;CENPA;RASGRP1;CPLX1;UXT;CCNB1;PCLO;BLOC1S2;DPYSL2;NUSAP1;SPDL1;MYH10;DLGAP5;BBS4;CDK5RAP2;MREG;CEP152;SHROOM2;AP3B2;NDC80;CENPE;CENPF;KIF18A;PSRC1;ESPL1;BIRC5
transcription-coupled nucleotide-excision repair (GO:0006283)	13/47	1.13083e-05	0.000439868	-1.89092	14.615	RFC3;RFC4;PCNA;LIG1;RFC2;GTF2H2;POLD1;RPA3;POLE2;POLD2;POLR2D;POLR2H;POLE
maintenance of fidelity involved in DNA-dependent DNA replication (GO:0045005)	8/18	1.15341e-05	0.000444122	-1.79951	13.8912	MMS22L;WRN;BLM;TIPIN;POLD1;TONSL;BRCA2;PRIMPOL
anatomical structure homeostasis (GO:0060249)	32/208	1.51027e-05	0.000575717	-2.06793	15.4266	DCLRE1B;PRIM2;PIF1;FEN1;BLM;FH;PCNA;PRIM1;SMC6;ABCA12;WRN;POLD1;POLD2;FBXO4;TNKS1BP1;POLE;BBS4;BARD1;RFC3;XRCC6;RFC4;LIG1;ZG16B;RFC2;POLA1;POLA2;DKC1;POLE2;RPA3;TFF1;DNA2;PFKM
positive regulation of cell cycle (GO:0045787)	39/278	1.73363e-05	0.000647901	-2.25646	16.5664	MEPCE;PDGFB;BRCA1;DBF4B;BRCA2;ASCL1;AURKB;AURKA;MTBP;MUC1;CCNB1;LSM11;RACGAP1;CSPP1;EIF4EBP1;NUSAP1;ECT2;GTSE1;DLGAP5;E2F7;E2F8;PLK4;UBE2C;XRCC3;PLK1;KIF23;CDC7;CDC6;CDC25B;PSRC1;ESPL1;CCNY;CDK2;CDK1;RARA;BIRC5;PSME2;RHNO1;MAD2L1
DNA unwinding involved in DNA replication (GO:0006268)	6/10	1.73139e-05	0.000647901	-0.607675	4.46141	TOP2A;RAD51;MCM7;MCM4;MCM6;MCM2
regulation of chromosome organization (GO:0033044)	28/172	1.75826e-05	0.000650728	-2.12354	15.5813	PIF1;DNMT1;KDM1A;CDCA5;BUB1B;TTK;ARRB1;BRCA1;CDC20;MUC1;MAPK8;CCNB1;CHEK1;MYB;DNMT3B;FBXO5;BUB1;DLGAP5;WDHD1;UBE2C;PLK1;TEX14;CIT;CENPF;ESPL1;TADA3;MAD2L1;PHF19
negative regulation of chromosome segregation (GO:0051985)	11/36	1.8972e-05	0.000682275	-2.01498	14.6893	CDC20;CENPF;ESPL1;UBE2C;PLK1;BUB1B;TEX14;TTK;FBXO5;BUB1;MAD2L1
DNA packaging (GO:0006323)	11/36	1.8972e-05	0.000682275	-1.95025	14.2175	TOP2A;CDCA5;NCAPH2;NCAPG2;NUSAP1;CDK1;NCAPG;NCAPD2;NCAPD3;NCAPH;SMC2
mitotic spindle checkpoint (GO:0071174)	11/36	1.8972e-05	0.000682275	-1.89897	13.8436	CDC20;MTBP;CENPF;CCNB1;UBE2C;PLK1;BUB1B;TEX14;TTK;BUB1;MAD2L1
nucleoside monophosphate metabolic process (GO:0009123)	53/427	2.18085e-05	0.000776952	-2.12921	15.2454	TOP2A;DDX12P;NUDT1;KIF14;TTF2;KIF11;ABCA12;ATP5G1;KIF15;TK1;RFC3;ABCC2;DDX11;KIF24;ENTPD8;KIF23;KIFC1;DMC1;KIF2C;HPRT1;DNA2;KIF20A;KIF20B;PIF1;BLM;DTYMK;ABCB9;TYMS;RAD54B;RECQL4;DGUOK;WRN;BRIP1;DHX33;FIGNL1;CCT8;MYH10;SLC25A25;POLQ;DUT;XRCC2;XRCC3;ATAD2;GTF2H2;PAICS;SMARCA2;CENPE;UCK2;KIF18A;KIF18B;RAD51;IMPDH2;KIF4A
mitotic DNA integrity checkpoint (GO:0044774)	11/37	2.53286e-05	0.000894007	-1.83031	12.8484	CCNA2;TOP2A;MDC1;TIPIN;BLM;CDK2;CDK1;CLSPN;IER3;TICRR;TP73
chromatin modification (GO:0016568)	57/475	2.90111e-05	0.00101459	-2.13653	14.7277	SUV39H2;SETD8;KDM1A;SUV39H1;HJURP;CASC5;ASH2L;BRCA2;FBL;MIS18BP1;GSG2;CHEK1;MYB;DNMT3B;DPF3;OIP5;HMGN3;HELLS;SMARCC1;PBRM1;VRK1;BAZ1B;RNF168;RBL1;MORF4L2;ASF1B;DNMT1;HDAC3;UHRF1;CENPA;HDAC9;AURKB;AURKA;TDG;BAHD1;RBBP7;NAA50;CENPU;CBX6;CENPW;CBX2;DEK;SMARCA2;ESR1;PER2;NASP;CENPI;CDK2;TADA3;ANP32E;CDK1;CENPN;CENPO;CENPP;CENPQ;PHF19;EZH2
regulation of attachment of spindle microtubules to kinetochore (GO:0051988)	6/11	3.58648e-05	0.00124288	-1.00284	6.70936	CCNB1;RACGAP1;SPAG5;NEK2;ECT2;KNSTRN
spindle assembly checkpoint (GO:0071173)	10/33	4.92474e-05	0.00169127	-1.86113	11.8782	CDC20;CENPF;UBE2C;PLK1;BUB1B;CASC5;TEX14;TTK;BUB1;MAD2L1
regulation of DNA replication (GO:0006275)	21/118	5.06744e-05	0.00172474	-1.94419	12.3703	CDT1;MAP2K4;PIF1;BLM;TIPIN;PCNA;DSCC1;GMNN;PDGFB;CDC7;DBF4B;CDC6;ESCO2;BRCA2;TICRR;CHEK2;CDK2;CDK1;DNA2;E2F7;E2F8
negative regulation of sister chromatid segregation (GO:0033046)	10/34	6.54897e-05	0.0021236	-1.92876	11.8708	CDC20;CENPF;UBE2C;PLK1;BUB1B;TEX14;TTK;FBXO5;BUB1;MAD2L1
negative regulation of mitotic sister chromatid separation (GO:2000816)	10/34	6.54897e-05	0.0021236	-1.92483	11.8467	CDC20;CENPF;UBE2C;PLK1;BUB1B;TEX14;TTK;FBXO5;BUB1;MAD2L1
negative regulation of mitotic metaphase/anaphase transition (GO:0045841)	10/34	6.54897e-05	0.0021236	-1.91905	11.8111	CDC20;CENPF;UBE2C;PLK1;BUB1B;TEX14;TTK;FBXO5;BUB1;MAD2L1
negative regulation of mitotic sister chromatid segregation (GO:0033048)	10/34	6.54897e-05	0.0021236	-1.91003	11.7556	CDC20;CENPF;UBE2C;PLK1;BUB1B;TEX14;TTK;FBXO5;BUB1;MAD2L1
histone phosphorylation (GO:0016572)	8/22	6.57358e-05	0.0021236	-1.83925	11.3199	GSG2;CDK2;CHEK1;CDK1;VRK1;BAZ1B;AURKB;AURKA
G2 DNA damage checkpoint (GO:0031572)	10/34	6.54897e-05	0.0021236	-1.82473	11.2305	CCNA2;BLM;PLK1;CHEK1;RBBP8;CDK1;CLSPN;BRCA1;DTL;IER3
regulation of spindle organization (GO:0090224)	6/12	6.7544e-05	0.00216368	-0.78069	4.79027	TPX2;CCNB1;PSRC1;BORA;AURKB;AURKA
regulation of cytokinesis (GO:0032465)	12/48	7.32288e-05	0.00232623	-1.89991	11.5201	RACGAP1;CSPP1;TEX14;KIF23;CDC6;ECT2;BRCA2;AURKB;E2F7;BBS4;CDC25B;E2F8
cell division (GO:0051301)	22/131	8.39453e-05	0.00264462	-1.88319	11.1772	TOP2A;LIG1;SPAG5;TUBB;CDC7;THOC5;SKA1;CKS1B;GNAI2;ASPM;CCNB2;TUBA1C;TUBA1B;DSN1;CCNB1;PARD6A;CCNY;CCNE1;CNTRL;BIRC5;MCM5;LLGL2
negative regulation of organelle organization (GO:0010639)	33/237	8.65239e-05	0.00268154	-2.11981	12.5522	PIF1;DNMT1;KDM1A;CCNF;BUB1B;TTK;BRCA1;MALSU1;AURKB;AURKA;CDC20;CCNB1;SCIN;CHEK1;INPP5J;DNMT3B;NEK2;VILL;FBXO5;BUB1;CDK5RAP2;CLASP2;IER3;ARFGEF1;UBE2C;PLK1;SHROOM2;TEX14;CENPF;ESPL1;TBC1D4;FKBP4;MAD2L1
negative regulation of metaphase/anaphase transition of cell cycle (GO:1902100)	10/35	8.60679e-05	0.00268154	-1.86989	11.0723	CDC20;CENPF;UBE2C;PLK1;BUB1B;TEX14;TTK;FBXO5;BUB1;MAD2L1
negative regulation of chromosome organization (GO:2001251)	16/80	9.34576e-05	0.00287307	-1.86859	10.9357	PIF1;DNMT1;KDM1A;UBE2C;PLK1;BUB1B;TEX14;TTK;BRCA1;CDC20;CENPF;ESPL1;DNMT3B;FBXO5;BUB1;MAD2L1
regulation of DNA repair (GO:0006282)	13/57	0.000103276	0.0031495	-1.85446	10.6827	PARPBP;H2AFX;BRCA1;DEK;FOXM1;SPIDR;RAD51AP1;RNF168;RAD51;FIGNL1;CHEK1;RPS3;IER3
positive regulation of cell cycle process (GO:0090068)	31/220	0.000112002	0.00338849	-2.12256	12.0718	MEPCE;PDGFB;BRCA1;DBF4B;AURKB;AURKA;MTBP;MUC1;LSM11;RACGAP1;CSPP1;NUSAP1;ECT2;GTSE1;DLGAP5;E2F7;E2F8;PLK4;UBE2C;XRCC3;PLK1;KIF23;CDC7;CDC6;CDC25B;ESPL1;CDK2;BIRC5;PSME2;RHNO1;MAD2L1
regulation of double-strand break repair via homologous recombination (GO:0010569)	6/13	0.000118129	0.00351802	-0.969936	5.48	RAD51AP1;PARPBP;RAD51;FIGNL1;CHEK1;SPIDR
translesion synthesis (GO:0019985)	6/13	0.000118129	0.00351802	-0.832339	4.70259	POLA1;PCNA;KIAA0101;POLD1;DTL;PRIMPOL
anaphase-promoting complex-dependent proteasomal ubiquitin-dependent protein catabolic process (GO:0031145)	16/82	0.000127039	0.00375405	-1.82502	10.1926	UBE2C;PLK1;BUB1B;AURKB;CIT;AURKA;CDC20;CCNB1;PTTG1;UBE2S;CDK2;CDK1;PSME2;FBXO5;SKP2;MAD2L1
regulation of double-strand break repair (GO:2000779)	8/24	0.000133566	0.00388667	-1.90457	10.5708	RAD51AP1;PARPBP;RAD51;FIGNL1;CHEK1;DEK;FOXM1;SPIDR
regulation of centrosome cycle (GO:0046605)	8/24	0.000133566	0.00388667	-1.64349	9.12167	PLK4;XRCC3;CCNF;CHEK1;NEK2;BRCA1;AURKA;CDK5RAP2
negative regulation of mitosis (GO:0045839)	11/44	0.000145462	0.00420075	-1.82121	9.96654	CDC20;CENPF;UBE2C;PLK1;CHEK1;BUB1B;TEX14;TTK;FBXO5;BUB1;MAD2L1
nucleobase metabolic process (GO:0009112)	14/67	0.000154738	0.00443506	-1.78575	9.67557	DUT;RRM1;SHMT1;GMPR;TYMS;PAICS;ADAL;DGUOK;UCK2;IMPDH2;DPYSL2;HPRT1;TK1;ACPP
establishment of mitotic spindle localization (GO:0040001)	7/19	0.000173423	0.00493351	-1.57513	8.36661	GPSM2;ESPL1;NUSAP1;SPDL1;CENPA;NDC80;CDK5RAP2
cellular response to ionizing radiation (GO:0071479)	11/45	0.000180668	0.00510154	-1.76539	9.3181	RAD51AP1;XRCC6;WRN;BLM;RAD51;DDIAS;FIGNL1;TMEM109;ECT2;SPIDR;RHNO1
DNA damage response, signal transduction by p53 class mediator resulting in transcription of p21 class mediator (GO:0006978)	6/14	0.000194695	0.00545718	-1.0211	5.32075	MUC1;TFAP4;BRCA1;BRCA2;FOXM1;TP73
purine ribonucleoside monophosphate catabolic process (GO:0009169)	41/332	0.000199199	0.00550252	-2.00982	10.4562	TOP2A;PIF1;BLM;DDX12P;NUDT1;KIF14;TTF2;KIF11;ABCB9;ABCA12;KIF15;RAD54B;RECQL4;WRN;BRIP1;DHX33;CCT8;MYH10;POLQ;RFC3;ABCC2;XRCC2;DDX11;XRCC3;ATAD2;KIF24;KIF23;GTF2H2;SMARCA2;CENPE;KIF18A;KIF18B;RAD51;KIFC1;KIF4A;DMC1;KIF2C;HPRT1;DNA2;KIF20A;KIF20B
ribonucleoside monophosphate catabolic process (GO:0009158)	41/332	0.000199199	0.00550252	-2.00734	10.4433	TOP2A;PIF1;BLM;DDX12P;NUDT1;KIF14;TTF2;KIF11;ABCB9;ABCA12;KIF15;RAD54B;RECQL4;WRN;BRIP1;DHX33;CCT8;MYH10;POLQ;RFC3;ABCC2;XRCC2;DDX11;XRCC3;ATAD2;KIF24;KIF23;GTF2H2;SMARCA2;CENPE;KIF18A;KIF18B;RAD51;KIFC1;KIF4A;DMC1;KIF2C;HPRT1;DNA2;KIF20A;KIF20B
purine nucleoside monophosphate catabolic process (GO:0009128)	41/333	0.000212439	0.00582603	-2.01021	10.3434	TOP2A;PIF1;BLM;DDX12P;NUDT1;KIF14;TTF2;KIF11;ABCB9;ABCA12;KIF15;RAD54B;RECQL4;WRN;BRIP1;DHX33;CCT8;MYH10;POLQ;RFC3;ABCC2;XRCC2;DDX11;XRCC3;ATAD2;KIF24;KIF23;GTF2H2;SMARCA2;CENPE;KIF18A;KIF18B;RAD51;KIFC1;KIF4A;DMC1;KIF2C;HPRT1;DNA2;KIF20A;KIF20B
mitotic spindle assembly checkpoint (GO:0007094)	9/32	0.000221787	0.00603894	-1.72985	8.83869	CDC20;CENPF;UBE2C;PLK1;BUB1B;TEX14;TTK;BUB1;MAD2L1
sterol biosynthetic process (GO:0016126)	10/39	0.000231552	0.00626013	-1.71488	8.70054	IDI1;SQLE;FDPS;EBP;MVK;C14ORF1;PMVK;MSMO1;MVD;FDFT1
nucleoside monophosphate catabolic process (GO:0009125)	41/335	0.000241318	0.0064782	-2.01687	10.1636	TOP2A;PIF1;BLM;DDX12P;NUDT1;KIF14;TTF2;KIF11;ABCB9;ABCA12;KIF15;RAD54B;RECQL4;WRN;BRIP1;DHX33;CCT8;MYH10;POLQ;RFC3;ABCC2;XRCC2;DDX11;XRCC3;ATAD2;KIF24;KIF23;GTF2H2;SMARCA2;CENPE;KIF18A;KIF18B;RAD51;KIFC1;KIF4A;DMC1;KIF2C;HPRT1;DNA2;KIF20A;KIF20B
ATP catabolic process (GO:0006200)	40/327	0.000288691	0.00769574	-1.99714	9.72026	TOP2A;PIF1;BLM;DDX12P;NUDT1;KIF14;KIF11;TTF2;ABCB9;ABCA12;KIF15;RAD54B;RECQL4;WRN;BRIP1;DHX33;CCT8;MYH10;POLQ;RFC3;ABCC2;XRCC2;DDX11;XRCC3;ATAD2;KIF24;KIF23;GTF2H2;SMARCA2;CENPE;KIF18A;KIF18B;RAD51;KIFC1;KIF4A;DMC1;KIF2C;KIF20A;DNA2;KIF20B
DNA damage response, signal transduction resulting in transcription (GO:0042772)	6/15	0.000305633	0.00809079	-1.11019	5.34782	MUC1;TFAP4;BRCA1;BRCA2;FOXM1;TP73
postreplication repair (GO:0006301)	7/21	0.000354271	0.00931366	-1.43918	6.72999	POLA1;PCNA;KIAA0101;POLD1;BRCA1;DTL;PRIMPOL
cholesterol biosynthetic process (GO:0006695)	9/34	0.000366049	0.00955739	-1.67606	7.79443	IDI1;SQLE;FDPS;EBP;MVK;PMVK;MSMO1;MVD;FDFT1
organophosphate biosynthetic process (GO:0090407)	49/436	0.000484421	0.0124771	-2.06454	9.05066	PI4K2B;PGAP2;SLC44A2;MPI;QPRT;ATP5G1;TK1;PLA2G4F;SACM1L;NME2;ENTPD8;CTPS1;PISD;NME1;DPM2;MTHFD1;MVD;HPRT1;MPPE1;PPARD;PIGH;AGPAT5;IDI1;SLC26A2;DTYMK;MVK;SAMD8;SLC35D1;PLA2G3;ABHD5;AGPAT1;TYMS;ACACB;ADCY6;DGUOK;PMVK;INPP5J;FDPS;DUT;RRM1;RRM2;MBOAT1;PAICS;DHFR;UCK2;NMNAT1;FABP5;IMPDH2;PFKM
purine ribonucleoside monophosphate metabolic process (GO:0009167)	46/402	0.000481523	0.0124771	-2.03564	8.92395	TOP2A;PIF1;BLM;DDX12P;NUDT1;KIF14;TTF2;KIF11;ABCB9;ABCA12;ATP5G1;KIF15;RAD54B;RECQL4;WRN;BRIP1;DHX33;FIGNL1;CCT8;MYH10;SLC25A25;POLQ;RFC3;ABCC2;XRCC2;DDX11;XRCC3;ATAD2;KIF24;KIF23;GTF2H2;PAICS;SMARCA2;CENPE;KIF18A;KIF18B;RAD51;KIFC1;IMPDH2;KIF4A;DMC1;KIF2C;HPRT1;DNA2;KIF20A;KIF20B
mitotic cytokinesis (GO:0000281)	7/22	0.000488921	0.0125085	-1.62998	7.14153	ANLN;RACGAP1;PLK1;NUSAP1;MYH10;CEP55;BBS4
attachment of spindle microtubules to kinetochore (GO:0008608)	5/11	0.000497743	0.0125655	-0.120285	0.526465	SGOL1;CASC5;TEX14;AURKB;NDC80
regulation of nuclear cell cycle DNA replication (GO:0033262)	5/11	0.000497743	0.0125655	-0.0882724	0.386351	CDT1;TIPIN;CHEK2;CDC7;DBF4B
purine nucleoside monophosphate metabolic process (GO:0009126)	46/403	0.00050829	0.0127474	-2.02708	8.84299	TOP2A;PIF1;BLM;DDX12P;NUDT1;KIF14;ABCB9;TTF2;KIF11;ABCA12;ATP5G1;KIF15;RAD54B;RECQL4;WRN;BRIP1;DHX33;FIGNL1;CCT8;MYH10;SLC25A25;POLQ;RFC3;ABCC2;XRCC2;DDX11;XRCC3;ATAD2;KIF24;KIF23;GTF2H2;PAICS;SMARCA2;CENPE;KIF18A;KIF18B;RAD51;KIFC1;IMPDH2;KIF4A;DMC1;KIF2C;HPRT1;DNA2;KIF20A;KIF20B
ribonucleoside monophosphate metabolic process (GO:0009161)	47/416	0.000556895	0.0138751	-2.01727	8.62918	TOP2A;PIF1;BLM;DDX12P;NUDT1;KIF14;ABCB9;TTF2;KIF11;ABCA12;ATP5G1;KIF15;RAD54B;RECQL4;WRN;BRIP1;DHX33;FIGNL1;CCT8;MYH10;SLC25A25;POLQ;RFC3;ABCC2;XRCC2;DDX11;XRCC3;ATAD2;KIF24;KIF23;GTF2H2;PAICS;SMARCA2;CENPE;UCK2;KIF18A;KIF18B;RAD51;KIFC1;IMPDH2;KIF4A;DMC1;KIF2C;HPRT1;DNA2;KIF20A;KIF20B
response to cadmium ion (GO:0046686)	9/36	0.000579996	0.0140825	-1.72512	7.35389	MAPK9;MAPK8;DTYMK;PCNA;AKR1C3;MT1F;CDK1;HMOX1;MT1X
microtubule anchoring (GO:0034453)	8/29	0.00057236	0.0140825	-1.69928	7.24373	SGOL1;CEP57L1;CASC5;TEX14;NDC80;AURKB;BBS4;CLASP2
regulated secretory pathway (GO:0045055)	9/36	0.000579996	0.0140825	-1.61701	6.89301	VAMP7;RAB31;CEP152;TMEM79;S100A13;PLA2G3;ABCA12;RASGRP1;MYO1F
deoxyribonucleotide metabolic process (GO:0009262)	9/36	0.000579996	0.0140825	-1.60416	6.83826	DGUOK;RRM1;DUT;DTYMK;RRM2;TDG;NUDT1;TYMS;DERA
isoprenoid biosynthetic process (GO:0008299)	7/23	0.000661377	0.0159568	-1.61302	6.67449	IDI1;FDPS;COQ2;MVK;PDSS1;MVD;FDFT1
mitotic G2/M transition checkpoint (GO:0044818)	6/17	0.000670632	0.0159778	-1.06334	4.39857	CCNA2;BLM;CDK1;CLSPN;TICRR;IER3
oocyte maturation (GO:0001556)	6/17	0.000670632	0.0159778	-1.03103	4.26493	CCNB1;DMC1;FBXO5;TRIP13;BRCA2;CDC25B
nuclear envelope organization (GO:0006998)	11/52	0.000689823	0.016333	-1.57951	6.49901	CCNB2;NUP205;POM121;CCNB1;NUP133;DMPK;REEP4;PLK1;CDK1;VRK1;NUP88
alcohol biosynthetic process (GO:0046165)	17/104	0.000711843	0.0167503	-1.78899	7.31579	IDI1;FDPS;MVK;SAMD8;GOT1;SLC44A2;AKR1C3;MSMO1;SQLE;EBP;FABP5;C14ORF1;IMPA2;PMVK;MVD;PFKM;FDFT1
mitotic nuclear envelope disassembly (GO:0007077)	9/37	0.000720161	0.016842	-1.71892	7.01986	CCNB2;POM121;CCNB1;NUP205;NUP133;PLK1;CDK1;NUP88;VRK1
ATP metabolic process (GO:0046034)	43/377	0.000772832	0.0179636	-1.9815	7.96444	TOP2A;PIF1;BLM;DDX12P;NUDT1;KIF14;KIF11;ABCB9;TTF2;ABCA12;ATP5G1;KIF15;RAD54B;RECQL4;WRN;BRIP1;DHX33;FIGNL1;CCT8;MYH10;SLC25A25;POLQ;RFC3;ABCC2;DDX11;XRCC2;ATAD2;XRCC3;KIF24;KIF23;GTF2H2;SMARCA2;CENPE;KIF18A;KIF18B;RAD51;KIFC1;KIF4A;DMC1;KIF2C;DNA2;KIF20A;KIF20B
regulation of response to DNA damage stimulus (GO:2001020)	19/124	0.000811247	0.0182987	-1.82989	7.32126	PARPBP;PGAP2;SETD8;KDM1A;H2AFX;BRCA1;DEK;THOC5;FOXM1;SPIDR;RAD51AP1;RNF168;MUC1;RAD51;FIGNL1;CHEK1;RPS3;IER3;TP73
positive regulation of DNA metabolic process (GO:0051054)	19/124	0.000811247	0.0182987	-1.82973	7.32061	TOP2A;MAP2K4;PCNA;H2AFX;PDGFB;CDC7;BRCA1;DBF4B;FOXM1;SPIDR;RNF168;RAD51;CDK2;CDK1;STAT6;DNA2;FGFR4;E2F7;E2F8
positive regulation of chromosome segregation (GO:0051984)	5/12	0.000805027	0.0182987	-0.367551	1.47054	CCNB1;ESPL1;PLK1;CDC6;DLGAP5
regulation of histone H3-K9 methylation (GO:0051570)	5/12	0.000805027	0.0182987	-0.196746	0.787168	DNMT1;KDM1A;MYB;DNMT3B;BRCA1
deoxyribonucleotide biosynthetic process (GO:0009263)	5/12	0.000805027	0.0182987	-0.100764	0.403151	RRM1;DTYMK;DUT;RRM2;TYMS
intrinsic apoptotic signaling pathway in response to DNA damage (GO:0008630)	14/79	0.000908614	0.0203743	-1.71429	6.67454	PGAP2;EI24;BRCA1;BRCA2;USP28;CHEK2;E2F1;TMEM109;HMOX1;SFN;FNIP2;BOK;TP73;IER3
mitotic spindle organization (GO:0007052)	8/31	0.000930107	0.0207343	-1.56878	6.08054	CHEK2;MYBL2;NEK2;TTK;KIF11;NDC80;AURKA;SPC25
nucleobase-containing small molecule interconversion (GO:0015949)	6/18	0.000947734	0.0210044	-1.11148	4.29368	DTYMK;RRM1;RRM2;NME2;CTPS1;NME1
negative regulation of nuclear division (GO:0051784)	11/54	0.000963359	0.0212273	-1.60429	6.18047	CDC20;CENPF;UBE2C;PLK1;CHEK1;BUB1B;TEX14;TTK;FBXO5;BUB1;MAD2L1
small molecule biosynthetic process (GO:0044283)	44/394	0.00104185	0.022825	-1.94867	7.36578	IDI1;MVK;SAMD8;ACSS2;SLC35D1;SLC44A2;SHMT1;TECR;CCBL1;APIP;MGST2;MSMO1;BRCA1;LIAS;ACACB;EBP;C14ORF1;IMPA2;PMVK;PDSS1;GGT1;ALOXE3;PSPH;FDFT1;FDPS;PLA2G4F;GOT1;MMAA;AKR1C3;COQ5;PER2;DHFR;GGCT;SQLE;COQ2;MTHFD1;FABP5;ACOX2;PAH;CHDH;MVD;PFKM;BCAT2;PTGES
response to UV (GO:0009411)	18/117	0.00104836	0.0228363	-1.78515	6.74678	FEN1;TIPIN;DDIAS;GTF2H2;USP28;BRCA2;AURKB;CDC25A;PRIMPOL;MAPK9;MAPK8;WRN;KIAA0101;POLD1;CHEK1;DTL;TP73;RHNO1
nuclear envelope disassembly (GO:0051081)	9/39	0.0010833	0.0233308	-1.6895	6.3491	CCNB2;POM121;CCNB1;NUP205;NUP133;PLK1;CDK1;NUP88;VRK1
membrane disassembly (GO:0030397)	9/39	0.0010833	0.0233308	-1.68408	6.32873	CCNB2;POM121;CCNB1;NUP205;NUP133;PLK1;CDK1;NUP88;VRK1
mitotic DNA damage checkpoint (GO:0044773)	8/32	0.00116621	0.0249753	-1.49742	5.52528	CCNA2;MDC1;TIPIN;BLM;CDK2;CDK1;IER3;TP73
meiotic nuclear division (GO:0007126)	12/64	0.00124415	0.0255633	-1.65904	6.08302	SUV39H2;RAD51;XRCC2;CDK2;DMC1;FANCA;RAD54L;TEX14;TRIP13;BRCA2;MKI67;CDC25B
positive regulation of DNA-dependent DNA replication (GO:2000105)	5/13	0.00123434	0.0255633	-0.44574	1.63435	CDK2;CDC7;DBF4B;E2F7;E2F8
kinetochore organization (GO:0051383)	5/13	0.00123434	0.0255633	-0.255054	0.935181	CENPE;CENPF;CENPW;CENPA;SMC2
replication fork processing (GO:0031297)	5/13	0.00123434	0.0255633	-0.15532	0.569495	MMS22L;WRN;BLM;TONSL;PRIMPOL
DNA synthesis involved in DNA repair (GO:0000731)	5/13	0.00123434	0.0255633	-0.141095	0.517338	POLA1;WRN;RFC3;POLD1;POLE
regulation of mitotic spindle organization (GO:0060236)	4/8	0.00124732	0.0255633	2.1814	-7.99833	TPX2;CCNB1;PSRC1;BORA
microtubule depolymerization (GO:0007019)	4/8	0.00124732	0.0255633	2.23127	-8.18116	KIF18A;KIF18B;KIF24;KIF2C
protein K6-linked ubiquitination (GO:0085020)	4/8	0.00124732	0.0255633	2.24855	-8.24451	BARD1;UBE2S;UBE2T;BRCA1
positive regulation of mitotic cell cycle phase transition (GO:1901992)	9/40	0.00131365	0.0267788	-1.62927	5.89818	MTBP;LSM11;ESPL1;PLK1;MEPCE;CDC7;DBF4B;CDC6;DLGAP5
cofactor metabolic process (GO:0051186)	31/255	0.00145838	0.029571	-1.8626	6.55814	ALAS1;ACSS2;MVK;SHMT1;QPRT;TECR;APIP;LIAS;TYMS;ACACB;MCEE;PMVK;HMOX1;PDSS1;PCBD1;PCK2;VKORC1;DCXR;AKR1C3;COQ5;DHFR;RPIA;COQ2;PC;NMNAT1;MTHFD1;ACOT2;BLVRB;MVD;FOLR1;ACOT4
pyrimidine nucleoside triphosphate metabolic process (GO:0009147)	7/26	0.00147945	0.0296824	-1.51258	5.32004	UCK2;DUT;DTYMK;NME2;CTPS1;TYMS;NME1
establishment of spindle localization (GO:0051293)	7/26	0.00147945	0.0296824	-1.35065	4.75051	GPSM2;ESPL1;NUSAP1;SPDL1;CENPA;NDC80;CDK5RAP2
organelle assembly (GO:0070925)	33/278	0.00156142	0.0311629	-1.95571	6.78342	HDAC3;PLA2G3;CASC5;SNX10;KIF11;CENPA;HSPB11;AURKA;HAUS8;CHEK2;TMEM107;NEK2;MYBL2;FBXO5;MYH10;RAB8A;BBS4;PLK4;CENPW;TUBB;CEP152;RAB3IP;HAUS4;KIF24;HAUS5;HAUS1;CENPE;ANLN;CENPF;KIAA0586;KIFC1;SASS6;CNTROB
DNA catabolic process (GO:0006308)	16/102	0.00157957	0.031361	-1.70346	5.89771	FEN1;BLM;XRCC3;HMGB2;APEX2;ARRB1;GTF2H2;NME1;TATDN3;NEIL3;EXO1;TDG;RPA3;RBBP8;RPS3;DNA2
meiotic cell cycle process (GO:1903046)	15/93	0.00164295	0.0324503	-1.72889	5.9267	TOP2A;PLK1;BRCA2;SMC2;RAD54B;CDC25B;AURKA;SGOL2;RAD51;SGOL1;ESPL1;FANCD2;DMC1;FBXO5;TRIP13
microtubule polymerization or depolymerization (GO:0031109)	5/14	0.00181192	0.0356033	-0.29904	0.997393	KIF18A;KIF18B;KIF24;KIF2C;FBXO5
cytoskeleton-dependent cytokinesis (GO:0061640)	7/27	0.00188003	0.0365647	-1.46138	4.83524	ANLN;RACGAP1;PLK1;NUSAP1;MYH10;CEP55;BBS4
cellular response to fatty acid (GO:0071398)	7/27	0.00188003	0.0365647	-1.41658	4.68698	CPT1A;CCNB1;PTGER2;AKR1C3;E2F1;ADCY6;NME1
coenzyme metabolic process (GO:0006732)	25/196	0.00209108	0.0404629	-1.79397	5.75392	ACSS2;MVK;SHMT1;QPRT;TECR;APIP;LIAS;TYMS;ACACB;MCEE;PMVK;PDSS1;PCBD1;PCK2;DCXR;COQ5;DHFR;RPIA;COQ2;MTHFD1;NMNAT1;ACOT2;MVD;FOLR1;ACOT4
deoxyribonucleoside monophosphate metabolic process (GO:0009162)	4/9	0.00212313	0.0406702	1.85352	-5.93545	DGUOK;DUT;TK1;TYMS
neurotransmitter catabolic process (GO:0042135)	4/9	0.00212313	0.0406702	1.96676	-6.29809	LRTOMT;ABAT;COMT;PRIMA1
positive regulation of cell cycle phase transition (GO:1901989)	9/43	0.00224947	0.0428749	-1.56782	4.9378	MTBP;LSM11;ESPL1;PLK1;MEPCE;CDC7;DBF4B;CDC6;DLGAP5
organic hydroxy compound biosynthetic process (GO:1901617)	22/166	0.00232564	0.0441061	-1.7807	5.55785	IDI1;FDPS;PMEL;SAMD8;MVK;GOT1;SLC44A2;SHMT1;AKR1C3;MSMO1;PER2;SQLE;EBP;FABP5;ACOX2;C14ORF1;IMPA2;PAH;PMVK;MVD;PFKM;FDFT1
negative regulation of proteasomal ubiquitin-dependent protein catabolic process (GO:0032435)	10/52	0.00254928	0.0478712	-1.5884	4.82752	CDC20;CENPF;UBE2C;PLK1;BUB1B;TEX14;TTK;FBXO5;BUB1;MAD2L1
regulation of microtubule polymerization or depolymerization (GO:0031110)	10/52	0.00254928	0.0478712	-1.53375	4.66143	CCNB1;PSRC1;INPP5J;STMN3;FKBP4;SKA3;SKA1;AURKB;AURKA;CLASP2
regulation of spindle checkpoint (GO:0090231)	5/15	0.00256506	0.0479314	-0.398207	1.20975	GSG2;XRCC3;MAD2L1;AURKA;CDK5RAP2
GO Biological Processe – Up-regulated genes
Term	Overlap	P-value	Adjusted P-value	Z-score	Combined Score	Genes
neuron projection guidance (GO:0097485)	48/367	3.06754e-08	5.95102e-05	-2.41292	23.4762	NRP1;NRP2;SEMA7A;PLXND1;SRC;SEMA3E;CACNA1C;LAMC1;NTN1;EGFR;ABLIM1;SHH;PAK1;EFNB3;ALCAM;FLRT3;KIF5C;TUBB3;ST8SIA4;SLIT1;MYH14;FYN;PLXNC1;SLIT2;EPHB2;WNT3;PLXNA4;SPTBN1;SCN1B;SEMA6C;EGR2;TGFB2;TRPC1;L1CAM;BMP7;ANK1;EXT1;KLF7;EFNA2;COL5A1;COL6A2;COL6A1;MYH9;KRAS;TLN1;CD24;DOCK1;MATN2
axon guidance (GO:0007411)	48/367	3.06754e-08	5.95102e-05	-2.4103	23.4507	NRP1;NRP2;SEMA7A;PLXND1;SRC;SEMA3E;CACNA1C;LAMC1;NTN1;EGFR;ABLIM1;SHH;PAK1;EFNB3;ALCAM;FLRT3;KIF5C;TUBB3;ST8SIA4;SLIT1;MYH14;FYN;PLXNC1;SLIT2;EPHB2;WNT3;PLXNA4;SPTBN1;SCN1B;SEMA6C;EGR2;TGFB2;TRPC1;L1CAM;BMP7;ANK1;EXT1;KLF7;EFNA2;COL5A1;COL6A2;COL6A1;MYH9;KRAS;TLN1;CD24;DOCK1;MATN2
epithelium development (GO:0060429)	36/256	2.73888e-07	0.000354229	-2.35804	18.736	SERPINE2;CALML5;LRP4;SIX1;LAMC2;APCDD1;EDA2R;EGFR;KRT83;CTGF;CECR2;SHH;KIF3A;KDR;SLIT2;WNT3;TGFB2;SMAD3;JAG1;LAMB3;INSR;SMAD9;EMP1;GRHL3;RPGRIP1L;NPNT;SMAD5;BMP7;IFT88;VANGL2;KRT17;KRT16;NF1;SPRY1;ZNF358;EPHA2
extracellular matrix organization (GO:0030198)	43/359	1.77546e-06	0.00148275	-2.37327	15.4592	FBN2;ITGAM;PTPRS;COL14A1;SERPINE1;COL12A1;SDC3;LRP4;FURIN;LAMC2;LAMC1;OLFML2A;ICAM1;LOXL2;TIMP2;KDR;SERPINH1;ITGB8;CYP1B1;ITGB6;CSGALNACT1;TGFB2;VWF;LAMB3;COL23A1;NPNT;BMP7;HSPG2;MMP9;TGFBR1;MMP11;MYO1E;MMP13;BMP1;COL5A1;CRISPLD2;MMP15;COL6A2;MFAP2;COL6A1;PXDN;NF1;FBN1
extracellular structure organization (GO:0043062)	43/360	1.91076e-06	0.00148275	-2.37297	15.4572	FBN2;ITGAM;PTPRS;COL14A1;SERPINE1;COL12A1;SDC3;LRP4;FURIN;LAMC2;LAMC1;OLFML2A;LOXL2;ICAM1;KDR;TIMP2;SERPINH1;ITGB8;CYP1B1;ITGB6;CSGALNACT1;TGFB2;VWF;LAMB3;COL23A1;NPNT;MMP9;HSPG2;BMP7;TGFBR1;MMP11;MYO1E;MMP13;BMP1;COL5A1;MMP15;CRISPLD2;COL6A2;MFAP2;COL6A1;PXDN;NF1;FBN1
regulation of neuron projection development (GO:0010975)	35/275	4.15164e-06	0.00268473	-2.32715	13.7771	NRP1;ACHE;SEMA7A;CHRNA3;DIXDC1;LRP4;VLDLR;RND2;NTN1;PALM;NCS1;SLIT1;ANKRD1;FYN;SLIT2;EPHB2;DISC1;WNT3;PLXNA4;SCN1B;RAP1GAP2;CAMK1D;KIDINS220;SS18L1;MAGI2;BMP7;TRPV4;MAP1B;CAPRIN2;RAPGEF2;TNIK;PRKD1;SHANK3;DBN1;NGEF
positive regulation of cell development (GO:0010720)	41/358	9.30901e-06	0.00401322	-2.42634	13.3889	NRP1;SEMA7A;SERPINE2;TGFB1I1;DIXDC1;VLDLR;RND2;NTN1;SHH;PALM;TIMP2;ANKRD1;FYN;SLIT2;DISC1;EPHB2;SCN1B;WNT3;TGIF1;TGFB2;EDN1;SMAD3;DMTN;PRKCH;CAMK1D;KIDINS220;MAGI2;LIF;BMP7;RGCC;BIN1;BAMBI;MAP1B;CAPRIN2;RAPGEF2;PPARG;PRKD1;IL6ST;NBL1;SHANK3;TLR2
regulation of neuron differentiation (GO:0045664)	45/405	7.66307e-06	0.00401322	-2.3754	13.1079	NRP1;ACHE;SEMA7A;CHRNA3;DIXDC1;SIX1;LRP4;VLDLR;RND2;NTN1;PALM;NCS1;SLIT1;ANKRD1;TIMP2;FYN;SLIT2;DISC1;EPHB2;SCN1B;WNT3;PLXNA4;TGIF1;RAP1GAP2;ZFHX3;JAG1;CAMK1D;KIDINS220;SS18L1;MAGI2;BMP7;MIB1;REST;BIN1;TRPV4;MAP1B;CAPRIN2;ID4;RAPGEF2;PRKD1;TNIK;NBL1;SHANK3;DBN1;NGEF
morphogenesis of an epithelium (GO:0002009)	36/296	8.58467e-06	0.00401322	-2.33772	12.8999	NRP1;PLXND1;SRC;TGFB1I1;SIX1;SEMA3E;PRKX;HOXA13;NTN1;EGFR;SHH;PAK1;ZIC3;RDH10;KDR;SLIT2;HOXA5;TP63;NKX3-1;SLC12A2;ACVR1;EDN1;SMAD3;JAG1;FZD5;MICAL2;NPNT;BMP7;MIB1;ALDH1A3;FRAS1;VANGL2;KRT17;KRAS;EPHA2;CCDC40
positive regulation of ossification (GO:0045778)	16/83	1.1273e-05	0.00437392	-2.19584	11.928	ACVR1;FBN2;KL;TGFB2;SMAD3;PKDCC;JAG1;NPNT;SMAD5;BMP7;RUNX2;ID4;PRKD1;IL6ST;TP63;PDLIM7
kidney development (GO:0001822)	20/122	1.24496e-05	0.00439132	-2.20952	11.9936	CDKN1C;ACE;SLC12A1;SIX1;LRP4;RPGRIP1L;BMP7;TGFBR1;FSTL3;PYGO1;IFT88;SHH;BCL2L11;KIF3A;RDH10;NF1;SPRY1;SLIT2;NKX3-1;FBN1
response to oxygen levels (GO:0070482)	32/259	1.9425e-05	0.00500377	-2.48412	13.1598	RYR1;OXTR;NCF2;GATA6;STC1;ITPR2;RORA;FOXO1;ICAM1;BBC3;CTGF;LOXL2;PAK1;PLAU;CAPN2;ANKRD1;NKX3-1;ARNT2;EDN1;TGFB2;SMAD3;SMAD9;WTIP;ATP1B1;BMP7;CPEB1;RGCC;NF1;ANGPTL4;CD24;PAM;TLR2
regulation of cell morphogenesis (GO:0022604)	44/408	2.03009e-05	0.00500377	-2.35938	12.499	NRP1;ACHE;SEMA7A;CHRNA3;FBLIM1;TGFB1I1;DIXDC1;LRP4;SEMA3E;LDLRAD4;RND2;NTN1;ICAM1;POFUT2;PALM;SLIT1;KDR;MYH14;FYN;SLIT2;EPHB2;BVES;WNT3;PLXNA4;TGFB2;SMAD3;DMTN;LIF;SHROOM3;WTIP;IFT88;RGCC;FMNL2;BAMBI;MAP1B;CAPRIN2;MYH9;RAPGEF2;RHOU;TNIK;SHANK3;NGEF;RHOQ;CDC42SE2
positive regulation of neurogenesis (GO:0050769)	34/283	1.95917e-05	0.00500377	-2.35548	12.4783	NRP1;SEMA7A;SERPINE2;DIXDC1;VLDLR;RND2;NTN1;SHH;PALM;ANKRD1;TIMP2;FYN;SLIT2;EPHB2;DISC1;WNT3;SCN1B;TGIF1;CAMK1D;PRKCH;KIDINS220;MAGI2;LIF;BMP7;BIN1;MAP1B;CAPRIN2;RAPGEF2;PPARG;PRKD1;IL6ST;NBL1;SHANK3;TLR2
ossification (GO:0001503)	19/116	2.06341e-05	0.00500377	-2.22879	11.8071	RYR1;CSGALNACT1;EIF2AK3;STC1;HSPG2;BMP7;MMP9;RUNX2;EGFR;FSTL3;CTGF;THBS3;EXT1;MN1;BMP1;MMP13;RASSF2;CDH11;PDLIM7
extracellular matrix disassembly (GO:0022617)	19/116	2.06341e-05	0.00500377	-2.14821	11.3803	FBN2;LAMB3;COL14A1;COL23A1;COL12A1;FURIN;LAMC2;LAMC1;HSPG2;MMP9;MMP11;BMP1;MMP13;COL5A1;MMP15;COL6A2;COL6A1;TIMP2;FBN1
positive regulation of nervous system development (GO:0051962)	36/313	2.92269e-05	0.00630002	-2.37527	12.0359	NRP1;OXTR;SEMA7A;MYRF;SERPINE2;DIXDC1;VLDLR;RND2;NTN1;SHH;PALM;ANKRD1;TIMP2;FYN;SLIT2;EPHB2;DISC1;WNT3;SCN1B;TGIF1;CAMK1D;PRKCH;KIDINS220;MAGI2;LIF;BMP7;BIN1;MAP1B;CAPRIN2;RAPGEF2;PPARG;PRKD1;IL6ST;NBL1;SHANK3;TLR2
negative regulation of cellular component movement (GO:0051271)	25/183	2.89806e-05	0.00630002	-2.2664	11.4843	NRP1;SERPINE1;CHRD;STC1;ABHD6;LDLRAD4;CNN2;FLCN;SHH;TP53INP1;SLIT1;CYP1B1;SLIT2;WNT3;IGFBP3;MAGI2;VASH1;KLF4;BST2;RGCC;KRT16;NF1;PLCB1;TRIB1;NBL1
regulation of cell projection organization (GO:0031344)	42/391	3.41027e-05	0.00661592	-2.36073	11.8468	NRP1;ACHE;SEMA7A;CHRNA3;DIXDC1;LRP4;VLDLR;RND2;NTN1;ICAM1;PALM;NCS1;SLIT1;ANKRD1;FYN;SLIT2;DISC1;EPHB2;SCN1B;WNT3;PLXNA4;RAP1GAP2;DMTN;CAMK1D;KIDINS220;SS18L1;MAGI2;PIFO;BMP7;TGFBR1;IFT88;TRPV4;MAP1B;CAPRIN2;RAPGEF2;PRKD1;TNIK;SHANK3;DBN1;NGEF;RHOQ;EPHA2
formation of primary germ layer (GO:0001704)	11/46	3.26921e-05	0.00661592	-2.13743	10.7262	DUSP4;ACVR1;POFUT2;SMAD3;DUSP1;TXNRD1;CHRD;BMP7;WNT3;WLS;EPHA2
negative regulation of phosphorus metabolic process (GO:0010563)	47/458	3.81538e-05	0.00672894	-2.41527	12.0796	CDKN1C;PID1;GPR87;TNFAIP3;IRS2;LDLRAD4;IQGAP1;NDRG2;ELFN1;FOXO1;FLCN;DUSP10;PRKAR2B;MICAL1;PALM;PMEPA1;SH3BP4;SLIT2;FBXO7;DUSP4;GABBR2;JUN;GABBR1;EDN1;CDKN2B;TGFB2;DMTN;SMAD3;DUSP3;CDKN2A;DUSP1;IGFBP3;TESC;LIF;KLF4;BMP7;MAPK8IP1;LTB4R2;PIK3IP1;WDR81;WNK2;NF1;PDCD4;SPRY1;PKIG;TRIB1;TRIB2
negative regulation of phosphate metabolic process (GO:0045936)	47/458	3.81538e-05	0.00672894	-2.41268	12.0666	CDKN1C;PID1;GPR87;TNFAIP3;IRS2;LDLRAD4;IQGAP1;NDRG2;ELFN1;FOXO1;FLCN;DUSP10;PRKAR2B;MICAL1;PALM;PMEPA1;SH3BP4;SLIT2;FBXO7;DUSP4;GABBR2;JUN;GABBR1;EDN1;CDKN2B;TGFB2;DMTN;SMAD3;DUSP3;CDKN2A;DUSP1;IGFBP3;TESC;LIF;KLF4;BMP7;MAPK8IP1;LTB4R2;PIK3IP1;WDR81;WNK2;NF1;PDCD4;SPRY1;PKIG;TRIB1;TRIB2
response to decreased oxygen levels (GO:0036293)	30/245	4.13974e-05	0.00698357	-2.43005	12.0633	RYR1;OXTR;GATA6;STC1;ITPR2;RORA;ICAM1;CTGF;BBC3;LOXL2;PAK1;PLAU;CAPN2;ANKRD1;NKX3-1;ARNT2;EDN1;TGFB2;SMAD3;SMAD9;ATP1B1;WTIP;BMP7;CPEB1;RGCC;NF1;ANGPTL4;CD24;PAM;TLR2
tissue morphogenesis (GO:0048729)	39/358	4.71722e-05	0.00732113	-2.31709	11.3931	NRP1;PLXND1;SRC;TGFB1I1;SIX1;PRKX;SEMA3E;NTN1;HOXA13;EGFR;PAK1;SHH;ZIC3;RDH10;KDR;ANKRD1;GCNT4;SLIT2;HOXA5;TP63;NKX3-1;SLC12A2;ACVR1;EDN1;SMAD3;JAG1;FZD5;MICAL2;NPNT;KLF4;BMP7;MIB1;ALDH1A3;FRAS1;VANGL2;KRT17;KRAS;CCDC40;EPHA2
positive regulation of neuron projection development (GO:0010976)	21/144	4.69172e-05	0.00732113	-2.14571	10.5504	NRP1;SEMA7A;CAMK1D;KIDINS220;MAGI2;DIXDC1;VLDLR;RND2;BMP7;NTN1;MAP1B;CAPRIN2;PALM;ANKRD1;RAPGEF2;FYN;PRKD1;SLIT2;SHANK3;WNT3;SCN1B
collagen fibril organization (GO:0030199)	10/41	6.20589e-05	0.00926109	-2.43134	11.3834	MMP11;TGFB2;COL5A1;COL14A1;COL12A1;NF1;SERPINH1;CYP1B1;TGFBR1;LOXL2
negative regulation of phosphorylation (GO:0042326)	36/325	6.45543e-05	0.00927669	-2.41293	11.2931	CDKN1C;PID1;TNFAIP3;IRS2;LDLRAD4;NDRG2;FOXO1;FLCN;DUSP10;PRKAR2B;MICAL1;PMEPA1;SLIT2;FBXO7;DUSP4;JUN;CDKN2B;DMTN;SMAD3;DUSP3;CDKN2A;DUSP1;IGFBP3;TESC;LIF;KLF4;BMP7;MAPK8IP1;PIK3IP1;WNK2;NF1;PDCD4;SPRY1;PKIG;TRIB1;TRIB2
regulation of osteoblast differentiation (GO:0045667)	17/106	7.27399e-05	0.0100797	-2.15394	9.90215	ACVR1;FBN2;SMAD3;JAG1;FNDC3B;CHRD;NPNT;BMP7;SMAD5;RUNX2;RASSF2;CDK6;ID4;PRKD1;IL6ST;PDLIM7;TP63
negative regulation of transmembrane receptor protein serine/threonine kinase signaling pathway (GO:0090101)	17/107	8.20763e-05	0.0106152	-2.21204	10.0548	ACVR1;FBN2;SMAD3;ZFYVE9;CAV2;TGFB1I1;MAGI2;HTRA1;CHRD;LDLRAD4;TGFBR1;FSTL3;BAMBI;PRDM16;PMEPA1;NBL1;FBN1
positive regulation of osteoblast differentiation (GO:0045669)	12/59	8.0408e-05	0.0106152	-2.03018	9.22812	ACVR1;FBN2;JAG1;ID4;PRKD1;IL6ST;NPNT;SMAD5;BMP7;PDLIM7;RUNX2;TP63
mesoderm formation (GO:0001707)	9/35	9.26642e-05	0.0111102	-2.23491	10.0569	ACVR1;POFUT2;SMAD3;TXNRD1;CHRD;BMP7;WNT3;WLS;EPHA2
cell cycle arrest (GO:0007050)	20/140	9.44939e-05	0.0111102	-2.19485	9.87657	CDKN1C;CDKN2B;ZFHX3;TGFB2;SMAD3;CAB39;CDKN2A;DUSP1;MAGI2;VASH1;TGFBR1;UHMK1;CDK6;RGCC;IRF1;DDIT3;JMY;TP53INP1;HBP1;NKX3-1
skeletal system development (GO:0001501)	22/162	9.34436e-05	0.0111102	-2.16185	9.72811	CDKN1C;PKDCC;DMRT2;COL12A1;EIF2AK3;CHRD;BMP7;HOXA13;MMP9;TGFBR1;ETS2;RUNX1;EXT1;SHH;BMP1;RASSF2;CDH11;PITX1;TP63;SOX4;EPHA2;FBN1
regulation of transmembrane receptor protein serine/threonine kinase signaling pathway (GO:0090092)	24/186	0.00010412	0.0118819	-2.24131	9.93516	CDKN1C;ACVR1;FBN2;CDKN2B;SMAD3;ZFYVE9;CAV2;TGFB1I1;MAGI2;HTRA1;CHRD;LDLRAD4;NPNT;BMP7;HOXA13;TGFBR1;FSTL3;FLCN;SHH;BAMBI;PRDM16;PMEPA1;NBL1;FBN1
epidermis development (GO:0008544)	18/120	0.000110422	0.0122411	-2.07365	9.1302	TGFB2;LAMB3;CALML5;INSR;EMP1;LRP4;GRHL3;LAMC2;APCDD1;EGFR;EDA2R;KRT83;CTGF;IFT88;VANGL2;KRT17;KIF3A;KRT16
negative regulation of cell migration (GO:0030336)	22/166	0.00013437	0.0144821	-2.20205	9.32535	IGFBP3;MAGI2;SERPINE1;CHRD;STC1;ABHD6;LDLRAD4;VASH1;KLF4;CNN2;BST2;FLCN;SHH;RGCC;KRT16;TP53INP1;NF1;CYP1B1;SLIT2;TRIB1;PLCB1;NBL1
response to hypoxia (GO:0001666)	28/241	0.000182508	0.0168813	-2.38009	9.71445	RYR1;GATA6;STC1;ITPR2;RORA;ICAM1;BBC3;LOXL2;PAK1;PLAU;CAPN2;ANKRD1;NKX3-1;ARNT2;EDN1;TGFB2;SMAD3;SMAD9;ATP1B1;WTIP;BMP7;CPEB1;RGCC;NF1;ANGPTL4;CD24;PAM;TLR2
actin cytoskeleton organization (GO:0030036)	29/253	0.000178534	0.0168813	-2.23307	9.11437	FHL3;ANTXR1;RND3;CNN2;PAK1;TMSB4X;NPHP1;ANKRD1;FLNA;MYH14;PDLIM7;DMTN;CXADR;SHROOM3;CORO2B;TMSB4XP4;FAM101B;FMNL2;OBSCN;TRPV4;NF1;FSCN1;MYH9;RHOU;KRAS;TNIK;FSCN2;TLN1;RHOQ
negative regulation of locomotion (GO:0040013)	25/204	0.00017304	0.0168813	-2.20635	9.00532	NRP1;SERPINE1;CHRD;STC1;ABHD6;LDLRAD4;CNN2;FLCN;SHH;TP53INP1;SLIT1;CYP1B1;SLIT2;WNT3;IGFBP3;MAGI2;VASH1;KLF4;BST2;RGCC;KRT16;NF1;PLCB1;TRIB1;NBL1
regulation of transforming growth factor beta receptor signaling pathway (GO:0017015)	16/103	0.000172504	0.0168813	-2.11067	8.61481	CDKN1C;FBN2;CDKN2B;SMAD3;ZFYVE9;CAV2;TGFB1I1;HTRA1;LDLRAD4;NPNT;TGFBR1;FLCN;BAMBI;PRDM16;PMEPA1;FBN1
kidney morphogenesis (GO:0060993)	5/11	0.000182736	0.0168813	-2.05491	8.38722	FRAS1;VANGL2;GCNT4;PRKX;SOX4
generation of neurons (GO:0048699)	5/11	0.000182736	0.0168813	-2.01015	8.20454	TGFB2;CDK6;SIX4;SIX1;DBN1
negative regulation of cell motility (GO:2000146)	22/170	0.000190441	0.0171839	-2.1948	8.91919	IGFBP3;MAGI2;SERPINE1;CHRD;STC1;ABHD6;LDLRAD4;VASH1;KLF4;CNN2;BST2;FLCN;SHH;RGCC;KRT16;TP53INP1;NF1;CYP1B1;SLIT2;TRIB1;PLCB1;NBL1
cellular component morphogenesis (GO:0032989)	43/437	0.000205255	0.0180997	-2.3189	9.30311	NRP1;PID1;DOCK7;LRP4;STC1;LAMC1;HOXA13;ANTXR1;EGFR;LOXL2;PAK1;MAP2;KIF3A;TCTN2;TMEM67;SLITRK6;MYH14;MAP6;FLNA;FYN;NPTX1;EPHB2;BVES;PLXNA4;WNT3;TGFB2;MAP3K1;FZD5;KIDINS220;FNDC3B;SHROOM3;BMP7;TGFBR1;KLF7;FAM101B;IFT88;CDH11;MYH9;TMEM106B;MAP6D1;SHANK3;NBL1;EPHA2
epithelial cell migration (GO:0010631)	12/65	0.00021277	0.0183455	-2.12482	8.49584	NANOS1;NRP1;LTB4R2;PLXND1;NOS3;KDR;CYP1B1;MYH9;PRKX;SLIT2;TGFBR1;LOXL2
regulation of ossification (GO:0030278)	22/173	0.00024514	0.020677	-2.20493	8.55234	FBN2;ACVR1;KL;EGR2;TGFB2;PKDCC;JAG1;SMAD3;FNDC3B;CHRD;LRP4;NPNT;BMP7;SMAD5;RUNX2;RASSF2;CDK6;ID4;PRKD1;IL6ST;PDLIM7;TP63
morphogenesis of a branching epithelium (GO:0061138)	21/162	0.000257721	0.0212757	-2.14145	8.24499	SLC12A2;ACVR1;NRP1;EDN1;PLXND1;FZD5;SRC;SIX1;SEMA3E;NPNT;BMP7;HOXA13;PAK1;SHH;RDH10;KDR;KRAS;SLIT2;HOXA5;EPHA2;NKX3-1
in utero embryonic development (GO:0001701)	26/222	0.000268998	0.0213003	-2.22862	8.57804	HCN4;RRN3;GATA6;FLCN;BCL2L11;KIF3A;RDH10;SLIT2;ACVR1;ARNT2;EDN1;SMAD3;DUSP3;KIDINS220;NOS3;RPGRIP1L;TANC2;TGFBR1;RUNX1;MIB1;FOSL1;MYO1E;RCN1;MAFF;MYH9;APBA1
Wnt signaling pathway (GO:0016055)	27/234	0.000263976	0.0213003	-2.21621	8.53027	AMER2;NXN;TGFB1I1;DIXDC1;LRP4;RTF1;APCDD1;NDRG2;NKD2;SHH;FRAT2;DISC1;WNT3;SOX4;WLS;CSNK1G3;FZD5;MAGI2;GRHL3;PYGO1;VANGL2;DDIT3;TAX1BP3;HBP1;TNIK;CD24;CDK14
regulation of cell morphogenesis involved in differentiation (GO:0010769)	28/248	0.000294326	0.0225999	-2.25321	8.53925	ACHE;NRP1;SEMA7A;CHRNA3;TGFB1I1;DIXDC1;LRP4;LDLRAD4;RND2;NTN1;POFUT2;SLIT1;SLIT2;EPHB2;WNT3;PLXNA4;TGFB2;SMAD3;DMTN;LIF;RGCC;BAMBI;MAP1B;CAPRIN2;RAPGEF2;TNIK;SHANK3;NGEF
angiogenesis (GO:0001525)	27/236	0.000302885	0.0225999	-2.18509	8.28109	NRP1;NRP2;PLXND1;SERPINE1;RORA;SEMA3E;PRKX;SAT1;CTGF;LOXL2;KDR;CYP1B1;EPHB2;JUN;TGFB2;JAG1;FZD5;NOS3;MCAM;VASH1;HSPG2;TGFBR1;CEACAM1;MYH9;ANGPTL4;PRKD1;EPHA2
branching morphogenesis of an epithelial tube (GO:0048754)	19/141	0.000302655	0.0225999	-2.10128	7.96345	SLC12A2;ACVR1;NRP1;EDN1;PLXND1;SRC;SIX1;SEMA3E;NPNT;BMP7;PAK1;SHH;RDH10;KDR;KRAS;SLIT2;HOXA5;EPHA2;NKX3-1
embryo development (GO:0009790)	30/276	0.000351709	0.0250022	-2.26346	8.34942	HCN4;RRN3;GATA6;FLCN;STOX2;SHH;BCL2L11;KIF3A;RDH10;SLIT2;RAI2;ACVR1;ARNT2;EDN1;TGFB2;SMAD3;DUSP3;NOS3;KIDINS220;RPGRIP1L;TGFBR1;TANC2;MIB1;RUNX1;FOSL1;MYO1E;RCN1;MAFF;MYH9;APBA1
chordate embryonic development (GO:0043009)	26/226	0.000356111	0.0250022	-2.23165	8.23207	HCN4;RRN3;GATA6;FLCN;BCL2L11;KIF3A;RDH10;SLIT2;ACVR1;ARNT2;EDN1;SMAD3;DUSP3;NOS3;KIDINS220;RPGRIP1L;TANC2;TGFBR1;MIB1;RUNX1;FOSL1;MYO1E;RCN1;MAFF;MYH9;APBA1
endothelial cell migration (GO:0043542)	10/50	0.000360857	0.0250022	-2.10502	7.765	NRP1;PLXND1;NOS3;KDR;CYP1B1;MYH9;PRKX;SLIT2;TGFBR1;LOXL2
regulation of glial cell differentiation (GO:0045685)	10/50	0.000360857	0.0250022	-1.98325	7.31578	SHH;SERPINE2;BIN1;LIF;ID4;NF1;PPARG;IL6ST;TNFRSF21;TLR2
actin filament-based process (GO:0030029)	32/303	0.000380365	0.0254451	-2.18915	8.03687	FHL3;ANTXR1;RND3;CNN2;PAK1;TMSB4X;NPHP1;ANKRD1;FLNA;MYH14;PDLIM7;DMTN;CXADR;MYO5A;SHROOM3;CORO2B;TMSB4XP4;MYO1E;FAM101B;MYO1B;FMNL2;OBSCN;TRPV4;NF1;FSCN1;MYH9;RHOU;KRAS;TNIK;FSCN2;TLN1;RHOQ
multicellular organismal macromolecule metabolic process (GO:0044259)	14/89	0.000377533	0.0254451	-2.03473	7.46995	ACE;COL14A1;COL23A1;COL12A1;FURIN;MMP9;MRC2;MMP11;MMP13;COL5A1;MMP15;COL6A2;COL6A1;SERPINH1
positive regulation of glial cell differentiation (GO:0045687)	7/26	0.000414474	0.0268027	-2.26577	8.20041	SHH;SERPINE2;BIN1;LIF;PPARG;IL6ST;TLR2
synapse organization (GO:0050808)	16/111	0.0004135	0.0268027	-2.06194	7.46269	ACHE;PLXND1;F2R;LRRC4;MYO5A;LRP4;SEMA3E;PCDHB11;ELFN1;DNM3;PAK1;PALM;DNER;SLITRK6;SHANK3;SNTA1
dendrite morphogenesis (GO:0048813)	8/34	0.000439572	0.0275087	-2.23676	8.03724	KLF7;MAP2;KIDINS220;MAP6;TMEM106B;LRP4;MAP6D1;FYN
multicellular organismal catabolic process (GO:0044243)	13/80	0.000437567	0.0275087	-1.99298	7.16128	ACE;COL14A1;COL23A1;COL12A1;FURIN;MMP9;MRC2;MMP11;MMP13;COL5A1;MMP15;COL6A2;COL6A1
transforming growth factor beta receptor signaling pathway (GO:0007179)	18/134	0.000448419	0.0276169	-2.05242	7.3668	ACVR1;TGIF1;CDKN2B;JUN;TGFB2;MAP3K1;SMAD3;ZFYVE9;SRC;SERPINE1;SMAD9;FURIN;SMAD5;TGFBR1;BAMBI;ZYX;PMEPA1;E2F5
embryo development ending in birth or egg hatching (GO:0009792)	26/230	0.00046719	0.0283234	-2.21272	7.88626	HCN4;RRN3;GATA6;FLCN;BCL2L11;KIF3A;RDH10;SLIT2;ACVR1;ARNT2;EDN1;SMAD3;DUSP3;NOS3;KIDINS220;RPGRIP1L;TANC2;TGFBR1;MIB1;RUNX1;FOSL1;MYO1E;RCN1;MAFF;MYH9;APBA1
gland development (GO:0048732)	25/220	0.000550592	0.0294627	-2.1706	7.65056	CDKN1C;GATA6;SIX1;IRS2;ARHGAP5;EGFR;FSTL3;SHH;DBP;BCL2L11;SIX4;CGA;PITX1;HOXA5;NKX3-1;JUN;CDKN2B;SMAD3;VWF;RPGRIP1L;IGF2R;TGFBR1;RUNX1;IFT88;NF1
positive regulation of cell projection organization (GO:0031346)	23/195	0.000535569	0.0294627	-2.13423	7.52238	NRP1;SEMA7A;CAMK1D;KIDINS220;MAGI2;DIXDC1;VLDLR;RND2;NTN1;BMP7;TGFBR1;MAP1B;CAPRIN2;PALM;ANKRD1;RAPGEF2;FYN;PRKD1;SLIT2;SHANK3;WNT3;SCN1B;RHOQ
negative regulation of nucleotide biosynthetic process (GO:0030809)	8/35	0.000542359	0.0294627	-2.12304	7.48293	GABBR2;FLCN;GABBR1;EDN1;PID1;LTB4R2;GPR87;PALM
negative regulation of purine nucleotide biosynthetic process (GO:1900372)	8/35	0.000542359	0.0294627	-2.11914	7.46919	GABBR2;FLCN;GABBR1;EDN1;PID1;LTB4R2;GPR87;PALM
morphogenesis of a branching structure (GO:0001763)	21/170	0.000497845	0.0294627	-2.11568	7.45698	SLC12A2;ACVR1;NRP1;EDN1;PLXND1;FZD5;SRC;SIX1;SEMA3E;NPNT;BMP7;HOXA13;PAK1;SHH;RDH10;KDR;KRAS;SLIT2;HOXA5;EPHA2;NKX3-1
sensory organ development (GO:0007423)	15/103	0.000554324	0.0294627	-2.09628	7.38862	CDKN1C;TGFB2;FZD5;DIXDC1;SIX1;RPGRIP1L;KLF4;EGFR;RCN1;SHH;IFT88;BCL2L11;RDH10;PRDM16;RAB18
positive regulation of gliogenesis (GO:0014015)	8/35	0.000542359	0.0294627	-2.05898	7.25716	SHH;PRKCH;SERPINE2;BIN1;LIF;PPARG;IL6ST;TLR2
axon extension involved in axon guidance (GO:0048846)	4/8	0.000553545	0.0294627	-0.668123	2.35489	NRP1;NRP2;SLIT1;SLIT2
neuron projection extension involved in neuron projection guidance (GO:1902284)	4/8	0.000553545	0.0294627	-0.65906	2.32294	NRP1;NRP2;SLIT1;SLIT2
transmembrane receptor protein serine/threonine kinase signaling pathway (GO:0007178)	23/196	0.00057564	0.0301822	-2.12402	7.43514	ACVR1;TGIF1;JUN;CDKN2B;TGFB2;MAP3K1;SMAD3;SRC;ZFYVE9;SERPINE1;CHRD;SMAD9;FURIN;ZNF8;SMAD5;FSTL1;BMP7;RUNX2;TGFBR1;BAMBI;ZYX;PMEPA1;E2F5
negative regulation of protein phosphorylation (GO:0001933)	28/260	0.000630934	0.0322108	-2.26037	7.76539	CDKN1C;PID1;TNFAIP3;LDLRAD4;DUSP10;PRKAR2B;MICAL1;PMEPA1;SLIT2;FBXO7;DUSP4;JUN;CDKN2B;DMTN;SMAD3;DUSP3;CDKN2A;DUSP1;IGFBP3;TESC;BMP7;MAPK8IP1;NF1;PDCD4;SPRY1;PKIG;TRIB1;TRIB2
collagen metabolic process (GO:0032963)	13/83	0.000629765	0.0322108	-1.95801	6.72664	COL14A1;COL23A1;COL12A1;FURIN;MMP9;MRC2;MMP11;MMP13;COL5A1;MMP15;COL6A2;COL6A1;SERPINH1
negative regulation of transforming growth factor beta receptor signaling pathway (GO:0030512)	12/73	0.000645561	0.0325296	-1.98342	6.7944	FBN2;SMAD3;ZFYVE9;CAV2;BAMBI;TGFB1I1;PRDM16;HTRA1;PMEPA1;LDLRAD4;TGFBR1;FBN1
cell part morphogenesis (GO:0032990)	27/248	0.000661465	0.0327271	-2.20781	7.54971	NRP1;PID1;DOCK7;LRP4;EGFR;PAK1;MAP2;KIF3A;TCTN2;TMEM67;SLITRK6;MYH14;MAP6;FYN;NPTX1;EPHB2;PLXNA4;FZD5;KIDINS220;BMP7;KLF7;IFT88;CDH11;MAP6D1;TMEM106B;SHANK3;NBL1
multicellular organismal metabolic process (GO:0044236)	14/94	0.000666351	0.0327271	-1.95636	6.68987	ACE;COL14A1;COL23A1;COL12A1;FURIN;MMP9;MRC2;MMP11;MMP13;COL5A1;MMP15;COL6A2;COL6A1;SERPINH1
negative regulation of establishment of protein localization to plasma membrane (GO:0090005)	5/14	0.000688286	0.0333819	-1.72153	5.85277	LRRC15;PKDCC;PID1;TMBIM1;RHOQ
cellular response to amino acid stimulus (GO:0071230)	9/45	0.000705318	0.0337856	-1.99437	6.75638	CPEB1;RRAGC;DNMT3A;RRAGD;PDGFC;COL6A1;CAPN2;SH3BP4;EGFR
neuron projection morphogenesis (GO:0048812)	21/175	0.00073143	0.0342297	-2.0738	6.99837	NRP1;FZD5;KIDINS220;DOCK7;LRP4;BMP7;EGFR;KLF7;PAK1;MAP2;CDH11;SLITRK6;MAP6;TMEM106B;MAP6D1;FYN;NPTX1;EPHB2;NBL1;SHANK3;PLXNA4
collagen catabolic process (GO:0030574)	12/74	0.000732233	0.0342297	-1.91736	6.47046	MRC2;MMP11;MMP13;COL5A1;MMP15;COL14A1;COL6A2;COL23A1;COL6A1;COL12A1;FURIN;MMP9
regulation of epithelial cell migration (GO:0010632)	17/129	0.000796021	0.0367686	-2.05683	6.79393	NRP1;EDN1;TGFB2;NRP2;ANXA3;SRC;STC1;VASH1;KLF4;MMP9;RGCC;NF1;KDR;PRKD1;SLIT2;EPHA2;HBEGF
negative regulation of protein serine/threonine kinase activity (GO:0071901)	16/118	0.000821238	0.0374871	-2.00321	6.57806	CDKN1C;DUSP4;CDKN2B;DUSP3;CDKN2A;DUSP1;TNFAIP3;BMP7;MAPK8IP1;DUSP10;PRKAR2B;NF1;PDCD4;SPRY1;PKIG;FBXO7
response to amino acid (GO:0043200)	13/86	0.000888703	0.040095	-1.98848	6.39595	EDN1;DNMT3A;EGFR;ICAM1;CTGF;CPEB1;RRAGC;COL6A1;PDGFC;RRAGD;CAPN2;SH3BP4;ABCG2
cell projection morphogenesis (GO:0048858)	25/228	0.000928228	0.0404666	-2.15683	6.91756	NRP1;DOCK7;LRP4;EGFR;PAK1;MAP2;KIF3A;TCTN2;TMEM67;SLITRK6;MAP6;FYN;NPTX1;EPHB2;PLXNA4;FZD5;KIDINS220;BMP7;KLF7;IFT88;CDH11;MAP6D1;TMEM106B;SHANK3;NBL1
response to transforming growth factor beta (GO:0071559)	20/166	0.000919864	0.0404666	-2.06637	6.62743	ACVR1;TGIF1;CDKN2B;JUN;TGFB2;MAP3K1;SMAD3;ZFYVE9;SRC;SERPINE1;SMAD9;FURIN;SMAD5;TGFBR1;RUNX1;BAMBI;ZYX;ANKRD1;PMEPA1;E2F5
cellular response to transforming growth factor beta stimulus (GO:0071560)	20/166	0.000919864	0.0404666	-2.06387	6.61939	ACVR1;TGIF1;CDKN2B;JUN;TGFB2;MAP3K1;SMAD3;ZFYVE9;SRC;SERPINE1;SMAD9;FURIN;SMAD5;TGFBR1;RUNX1;BAMBI;ZYX;ANKRD1;PMEPA1;E2F5
positive regulation of astrocyte differentiation (GO:0048711)	4/9	0.000952591	0.040616	-0.710368	2.27573	SERPINE2;BIN1;LIF;IL6ST
positive regulation of protein homooligomerization (GO:0032464)	4/9	0.000952591	0.040616	-0.456408	1.46215	HRK;BCL2L11;BMF;BBC3
regulation of neuronal synaptic plasticity (GO:0048168)	9/47	0.000981727	0.0411128	-1.99164	6.35619	CPEB1;EGR2;JPH3;NF1;KRAS;GRIK2;EPHB2;SHANK3;DBN1
regulation of protein homooligomerization (GO:0032462)	5/15	0.000985436	0.0411128	-1.72614	5.50888	HRK;BCL2L11;SRC;BMF;BBC3
positive regulation of neuron differentiation (GO:0045666)	24/217	0.0010312	0.0425645	-2.06422	6.51619	TGIF1;NRP1;SEMA7A;CAMK1D;KIDINS220;MAGI2;DIXDC1;VLDLR;RND2;NTN1;BMP7;MAP1B;CAPRIN2;PALM;TIMP2;ANKRD1;RAPGEF2;FYN;PRKD1;SLIT2;NBL1;SHANK3;WNT3;SCN1B
embryonic morphogenesis (GO:0048598)	38/403	0.00104579	0.0427124	-2.19321	6.91578	CDKN1C;FBN2;TGFB1I1;CHRD;SIX1;LRP4;NTN1;HOXA13;SHH;SIX4;ZIC3;RDH10;SLITRK6;EPHB2;PITX1;HOXA5;WNT3;TP63;ACVR1;EDN1;SMAD3;FZD5;ZNF281;MICAL2;GRHL3;RPGRIP1L;HSPG2;BMP7;TGFBR1;RUNX2;MIB1;EXT1;ALDH1A3;IFT88;FRAS1;VANGL2;ZNF358;CCDC40
regulation of gliogenesis (GO:0014013)	11/67	0.00108313	0.0437764	-1.8372	5.74799	SHH;PRKCH;SERPINE2;BIN1;LIF;ID4;NF1;PPARG;IL6ST;TNFRSF21;TLR2
regulation of epithelial cell proliferation (GO:0050678)	27/258	0.00120216	0.0480864	-2.216	6.725	CDKN1C;NRP1;NRP2;INTU;TNFAIP3;LAMC1;ARHGAP5;EGFR;SHH;KIF3A;KDR;TP63;HOXA5;NKX3-1;JUN;CDKN2B;TGFB2;SMAD3;KRT4;CAV2;VASH1;TGFBR1;IFT88;CDK6;RGCC;NF1;PRKD1
regulation of dendrite development (GO:0050773)	13/89	0.00123146	0.0487559	-1.94131	5.86456	ACHE;CHRNA3;CAMK1D;SS18L1;VLDLR;BMP7;CAPRIN2;PALM;RAPGEF2;TNIK;SHANK3;DBN1;NGEF
