# Supplementary material for: Luminal lncRNAs Regulation by ERα-Controlled Enhancers in a Ligand-Independent Manner in Breast Cancer Cells
Source: Int J Mol Sci. 2018 Feb 16;19(2):593. doi: 10.3390/ijms19020593 (PMC5855815; doi:10.3390/ijms19020593)
Supplement: Supplementary file 1 [file ijms-19-00593-s001.zip › ijms-262598-Supplementary Update/Supplementary_Table_3_Super_Enhancer_MCF7.xlsx]

## Sheet: A_Super_Enhancers
SE ID	Chr	Start	End	Rank	SE ID	Rank	Size	CPM H3K27ac	Associated 1° Gene	Associated 2° Gene	Associated 3° Gene	aERBS overlap
12_p23754_lociStitched	chr17	59746417	59874003	1	12_p23754_lociStitched	1	103761	50628.4	RP11-619I22.1	MIR21	RNU6-450P	1
5_p34404_lociStitched	chr20	47313498	47394603	2	5_p34404_lociStitched	2	72738	31197.2	RP4-569M23.2	ZMYND8	RP4-569M23.4	1
7_p34594_lociStitched	chr20	53587856	53696681	3	7_p34594_lociStitched	3	99850	29834.2	RNU7-14P	ZNF217	AC005808.3	1
2_p34528_lociStitched	chr20	50707586	50768486	4	2_p34528_lociStitched	4	53919	25909.9	PARD6B	FAM65C	BCAS4	1
3_p34597_lociStitched	chr20	53841602	53879604	5	3_p34597_lociStitched	5	36687	25105.7	SUMO1P1	AC006076.1	AC005220.3	1
2_p34596_lociStitched	chr20	53730307	53795833	6	2_p34596_lociStitched	6	65514	17556.5	AC006076.1	RNU7-14P		1
17_p50291_lociStitched	chr6	151603287	151719788	7	17_p50291_lociStitched	7	106772	14138.7	ESR1	RNU6-813P		1
32_p55339_lociStitched	chr8	101432749	101637607	8	32_p55339_lociStitched	8	125220	11945.4	KB-1562D12.2	KB-1562D12.3	KB-1562D12.1	1
12_p12332_lociStitched	chr12	52141722	52251142	9	12_p12332_lociStitched	9	94761	11371.2	KRT80	C12orf80	LINC00592	1
3_p5583_lociStitched	chr10	8044759	8086175	10	3_p5583_lociStitched	10	41169	10236.3	GATA3	GATA3-AS1	RP11-379F12.3	1
28_p33211_lociStitched	chr2	236638654	236795177	11	28_p33211_lociStitched	11	114779	9436.9	AC011286.1			1
1_p23788_lociStitched	chr17	61397284	61418308	12	1_p23788_lociStitched	12	21025	8870.4	RP11-332H18.4	C17orf82	RP11-332H18.5	1
25_p4335_lociStitched	chr1	202005418	202156088	13	25_p4335_lociStitched	13	88670	8851.4	CRIP1P3	RP11-510N19.3	GPR37L1	1
2_p34408_lociStitched	chr20	47490012	47511551	14	2_p34408_lociStitched	14	20808	8818	NCOA3	RNU6-563P	RNU6-497P	1
24_p58378_lociStitched	chr9	134324011	134457177	15	24_p58378_lociStitched	15	91123	8774.1	MIR4669	RXRA	RP11-145E17.2	1
3_p34444_lociStitched	chr20	48789892	48833204	16	3_p34444_lociStitched	16	39430	8706.2	PREX1	AL035106.1		1
22_p47641_lociStitched	chr6	26155005	26296944	17	22_p47641_lociStitched	17	73597	8642	HIST1H3E	HIST1H2APS3	HIST1H1D	1
9_p34551_lociStitched	chr20	51695161	51770398	18	9_p34551_lociStitched	18	65927	8490.3	RP5-827A12.2	ATP9A	SALL4	1
11_p12361_lociStitched	chr12	52941675	53012732	19	11_p12361_lociStitched	19	39804	8369.1	AC107016.1	AC107016.2	KRT8	1
1_p23787_lociStitched	chr17	61348895	61367763	20	1_p23787_lociStitched	20	18869	8057.3	RP11-332H18.3	TBX2	RP11-332H18.5	1
11_p9755_lociStitched	chr11	65468593	65510898	21	11_p9755_lociStitched	21	40561	7943.5	MALAT1	AP000769.7	SNRPGP19	0
12_p33284_lociStitched	chr2	237471733	237560233	22	12_p33284_lociStitched	22	52404	7144.9	MLPH	RNU6-1140P	PRLH	1
19_p55767_lociStitched	chr8	127781121	127878205	23	19_p55767_lociStitched	23	68260	6641.1	PVT1	MYC	CASC11	1
12_p55173_lociStitched	chr8	95056073	95117250	24	12_p55173_lociStitched	24	47489	6606.7	RP11-320N21.2	MIR3150A	RNU6-1209P	1
17_p12060_lociStitched	chr12	46148310	46271343	25	17_p12060_lociStitched	25	81010	6587.7	SLC38A1			1
1_p23786_lociStitched	chr17	61226385	61241718	26	1_p23786_lociStitched	26	15334	6432.9	RP11-136H19.1			1
6_p19675_lociStitched	chr15	96323195	96358063	27	6_p19675_lociStitched	27	30122	6307.8	MIR1469	NR2F2-AS1	RP11-522B15.3	1
5_p38190_lociStitched	chr3	64140333	64190459	28	5_p38190_lociStitched	28	37444	6218.7	PRDX3P4	PRICKLE2-AS3	PRICKLE2-AS2	1
9_p58197_lociStitched	chr9	129436794	129502400	29	9_p58197_lociStitched	29	34097	6073.9	AL353803.1	RP11-65J3.14	LINC00963	1
20_p33229_lociStitched	chr2	236808121	236907558	30	20_p33229_lociStitched	30	53669	5910.1				1
9_p56058_lociStitched	chr8	143932665	144006409	31	9_p56058_lociStitched	31	46261	5876.6	PLEC	GRINA	MIR661	0
3_p10840_lociStitched	chr11	118906757	118934410	32	3_p10840_lociStitched	32	25884	5830.5	UPK2	BCL9L	MIR4492	1
7_p16271_lociStitched	chr14	37581989	37627230	33	7_p16271_lociStitched	33	22506	5705.1	FOXA1	TTC6	RP11-356O9.2	0
8_p21718_lociStitched	chr16	84982403	85031980	34	8_p21718_lociStitched	34	40075	5618.4	ZDHHC7	KIAA0513	RP11-254F19.3	0
11_p12356_lociStitched	chr12	52859516	52929119	35	11_p12356_lociStitched	35	36222	5574.6	RPL7P41	KRT78	KRT18	1
9_p19583_lociStitched	chr15	92600722	92668775	36	9_p19583_lociStitched	36	39270	5500.8	RP11-386M24.5	RP11-386M24.9	RP11-386M24.6	1
10_p5667_lociStitched	chr10	9174098	9240084	37	10_p5667_lociStitched	37	48882	5340.6	LINC00709			1
6_p39809_lociStitched	chr3	161389663	161427881	38	6_p39809_lociStitched	38	27563	5287.5	RP11-3P17.4	RP11-3P17.5	RP11-3P17.3	1
5_p3210_lociStitched	chr1	150960969	151009781	39	5_p3210_lociStitched	39	31814	5284.6	ANXA9	CERS2	RP11-316M1.3	1
22_p29353_lociStitched	chr2	43376270	43487603	40	22_p29353_lociStitched	40	78397	5217.6	RNU6-958P			1
21_p27749_lociStitched	chr19	45066658	45181692	41	21_p27749_lociStitched	41	60059	5053.7	EIF5AP3	AC005757.6	AC005757.7	0
5_p23927_lociStitched	chr17	66941331	66970219	42	5_p23927_lociStitched	42	26978	4933.9	CACNG4	RNA5SP446	RP11-349A8.3	1
6_p35428_lociStitched	chr21	40310178	40344407	43	6_p35428_lociStitched	43	33362	4810.2	DSCAM-AS1			1
2_p34602_lociStitched	chr20	54066291	54088452	44	2_p34602_lociStitched	44	18433	4803.1	BCAS1	MIR4756	CYP24A1	1
11_p39794_lociStitched	chr3	161290243	161374261	45	11_p39794_lociStitched	45	50416	4730.6	PSMC1P7	EEF1GP4	SPTSSB	1
35_p10388_lociStitched	chr11	85722427	85855929	46	35_p10388_lociStitched	46	72062	4690.2	SYTL2	AP000974.1	CCDC83	1
4_p9742_lociStitched	chr11	65415788	65455746	47	4_p9742_lociStitched	47	33633	4674.8	NEAT1	AP000769.1	FRMD8	1
1_p34529_lociStitched	chr20	50783209	50796402	48	1_p34529_lociStitched	48	13194	4658.7	BCAS4	TMSB4XP6	PARD6B	1
31_p58088_lociStitched	chr9	127918519	128052536	49	31_p58088_lociStitched	49	77583	4598.7	FAM102A	DPM2	RP11-203J24.8	1
26_p21476_lociStitched	chr16	74984329	75131318	50	26_p21476_lociStitched	50	81260	4585	RP11-252E2.1	WDR59	ZNRF1	1
2_p34407_lociStitched	chr20	47430902	47460243	51	2_p34407_lociStitched	51	19480	4531.9	RP1-148H17.1	RPL35AP	RNU6-497P	1
19_p7508_lociStitched	chr10	93421418	93497429	52	19_p7508_lociStitched	52	51449	4507.2	MYOF	CEP55	RNA5SP323	1
1_p23777_lociStitched	chr17	60520273	60530792	53	1_p23777_lociStitched	53	10520	4499.4	APPBP2	RP11-15E18.1	RP11-15E18.5	0
32_p33266_lociStitched	chr2	236971747	237087060	54	32_p33266_lociStitched	54	62868	4439.6	RNU6-1051P	AC105760.3	COPS8	1
15_p36002_lociStitched	chr22	28771086	28830211	55	15_p36002_lociStitched	55	38622	4431.4	CTA-292E10.6	XBP1	CTA-292E10.8	1
16_p28859_lociStitched	chr2	20438865	20511097	56	16_p28859_lociStitched	56	37859	4340	Y_RNA	AC023137.2	AC012065.4	1
14_p21438_lociStitched	chr16	72980418	73072157	57	14_p21438_lociStitched	57	55694	4286	AC002044.4	ZFHX3	RP11-346C20.4	1
18_p9891_lociStitched	chr11	67230167	67318930	58	18_p9891_lociStitched	58	50956	4226.4	ADRBK1	ANKRD13D	SSH3	1
11_p19723_lociStitched	chr15	98840994	98916464	59	11_p19723_lociStitched	59	64674	4175.8	RP11-654A16.1	MIR4714		1
15_p16207_lociStitched	chr14	35330295	35417244	60	15_p16207_lociStitched	60	40153	4171.5	RP11-561B11.3	RP11-561B11.1	NFKBIA	1
11_p17162_lociStitched	chr14	73711831	73797062	61	11_p17162_lociStitched	61	45400	4168	MIR4505	RP5-1021I20.1	ELMSAN1	1
18_p22556_lociStitched	chr17	17680255	17753484	62	18_p22556_lociStitched	62	54228	4143.9	RAI1	SMCR2	RAI1-AS1	1
4_p23727_lociStitched	chr17	59083485	59122637	63	4_p23727_lociStitched	63	27544	4121.9	AC099850.1	TRIM37	RNU2-58P	1
7_p35436_lociStitched	chr21	40366668	40390397	64	7_p35436_lociStitched	64	17261	4046.4	DSCAM-AS1			1
31_p47841_lociStitched	chr6	30706994	30844758	65	31_p47841_lociStitched	65	58607	4001.2	HCG20	RN7SL353P	IER3	1
1_p23775_lociStitched	chr17	60389871	60394554	66	1_p23775_lociStitched	66	4684	3993.5	C17orf64	USP32	RPL12P38	0
1_p23779_lociStitched	chr17	60598379	60605754	67	1_p23779_lociStitched	67	7376	3971.3	PPM1D	RP11-15E18.2	RP11-15E18.4	1
17_p58508_lociStitched	chr9	137167562	137270088	68	17_p58508_lociStitched	68	37828	3922.7	RNF208	C9orf169	RNF224	1
17_p20036_lociStitched	chr16	2963418	3060305	69	17_p20036_lociStitched	69	38956	3878.4	CLDN9	LA16c-380H5.5	TNFRSF12A	0
7_p51838_lociStitched	chr7	73734426	73771917	70	7_p51838_lociStitched	70	21065	3873.2	ABHD11	CLDN3	LINC00035	0
3_p23764_lociStitched	chr17	59889503	59913188	71	3_p23764_lociStitched	71	14721	3828.8	RPS6KB1	TUBD1	RP5-1073F15.1	0
8_p3457_lociStitched	chr1	156689685	156769598	72	8_p3457_lociStitched	72	30500	3801.5	ISG20L2	RRNAD1	MRPL24	0
7_p3304_lociStitched	chr1	153944740	153993222	73	7_p3304_lociStitched	73	23033	3795	SLC39A1	CREB3L4	RP11-422P24.10	0
37_p27844_lociStitched	chr19	46812912	46931606	74	37_p27844_lociStitched	74	64552	3780.2	AP2S1	CTB-147N14.4	ARHGAP35	1
23_p28791_lociStitched	chr2	19043225	19148154	75	23_p28791_lociStitched	75	51009	3747.2				0
14_p33936_lociStitched	chr20	31541743	31613037	76	14_p33936_lociStitched	76	39460	3742.7	RNU6-384P	HM13-AS1	HM13-IT1	1
1_p34605_lociStitched	chr20	54207135	54211127	77	1_p34605_lociStitched	77	3993	3723.9	PFDN4	CYP24A1		1
8_p26533_lociStitched	chr19	12773894	12807710	78	8_p26533_lociStitched	78	24988	3648.5	JUNB	MIR5684	CTD-2659N19.9	0
17_p20693_lociStitched	chr16	30052507	30124680	79	17_p20693_lociStitched	79	43172	3636.7	TBX6	RP11-455F5.3	YPEL3	1
14_p46857_lociStitched	chr5	178075696	178154881	80	14_p46857_lociStitched	80	42774	3570	N4BP3	RMND5B	NHP2	1
11_p17268_lociStitched	chr14	77002665	77053428	81	11_p17268_lociStitched	81	34425	3551.9	IRF2BPL	RP11-7F17.5	RP11-7F17.3	1
2_p33193_lociStitched	chr2	236568071	236594692	82	2_p33193_lociStitched	82	22800	3547.2	ACKR3	IQCA1		0
16_p23590_lociStitched	chr17	50889455	50956974	83	16_p23590_lociStitched	83	43207	3515.8	RP11-700H6.4	RP11-700H6.2	RP11-700H6.1	1
32_p52070_lociStitched	chr7	80844581	80947931	84	32_p52070_lociStitched	84	55636	3505.5	SEMA3C			1
8_p58547_lociStitched	chr9	137577230	137630641	85	8_p58547_lociStitched	85	24994	3462.2	ARRDC1	ZMYND19	C9orf37	0
15_p19608_lociStitched	chr15	92866966	92938005	86	15_p19608_lociStitched	86	44475	3461	MIR3175	CHD2	AC013394.2	0
1_p34604_lociStitched	chr20	54119145	54129270	87	1_p34604_lociStitched	87	10126	3432.2	CYP24A1	BCAS1	MIR4756	1
21_p6890_lociStitched	chr10	69315286	69392720	88	21_p6890_lociStitched	88	44730	3404	AC016821.1	RP11-227H15.7	TACR2	1
8_p24619_lociStitched	chr18	3217025	3266439	89	8_p24619_lociStitched	89	23973	3363.2	RP13-270P17.3	MYL12A	RP13-270P17.1	0
7_p51851_lociStitched	chr7	73809031	73856256	90	7_p51851_lociStitched	90	20137	3330.5	WBSCR27	WBSCR28	CLDN4	1
11_p46144_lociStitched	chr5	139635776	139711400	91	11_p46144_lociStitched	91	38906	3327.5	CTB-35F21.1	CTD-3224K15.2	CXXC5	1
12_p47722_lociStitched	chr6	27806352	27840625	92	12_p47722_lociStitched	92	23924	3324.8	HIST1H4J	HIST1H4K	HIST1H2BM	0
61_p34977_lociStitched	chr21	21231663	21383599	93	61_p34977_lociStitched	93	92756	3297.9	AP001136.2	AP001137.1		1
14_p27895_lociStitched	chr19	47079499	47158403	94	14_p27895_lociStitched	94	34711	3288.4	ZC3H4	SAE1	RN7SL533P	0
24_p50263_lociStitched	chr6	151431891	151503617	95	24_p50263_lociStitched	95	39917	3248.3	C6orf211	RMND1	CCDC170	0
4_p13944_lociStitched	chr12	121771857	121814114	96	4_p13944_lociStitched	96	24277	3238.5	RP11-347I19.8	RHOF	AC084018.1	0
3_p3189_lociStitched	chr1	150548498	150580790	97	3_p3189_lociStitched	97	22062	3216.5	RN7SL473P	ADAMTSL4-AS1	RN7SL600P	0
10_p23140_lociStitched	chr17	41496261	41550059	98	10_p23140_lociStitched	98	36251	3210.8	KRT15	KRT19	KRT13	1
2_p3158_lociStitched	chr1	149883081	149900973	99	2_p3158_lociStitched	99	8650	3198	HIST2H2AB	BOLA1	HIST2H2AC	0
4_p56036_lociStitched	chr8	143716306	143746843	100	4_p56036_lociStitched	100	17072	3197.9	MIR4664	FAM83H	FAM83H-AS1	0
7_p33787_lociStitched	chr20	19756597	19787133	101	7_p33787_lociStitched	101	26218	3145.5	AL121761.2	RP1-122P22.2	AL121761.1	1
6_p38198_lociStitched	chr3	64206156	64275064	102	6_p38198_lociStitched	102	42710	3117.9	PRICKLE2-AS3	PRDX3P4		1
26_p3370_lociStitched	chr1	155167376	155279033	103	26_p3370_lociStitched	103	37711	3101.7	GBAP1	MTX1P1	RP11-263K19.6	0
9_p47616_lociStitched	chr6	26019413	26068908	104	9_p47616_lociStitched	104	27230	3085.6	U91328.2	HIST1H2BB	HIST1H3C	0
9_p13857_lociStitched	chr12	120224284	120266807	105	9_p13857_lociStitched	105	23782	3080.5	RPS20P31	PXN	NME2P1	0
10_p21559_lociStitched	chr16	77935430	78008353	106	10_p21559_lociStitched	106	38630	3057.8	CLEC3A	KRT8P22	RP11-281J9.1	1
16_p28249_lociStitched	chr19	53581289	53659521	107	16_p28249_lociStitched	107	48403	3046.6	CTB-167G5.3	RN7SL317P	DPRX	0
9_p58036_lociStitched	chr9	127539982	127584288	108	9_p58036_lociStitched	108	30693	3033.6	FAM129B	STXBP1	Y_RNA	1
9_p47966_lociStitched	chr6	33270885	33324334	109	9_p47966_lociStitched	109	27764	3029.4	RGL2	WDR46	PFDN6	0
2_p50786_lociStitched	chr7	5411314	5431018	110	2_p50786_lociStitched	110	14978	3008.3	AC092171.2	AC093620.5	TNRC18	0
21_p9819_lociStitched	chr11	66105871	66196751	111	21_p9819_lociStitched	111	49322	3004	snoU13	PACS1	RP11-1167A19.2	1
7_p19649_lociStitched	chr15	95868479	95923380	112	7_p19649_lociStitched	112	28821	2962.6				1
11_p55046_lociStitched	chr8	90854500	90926233	113	11_p55046_lociStitched	113	44877	2961.7	RP11-662G23.1	C8orf88	TMEM64	1
6_p17008_lociStitched	chr14	68773721	68824969	114	6_p17008_lociStitched	114	23654	2959.9	ZFP36L1	RN7SL224P	RP11-723P16.3	0
19_p29956_lociStitched	chr2	74833413	74920522	115	19_p29956_lociStitched	115	46403	2948.8	AC104135.3	RP11-259N19.1	HK2	1
9_p26556_lociStitched	chr19	13115514	13173785	116	9_p26556_lociStitched	116	28772	2940.7	CTC-250I14.3	STX10	IER2	0
5_p55748_lociStitched	chr8	126546850	126581121	117	5_p55748_lociStitched	117	18933	2928.8	FAM84B	RP11-89K10.1	RP11-103H7.5	0
27_p26868_lociStitched	chr19	18274948	18390337	118	27_p26868_lociStitched	118	49714	2928.8	RN7SL513P	PGPEP1	LSM4	1
27_p56228_lociStitched	chr9	5799340	5894858	119	27_p56228_lociStitched	119	44867	2922.7	AK4P4	ERMP1	snoU13	0
16_p21292_lociStitched	chr16	68721518	68801079	120	16_p21292_lociStitched	120	43185	2916.6	RNA5SP429	CDH1	FTLP14	1
14_p27380_lociStitched	chr19	38829623	38870668	121	14_p27380_lociStitched	121	28382	2896.2	HNRNPL	AC008982.2	AC104534.3	0
10_p47912_lociStitched	chr6	31794405	31838788	122	10_p47912_lociStitched	122	25205	2890.4	HSPA1L	HSPA1A	LSM2	0
4_p39286_lociStitched	chr3	134349686	134383301	123	4_p39286_lociStitched	123	28152	2878.6	AMOTL2	RPL39P5	RP11-375I20.6	1
10_p51947_lociStitched	chr7	76282236	76319780	124	10_p51947_lociStitched	124	27111	2873.7	HSPB1	RN7SL212P	YWHAG	1
7_p19592_lociStitched	chr15	92797411	92845597	125	7_p19592_lociStitched	125	25328	2868.9	FAM174B	CTD-2313J17.1	ASB9P1	0
8_p10313_lociStitched	chr11	80687288	80731199	126	8_p10313_lociStitched	126	29472	2856.2	RP11-686G23.2	ARL6IP1P3		1
6_p22773_lociStitched	chr17	28709748	28751313	127	6_p22773_lociStitched	127	23156	2833.9	TLCD1	AC010761.14	NEK8	1
9_p21875_lociStitched	chr16	88738602	88786115	128	9_p21875_lociStitched	128	34163	2805	RP5-1142A6.8	RP5-1142A6.7	PIEZO1	1
4_p2836_lociStitched	chr1	114478592	114513398	129	4_p2836_lociStitched	129	16838	2804.2	Y_RNA	TRIM33	EIF2S2P5	0
15_p6544_lociStitched	chr10	52408459	52491859	130	15_p6544_lociStitched	130	42363	2802.9	RP11-346D6.6	PRKRIRP3	RP11-346D6.4	0
4_p17931_lociStitched	chr14	105464832	105492546	131	4_p17931_lociStitched	131	23983	2790.8	CRIP2	CRIP1	RP11-521B24.5	0
10_p44720_lociStitched	chr5	67191089	67250016	132	10_p44720_lociStitched	132	33047	2742.5	CD180	CTD-2306M10.1	CTD-2187J20.1	1
8_p3354_lociStitched	chr1	155116644	155140991	133	8_p3354_lociStitched	133	20755	2737.1	EFNA1	SLC50A1	Y_RNA	0
5_p9532_lociStitched	chr11	61129082	61173678	134	5_p9532_lociStitched	134	25006	2732.6	VPS37C	CD5	PGA3	0
18_p19861_lociStitched	chr16	660315	742454	135	18_p19861_lociStitched	135	34259	2725.8	FBXL16	LA16c-380A1.1	WDR24	0
20_p42913_lociStitched	chr4	142457020	142517745	136	20_p42913_lociStitched	136	36328	2725.6	RP11-223C24.2	RP11-223C24.1		1
13_p21753_lociStitched	chr16	85415506	85499229	137	13_p21753_lociStitched	137	40725	2719	AC092377.1	RP11-680G10.1		1
4_p23854_lociStitched	chr17	63825345	63843874	138	4_p23854_lociStitched	138	15211	2715.8	FTSJ3	RN7SL805P	PSMC5	0
7_p9721_lociStitched	chr11	65082960	65136469	139	7_p9721_lociStitched	139	31494	2710.1	AP003068.9	TM7SF2	AP003068.12	1
22_p19954_lociStitched	chr16	1959080	2049203	140	22_p19954_lociStitched	140	43608	2701.6	ZNF598	NPW	AC005606.15	0
2_p3269_lociStitched	chr1	152033367	152050133	141	2_p3269_lociStitched	141	9054	2693.2	S100A11	AL450992.6	SPTLC1P4	0
6_p3286_lociStitched	chr1	153606493	153636511	142	6_p3286_lociStitched	142	20423	2691.2	S100A14	S100A1	S100A16	1
12_p24317_lociStitched	chr17	79793458	79845036	143	12_p24317_lociStitched	143	31117	2666.2	RP11-353N14.2	AC100791.2	CBX8	0
17_p6087_lociStitched	chr10	29097474	29164845	144	17_p6087_lociStitched	144	37762	2635				1
3_p55978_lociStitched	chr8	142661807	142684852	145	3_p55978_lociStitched	145	14575	2632.3	PSCA	JRK	LY6K	0
2_p34638_lociStitched	chr20	57245823	57269556	146	2_p34638_lociStitched	146	19545	2627.1	BMP7	RP4-813D12.3	RP4-813D12.2	1
11_p60581_lociStitched	chrX	154357883	154412901	147	11_p60581_lociStitched	147	22238	2622.8	RPL10	EMD	FLNA	0
15_p56441_lociStitched	chr9	22081146	22141923	148	15_p56441_lociStitched	148	44489	2615.5	UBA52P6			0
13_p31398_lociStitched	chr2	160198619	160271474	149	13_p31398_lociStitched	149	37179	2607.3	ITGB6			1
8_p8374_lociStitched	chr10	132387569	132422959	150	8_p8374_lociStitched	150	27746	2593.2	PWWP2B	RP11-432J24.2	RP11-432J24.3	0
9_p9342_lociStitched	chr11	45788412	45827215	151	9_p9342_lociStitched	151	34153	2575.8	SLC35C1	CTD-2210P24.6	CTD-2210P24.4	1
7_p57357_lociStitched	chr9	94902102	94952071	152	7_p57357_lociStitched	152	24382	2575.1	RP11-54O15.3	RP11-49O14.2		0
20_p33720_lociStitched	chr20	17530619	17615256	153	20_p33720_lociStitched	153	41075	2572.9	DSTN	RN7SKP69	BFSP1	0
20_p10991_lociStitched	chr11	126338829	126411212	154	20_p10991_lociStitched	154	41086	2556.6	ST3GAL4	RP11-712L6.5	DCPS	1
18_p19701_lociStitched	chr15	98712862	98806523	155	18_p19701_lociStitched	155	58558	2553.8	MIR4714			1
16_p11246_lociStitched	chr12	6181430	6242217	156	16_p11246_lociStitched	156	40973	2532.3	CD9	Y_RNA	RP3-454B23.1	1
12_p10094_lociStitched	chr11	72767694	72822931	157	12_p10094_lociStitched	157	28510	2526.5	STARD10	ARAP1	MIR4692	1
18_p27406_lociStitched	chr19	39111101	39197808	158	18_p27406_lociStitched	158	41586	2513	CTC-218B8.3	PAK4	NCCRP1	1
10_p30053_lociStitched	chr2	85560465	85617956	159	10_p30053_lociStitched	159	27368	2498.9	VAMP5	RNF181	USP39	0
2_p3267_lociStitched	chr1	151986627	152000293	160	2_p3267_lociStitched	160	11576	2497.9	S100A10	NBPF18P	AL450992.6	1
17_p27346_lociStitched	chr19	38263042	38322489	161	17_p27346_lociStitched	161	36150	2496	Y_RNA	CTB-102L5.4	C19orf33	1
13_p56029_lociStitched	chr8	143568187	143637610	162	13_p56029_lociStitched	162	24631	2495	RP11-661A12.14	EEF1D	TIGD5	0
3_p34649_lociStitched	chr20	57690559	57719732	163	3_p34649_lociStitched	163	19432	2493.5	PMEPA1	ZBP1		1
5_p48052_lociStitched	chr6	34526536	34557363	164	5_p48052_lociStitched	164	22546	2482.4	SPDEF	RP3-391O22.3	BX255972.1	1
11_p15991_lociStitched	chr14	24108655	24163690	165	11_p15991_lociStitched	165	21015	2477.5	PSME1	RP11-468E2.5	FITM1	0
3_p29313_lociStitched	chr2	43217789	43233436	166	3_p29313_lociStitched	166	15359	2471.4	ZFP36L2	AC010883.5		0
9_p27696_lociStitched	chr19	44714846	44756513	167	9_p27696_lociStitched	167	31962	2467.4	snoZ6	BCL3	CTB-171A8.1	1
7_p52586_lociStitched	chr7	104999732	105046567	168	7_p52586_lociStitched	168	15083	2466.9	KMT2E-AS1	KMT2E	LINC01004	0
7_p34526_lociStitched	chr20	50623141	50674741	169	7_p34526_lociStitched	169	26201	2466.9	RP4-530I15.6	RPL36P2	MIR1302-5	1
10_p21258_lociStitched	chr16	68220253	68276377	170	10_p21258_lociStitched	170	15792	2463.2	PLA2G15	ESRP2	RP11-96D1.6	1
20_p23337_lociStitched	chr17	45092663	45174204	171	20_p23337_lociStitched	171	35237	2449.2	PLCD3	ACBD4	HEXIM1	1
27_p17695_lociStitched	chr14	99961630	100075764	172	27_p17695_lociStitched	172	59145	2443.1	RP11-436M15.3	RP11-436M15.1	EVL	1
3_p38205_lociStitched	chr3	64487971	64510269	173	3_p38205_lociStitched	173	19428	2442.2	RNU6-739P	RP11-14D22.2	PRICKLE2	1
12_p33951_lociStitched	chr20	31661344	31724081	174	12_p33951_lociStitched	174	29884	2439.3	RP11-243J16.7	AL160175.1	BCL2L1	1
7_p52925_lociStitched	chr7	128428663	128461456	175	7_p52925_lociStitched	175	24550	2429.7	RNU7-54P	RP11-212P7.3	HILPDA	1
6_p57339_lociStitched	chr9	94605623	94640949	176	6_p57339_lociStitched	176	17393	2420.5	FBP1	FBP2	PCAT7	1
14_p39786_lociStitched	chr3	161220028	161277018	177	14_p39786_lociStitched	177	34518	2406.5	RP11-479I16.2	EEF1GP4	PSMC1P7	1
5_p7205_lociStitched	chr10	79228366	79275832	178	5_p7205_lociStitched	178	31084	2404.6	PPIF			0
6_p40828_lociStitched	chr4	6668090	6717462	179	6_p40828_lociStitched	179	21713	2404	S100P	AC093323.1	RP11-539L10.2	0
14_p41297_lociStitched	chr4	39514199	39575074	180	14_p41297_lociStitched	180	33718	2402.3	UGDH	UGDH-AS1	RP11-472B18.1	1
8_p58350_lociStitched	chr9	133861762	133898178	181	8_p58350_lociStitched	181	22474	2401.5				1
4_p3215_lociStitched	chr1	151035370	151072203	182	4_p3215_lociStitched	182	13675	2398.5	MLLT11	C1orf56	CDC42SE1	0
10_p21766_lociStitched	chr16	85602466	85660498	183	10_p21766_lociStitched	183	36294	2397.9	GSE1	RN7SL381P	CTD-2542L18.1	0
7_p21339_lociStitched	chr16	69706900	69764578	184	7_p21339_lociStitched	184	18938	2392.9	CTD-2033A16.3	NQO1	NOB1	1
5_p58174_lociStitched	chr9	129164410	129180539	185	5_p58174_lociStitched	185	13427	2390	RP11-247A12.7	RP11-247A12.8	RP11-247A12.2	0
12_p5624_lociStitched	chr10	8852489	8894239	186	12_p5624_lociStitched	186	30572	2371	RP11-428L9.1	RP11-428L9.2		1
1_p5521_lociStitched	chr10	5543865	5556351	187	1_p5521_lociStitched	187	12487	2349.1	CALML3-AS1	RP11-116G8.5	CALML3	0
4_p12384_lociStitched	chr12	53215958	53234931	188	4_p12384_lociStitched	188	18263	2330.5	RARG	ITGB7	MFSD5	0
7_p17890_lociStitched	chr14	104768780	104827712	189	7_p17890_lociStitched	189	32687	2305.9	ZBTB42	AKT1	LINC00638	1
13_p23060_lociStitched	chr17	40306156	40364108	190	13_p23060_lociStitched	190	35003	2301.4	CTD-2267D19.2	CTD-2267D19.3	RARA	1
3_p55516_lociStitched	chr8	115647720	115670399	191	3_p55516_lociStitched	191	15965	2298.3				0
14_p25788_lociStitched	chr19	1235812	1284655	192	14_p25788_lociStitched	192	32593	2280.4	CIRBP	CIRBP-AS1	MIDN	0
10_p24045_lociStitched	chr17	74736819	74786658	193	10_p24045_lociStitched	193	30734	2276.3	MIR3615	SLC9A3R1	MIR3615	1
5_p18517_lociStitched	chr15	52280228	52296827	194	5_p18517_lociStitched	194	15018	2270.9	MYO5C	MIR1266	GNB5	0
1_p47961_lociStitched	chr6	32967007	32978946	195	1_p47961_lociStitched	195	11940	2269.7	XXbac-BPG181M17.6	BRD2-IT1	HLA-DMA	0
16_p32546_lociStitched	chr2	215964130	216030243	196	16_p32546_lociStitched	196	38768	2263.7	MREG	AC093382.1	TMEM169	1
13_p27929_lociStitched	chr19	47598117	47668630	197	13_p27929_lociStitched	197	31058	2253.6	CTD-3001H11.1	GLTSCR1	CTD-2571L23.8	0
4_p10018_lociStitched	chr11	69635887	69656666	198	4_p10018_lociStitched	198	20092	2245.3	CCND1	ORAOV1	FGF19	1
13_p30235_lociStitched	chr2	96856629	96908272	199	13_p30235_lociStitched	199	32528	2237.4	SEMA4C	ANKRD39	ANKRD23	1
9_p27365_lociStitched	chr19	38635770	38689700	200	9_p27365_lociStitched	200	32165	2235.4	ACTN4	CTB-186G2.4	EIF3K	1
7_p56068_lociStitched	chr8	144077048	144110293	201	7_p56068_lociStitched	201	16712	2229.9	CYC1	MAF1	GPAA1	0
11_p12068_lociStitched	chr12	46340731	46392926	202	11_p12068_lociStitched	202	27469	2225.7	RP11-474P2.2	SLC38A2	RP11-96H19.1	0
20_p26626_lociStitched	chr19	14492799	14572351	203	20_p26626_lociStitched	203	33757	2221.3	DNAJB1	MIR639	TECR	0
22_p6246_lociStitched	chr10	33236791	33337971	204	22_p6246_lociStitched	204	37096	2217.8	RN7SL398P	NRP1	RP11-90B22.1	1
4_p43745_lociStitched	chr5	1501257	1524911	205	4_p43745_lociStitched	205	16783	2217.6	LPCAT1	CTD-2245E15.3	SLC6A3	1
3_p50792_lociStitched	chr7	5512318	5533403	206	3_p50792_lociStitched	206	12457	2215.1	AC006483.1	FBXL18	MIR589	0
7_p11267_lociStitched	chr12	6306131	6346194	207	7_p11267_lociStitched	207	22375	2190.7	PLEKHG6	TNFRSF1A	RN7SL391P	0
3_p23746_lociStitched	chr17	59617142	59644394	208	3_p23746_lociStitched	208	12463	2184.8	CLTC	DHX40	VMP1	0
8_p2678_lociStitched	chr1	109238780	109284609	209	8_p2678_lociStitched	209	24730	2183.1	CELSR2	PSRC1	MYBPHL	1
21_p37729_lociStitched	chr3	46926489	46989596	210	21_p37729_lociStitched	210	40995	2181.5	NBEAL2	CCDC12	NRADDP	1
13_p23160_lociStitched	chr17	41734262	41813143	211	13_p23160_lociStitched	211	32742	2178.8	JUP	LEPREL4	FKBP10	1
9_p41319_lociStitched	chr4	39607935	39640677	212	9_p41319_lociStitched	212	26133	2173.7	RNU7-11P	SMIM14	RP11-539G18.2	0
2_p34411_lociStitched	chr20	47526456	47548435	213	2_p34411_lociStitched	213	21945	2164	AL021394.1	NCOA3	RNU6-563P	1
3_p34418_lociStitched	chr20	47782861	47799850	214	3_p34418_lociStitched	214	16956	2145.7	SULF2	RNU7-173P	SRMP1	1
11_p9657_lociStitched	chr11	63837397	63889487	215	11_p9657_lociStitched	215	30766	2141.3	RNU6-1306P	MARK2	RP11-466C23.5	1
18_p6376_lociStitched	chr10	43348680	43421563	216	18_p6376_lociStitched	216	31019	2121.5	FXYD4	HNRNPF	U3	1
21_p54138_lociStitched	chr8	29705526	29785829	217	21_p54138_lociStitched	217	38195	2119.1	LINC00589	AC145110.1		0
6_p55700_lociStitched	chr8	124446275	124495174	218	6_p55700_lociStitched	218	19952	2109.1	RNF139-AS1	RNF139	RP11-158K1.3	1
15_p26578_lociStitched	chr19	13832983	13907121	219	15_p26578_lociStitched	219	29473	2103.9	MIR181C	MIR181D	NANOS3	1
3_p32875_lociStitched	chr2	226782324	226802285	220	3_p32875_lociStitched	220	13802	2102.2	IRS1	RP11-395N3.2	RP11-395N3.1	0
9_p33517_lociStitched	chr20	3766747	3830250	221	9_p33517_lociStitched	221	22346	2101	CDC25B	CENPB	SPEF1	0
15_p24541_lociStitched	chr17	83047918	83099389	222	15_p24541_lociStitched	222	20693	2096.4	METRNL	B3GNTL1	AC144831.1	0
4_p34696_lociStitched	chr20	59922514	59942057	223	4_p34696_lociStitched	223	14542	2095.2	SYCP2	FAM217B	PPP1R3D	0
9_p14097_lociStitched	chr12	124904412	124941560	224	9_p14097_lociStitched	224	18964	2094.7	UBC	MIR5188	RPL22P19	0
11_p17234_lociStitched	chr14	75519477	75580751	225	11_p17234_lociStitched	225	24612	2088.9	BATF	FLVCR2	AC007182.6	1
3_p38182_lociStitched	chr3	63845229	63873111	226	3_p38182_lociStitched	226	14605	2075.6	THOC7-AS1	THOC7	ATXN7	1
5_p38857_lociStitched	chr3	113531734	113560828	227	5_p38857_lociStitched	227	21261	2071.8	SIDT1	SPICE1	SIDT1-AS1	0
1_p2845_lociStitched	chr1	114753364	114759318	228	1_p2845_lociStitched	228	5955	2055.7	CSDE1	SIKE1	Y_RNA	0
14_p13682_lociStitched	chr12	112106970	112154949	229	14_p13682_lociStitched	229	31895	2052.6	TRAFD1	Y_RNA	NAA25	1
1_p23789_lociStitched	chr17	61566691	61576455	230	1_p23789_lociStitched	230	9765	2041.5	AC002994.1	NACA2		1
8_p29190_lociStitched	chr2	38065405	38107251	231	8_p29190_lociStitched	231	18410	2026.9	CYP1B1-AS1	RMDN2-AS1	CYP1B1	1
4_p8145_lociStitched	chr10	119650250	119687153	232	4_p8145_lociStitched	232	22124	2020.7	TXNP1	BAG3	RP11-179H18.5	1
17_p48627_lociStitched	chr6	54843757	54887669	233	17_p48627_lociStitched	233	33712	2015.8	FAM83B	RP11-524H19.2	RP3-523K23.2	1
10_p19915_lociStitched	chr16	1677127	1731957	234	10_p19915_lociStitched	234	21745	2015.4	MAPK8IP3	LA16c-329F2.1	HN1L	0
7_p19693_lociStitched	chr15	98646585	98693705	235	7_p19693_lociStitched	235	16276	2013.6	IGF1R	RP11-35O15.1		0
1_p55310_lociStitched	chr8	100948296	100954795	236	1_p55310_lociStitched	236	6500	2013.5	YWHAZ	RN7SL685P	Y_RNA	0
11_p1303_lociStitched	chr1	32737165	32774671	237	11_p1303_lociStitched	237	21119	2008.6	KIAA1522	RP11-114B7.6	SYNC	0
15_p6716_lociStitched	chr10	61896783	61951491	238	15_p6716_lociStitched	238	32584	2005.2	AC067742.1	ARID5B		1
4_p23574_lociStitched	chr17	50844803	50869610	239	4_p23574_lociStitched	239	14734	2001	RPL5P33	TOB1-AS1	TOB1	1
25_p31018_lociStitched	chr2	141434655	141529414	240	25_p31018_lociStitched	240	50094	2000.8				1
20_p14326_lociStitched	chr13	22963373	23029656	241	20_p14326_lociStitched	241	30112	1995.4	AL157931.1	RP11-124N19.3	LINC00621	1
5_p16632_lociStitched	chr14	55089132	55132271	242	5_p16632_lociStitched	242	18252	1992.6	LGALS3	MAPK1IP1L	DLGAP5	1
4_p50687_lociStitched	chr7	1553369	1572970	243	4_p50687_lociStitched	243	14823	1992.3	TMEM184A	PSMG3-AS1	PSMG3	1
7_p41050_lociStitched	chr4	24577881	24601686	244	7_p41050_lociStitched	244	17078	1989.6	DHX15	RN7SL16P	ATP5LP3	0
8_p52496_lociStitched	chr7	101854896	101888960	245	8_p52496_lociStitched	245	26013	1979.6	CTA-339C12.1	CUX1	CTB-181H17.1	0
8_p27426_lociStitched	chr19	39389435	39414768	246	8_p27426_lociStitched	246	17437	1978.2	ZFP36	MIR4530	PLEKHG2	1
8_p52449_lociStitched	chr7	100851221	100902443	247	8_p52449_lociStitched	247	18919	1975.3	SRRT	TRIP6	UFSP1	0
11_p57028_lociStitched	chr9	81651742	81691329	248	11_p57028_lociStitched	248	23869	1973.3	TLE1	RP11-154D17.1	RNU6-1035P	1
4_p54948_lociStitched	chr8	86340077	86363690	249	4_p54948_lociStitched	249	14840	1973	CTD-2284J15.1	WWP1	SLC7A13	0
7_p55029_lociStitched	chr8	90622042	90650672	250	7_p55029_lociStitched	250	18597	1960.6	RP11-68L18.1	AB015752.3	LINC01030	0
4_p21630_lociStitched	chr16	81265884	81295278	251	4_p21630_lociStitched	251	18280	1953.2	RP11-55K13.1	GAN	BCMO1	1
6_p3064_lociStitched	chr1	145844587	145894100	252	6_p3064_lociStitched	252	20094	1937.6	PIAS3	ANKRD35	RP11-315I20.3	0
4_p3338_lociStitched	chr1	154998793	155018472	253	4_p3338_lociStitched	253	16360	1932.2	ZBTB7B	LENEP	DCST2	1
14_p40406_lociStitched	chr3	192875843	192929434	254	14_p40406_lociStitched	254	30208	1928.2	MB21D2			0
1_p35391_lociStitched	chr21	39311165	39323625	255	1_p35391_lociStitched	255	12461	1916.9	BRWD1-AS1	BRWD1-IT2	BRWD1	1
27_p36925_lociStitched	chr22	50243461	50307020	256	27_p36925_lociStitched	256	34358	1916.6	AL022328.1	MAPK11	MAPK12	0
10_p22567_lociStitched	chr17	17807269	17843351	257	10_p22567_lociStitched	257	32539	1906.5	MIR33B	SREBF1	AC122129.1	0
11_p6903_lociStitched	chr10	69426193	69469646	258	11_p6903_lociStitched	258	29396	1900.5	TSPAN15	ATP5G1P7	TACR2	1
11_p55324_lociStitched	chr8	101327064	101389806	259	11_p55324_lociStitched	259	28411	1896.7	NACAP1	DUXAP2	KB-1410C5.4	1
5_p2791_lociStitched	chr1	112673567	112716443	260	5_p2791_lociStitched	260	16132	1896.2	RP11-426L16.3	RHOC	RP11-426L16.10	1
3_p55979_lociStitched	chr8	142725377	142743050	261	3_p55979_lociStitched	261	9604	1882.5	CTD-2292P10.2	THEM6	CTD-2292P10.4	0
6_p40205_lociStitched	chr3	183984135	184018727	262	6_p40205_lociStitched	262	21631	1878	ABCC5-AS1	ABCC5	EEF1A1P8	0
1_p18470_lociStitched	chr15	50351423	50357770	263	1_p18470_lociStitched	263	6348	1869.1	GABPB1-AS1	GABPB1	CTD-3110H11.1	0
9_p18858_lociStitched	chr15	67104802	67153314	264	9_p18858_lociStitched	264	21766	1867.9	RP11-342M21.2	SMAD3	RP11-798K3.2	1
3_p32648_lociStitched	chr2	218395311	218408184	265	3_p32648_lociStitched	265	12459	1861.3	MIR26B	RP11-378A13.2	CTDSP1	0
15_p7814_lociStitched	chr10	103139881	103194256	266	15_p7814_lociStitched	266	34121	1857.8	MARCKSL1P1	NT5C2	RP11-332O19.2	1
5_p34331_lociStitched	chr20	45321304	45349088	267	5_p34331_lociStitched	267	18682	1855.1	SDC4	MATN4	SYS1	1
6_p4422_lociStitched	chr1	204397883	204420854	268	6_p4422_lociStitched	268	15207	1841.2	PPP1R15B	RP11-739N20.3	RP11-739N20.2	0
5_p24818_lociStitched	chr18	13530206	13552773	269	5_p24818_lociStitched	269	17118	1840.9	RP11-53B2.6	RP11-53B2.3	RP11-53B2.4	0
2_p3017_lociStitched	chr1	148941490	148954637	270	2_p3017_lociStitched	270	8076	1840	RNU2-38P	AL590452.1	AL138796.1	0
24_p20041_lociStitched	chr16	3099848	3192026	271	24_p20041_lociStitched	271	29290	1839.8	CASP16	RP11-473M20.14	RP11-473M20.16	1
20_p27779_lociStitched	chr19	45422839	45529805	272	20_p27779_lociStitched	272	31128	1836.5	ERCC1	FOSB	PPM1N	0
11_p53399_lociStitched	chr7	151023943	151090236	273	11_p53399_lociStitched	273	27247	1835.4	SLC4A2	CDK5	ASIC3	0
21_p29319_lociStitched	chr2	43272934	43351734	274	21_p29319_lociStitched	274	46782	1832.9	AC010883.5	ZFP36L2	RNU6-958P	1
1_p23793_lociStitched	chr17	61858747	61864953	275	1_p23793_lociStitched	275	6207	1830	BRIP1	Y_RNA	INTS2	1
1_p35470_lociStitched	chr21	41677173	41686358	276	1_p35470_lociStitched	276	9186	1827.6	LINC00111	LINC00479	LINC00112	0
13_p25776_lociStitched	chr19	1155150	1210022	277	13_p25776_lociStitched	277	23917	1827.1	STK11	SBNO2	HMGB2P1	1
2_p55657_lociStitched	chr8	122779692	122795579	278	2_p55657_lociStitched	278	10604	1825.6	ZHX2	RP11-44N11.2	RP11-44N11.3	0
3_p4291_lociStitched	chr1	201459121	201483304	279	3_p4291_lociStitched	279	12459	1820.2	PHLDA3	RP11-134G8.8	RP11-134G8.7	0
22_p4040_lociStitched	chr1	186101411	186164251	280	22_p4040_lociStitched	280	41080	1818.5	GS1-174L6.4			1
1_p23771_lociStitched	chr17	60076021	60080657	281	1_p23771_lociStitched	281	4637	1818.3	HEATR6	CTD-2319I12.2	CTD-2319I12.1	0
10_p55009_lociStitched	chr8	89836694	89905193	282	10_p55009_lociStitched	282	26731	1814.1	RNU6-925P	OSGIN2	COX6B1P6	0
25_p7156_lociStitched	chr10	77826161	77927575	283	25_p7156_lociStitched	283	41575	1812.8	AL391421.1	RN7SL284P	DLG5	1
2_p23716_lociStitched	chr17	58657205	58670692	284	2_p23716_lociStitched	284	12478	1809.6	CTD-2200P10.1	RNU1-108P	RNU1-60P	0
7_p21566_lociStitched	chr16	78036926	78073505	285	7_p21566_lociStitched	285	14918	1804.6	RP11-358L22.2	RP11-281J9.2	KRT8P22	1
9_p27480_lociStitched	chr19	40420435	40466820	286	9_p27480_lociStitched	286	19318	1801.8	CTC-492K19.4	SERTAD3	SERTAD1	1
12_p22239_lociStitched	chr17	7204983	7264200	287	12_p22239_lociStitched	287	19971	1800.9	DVL2	PHF23	GABARAP	0
7_p3901_lociStitched	chr1	181087957	181136969	288	7_p3901_lociStitched	288	20657	1800.4	RP11-309G3.3	IER5	RP11-540K16.1	1
1_p34400_lociStitched	chr20	47192656	47207694	289	1_p34400_lociStitched	289	15039	1793.8	MIR3616	RP5-890O15.3		1
8_p28829_lociStitched	chr2	20179507	20234338	290	8_p28829_lociStitched	290	28104	1787.7	SDC1	RNU6-961P	RN7SL140P	0
7_p57477_lociStitched	chr9	98210345	98257836	291	7_p57477_lociStitched	291	22392	1787.5	RP11-270F18.2	TBC1D2	CORO2A	0
5_p24108_lociStitched	chr17	75546768	75566499	292	5_p24108_lociStitched	292	14995	1778.5	MYO15B	LLGL2	TSEN54	1
10_p9593_lociStitched	chr11	62537888	62575605	293	10_p9593_lociStitched	293	22755	1776.6	AHNAK	RP11-864I4.4	EEF1G	0
6_p57460_lociStitched	chr9	98055943	98081923	294	6_p57460_lociStitched	294	13237	1771.2	NANS	RNU6-918P	TRIM14	0
3_p20010_lociStitched	chr16	2751185	2779237	295	3_p20010_lociStitched	295	12846	1769.8	AC092117.2	TCEB2	SRRM2-AS1	0
8_p46683_lociStitched	chr5	173530703	173573980	296	8_p46683_lociStitched	296	28350	1763.8	CTB-33O18.1	CTB-33O18.2	CTB-33O18.3	1
3_p34491_lociStitched	chr20	50140332	50167411	297	3_p34491_lociStitched	297	16561	1757.4	TMEM189	TMEM189-UBE2V1	RP11-112L6.3	1
14_p25113_lociStitched	chr18	36094313	36134254	298	14_p25113_lociStitched	298	32933	1756.3	SLC39A6	ELP2	RPRD1A	1
3_p27208_lociStitched	chr19	35109734	35125305	299	3_p27208_lociStitched	299	13225	1754.1	FXYD3	HPN-AS1	AC020907.1	0
3_p24124_lociStitched	chr17	75763782	75787579	300	3_p24124_lociStitched	300	13445	1751.3	UNK	MIR4738	GALK1	0
2_p55158_lociStitched	chr8	94637884	94659416	301	2_p55158_lociStitched	301	10292	1750.3	ESRP1	RP11-22C11.2	RP11-22C11.1	0
10_p19958_lociStitched	chr16	2127116	2166737	302	10_p19958_lociStitched	302	18545	1749.9	RAB26	SNORD60	RP11-304L19.5	0
1_p11479_lociStitched	chr12	12714019	12727264	303	1_p11479_lociStitched	303	13246	1746	RP11-180M15.4	APOLD1	CDKN1B	0
10_p24523_lociStitched	chr17	82837572	82893390	304	10_p24523_lociStitched	304	19709	1736.8	ZNF750	RP11-497H17.1	RP11-567O16.1	1
11_p56531_lociStitched	chr9	33208490	33272974	305	11_p56531_lociStitched	305	21816	1734.3	SPINK4	BAG1	CHMP5	1
11_p3033_lociStitched	chr1	146217402	146229303	306	11_p3033_lociStitched	306	6691	1732.3	RP11-458D21.5	NOTCH2NL	RP11-458D21.6	0
7_p40260_lociStitched	chr3	185523387	185560682	307	7_p40260_lociStitched	307	24519	1727	LIPH	SENP2	TMEM41A	0
2_p21756_lociStitched	chr16	85512747	85526913	308	2_p21756_lociStitched	308	12738	1725.1	RP11-118F19.1	CTD-2542L18.1	AC092377.1	1
4_p20676_lociStitched	chr16	29806026	29822149	309	4_p20676_lociStitched	309	12858	1721.8	PAGR1	AC009133.14	PRRT2	0
8_p60612_lociStitched	chrX	154514973	154549857	310	8_p60612_lociStitched	310	18387	1719.8	IKBKG	WI2-89031B12.1	G6PD	1
6_p21376_lociStitched	chr16	70677231	70716527	311	6_p21376_lociStitched	311	25589	1716.8	MTSS1L	FLJ00418	RP11-394B2.6	1
7_p9601_lociStitched	chr11	62644888	62680186	312	7_p9601_lociStitched	312	13828	1713.6	RP11-831H9.11	METTL12	SNORA57	0
9_p58095_lociStitched	chr9	128066269	128100961	313	9_p58095_lociStitched	313	24147	1708.1	RP11-379C10.4	NAIF1	SLC25A25	0
9_p11469_lociStitched	chr12	12558252	12612852	314	9_p11469_lociStitched	314	21698	1700.2	RP11-158N24.1	DUSP16	CREBL2	1
5_p21758_lociStitched	chr16	85552556	85577768	315	5_p21758_lociStitched	315	19711	1699.5	RP11-118F19.1	CTD-2542L18.1	GSE1	1
6_p5515_lociStitched	chr10	5484853	5528399	316	6_p5515_lociStitched	316	23401	1697.3	CALML5	CALML3	RP11-116G8.5	1
2_p35625_lociStitched	chr21	45511020	45528348	317	2_p35625_lociStitched	317	7249	1696.7	SLC19A1	AL133493.2	COL18A1-AS1	0
9_p12441_lociStitched	chr12	53971679	54033963	318	9_p12441_lociStitched	318	24532	1696.2	HOXC-AS1	HOXC-AS2	HOXC8	0
1_p24640_lociStitched	chr18	3446012	3458117	319	1_p24640_lociStitched	319	12106	1695	RP11-838N2.4	snoU13	RP11-838N2.8	0
8_p20200_lociStitched	chr16	10575696	10625749	320	8_p20200_lociStitched	320	21692	1693	EMP2	RP11-27M24.2	RP11-27M24.1	1
7_p3331_lociStitched	chr1	154955324	154985399	321	7_p3331_lociStitched	321	16666	1692.3	SHC1	CKS1B	MIR4258	0
8_p46674_lociStitched	chr5	173283403	173332703	322	8_p46674_lociStitched	322	23868	1690.5	RNA5SP200	STC2	Y_RNA	1
5_p637_lociStitched	chr1	16594332	16624820	323	5_p637_lociStitched	323	16642	1690.3	NBPF1	RP5-1182A14.5	CROCCP2	1
3_p30045_lociStitched	chr2	85393616	85423531	324	3_p30045_lociStitched	324	12925	1690.3	CAPG	SH2D6	RP11-717A5.2	0
12_p19978_lociStitched	chr16	2195664	2252816	325	12_p19978_lociStitched	325	21576	1686.4	E4F1	PGP	DNASE1L2	1
2_p23866_lociStitched	chr17	64495161	64508809	326	2_p23866_lociStitched	326	9566	1680.2	MIR5047	MIR3064	CEP95	0
2_p55720_lociStitched	chr8	125062849	125072767	327	2_p55720_lociStitched	327	9799	1679.2	NSMCE2	KIAA0196	KIAA0196-AS1	1
21_p36291_lociStitched	chr22	36327477	36396563	328	21_p36291_lociStitched	328	36418	1677.4	MYH9	RP4-633O19__A.1	RN7SL349P	0
4_p46955_lociStitched	chr5	181241053	181262933	329	4_p46955_lociStitched	329	12627	1674.9	AC008443.1	GNB2L1	CTC-338M12.4	0
10_p13442_lociStitched	chr12	101876165	101911803	330	10_p13442_lociStitched	330	20176	1658.9	DRAM1	HSPE1P4	RNU6-1183P	0
8_p47693_lociStitched	chr6	27130395	27189121	331	8_p47693_lociStitched	331	17483	1657.8	MIR3143	HIST1H2AH	HIST1H2BK	0
12_p20491_lociStitched	chr16	21499752	21520963	332	12_p20491_lociStitched	332	14537	1657.2	MIR3680-1	SLC7A5P2	CTD-2547E10.2	1
7_p4431_lociStitched	chr1	204478189	204525458	333	7_p4431_lociStitched	333	15733	1655.7	PIK3C2B	MDM4	RP11-430C7.2	0
11_p40465_lociStitched	chr3	194119826	194167382	334	11_p40465_lociStitched	334	25450	1652.4	RN7SL215P	HES1	RP11-135A1.2	1
4_p9961_lociStitched	chr11	68336871	68355863	335	4_p9961_lociStitched	335	13094	1651.9	LRP5	C11orf24		0
10_p48147_lociStitched	chr6	36575447	36634759	336	10_p48147_lociStitched	336	25775	1647.9	SRSF3	MIR3925	RNU1-88P	1
7_p28095_lociStitched	chr19	49849895	49890746	337	7_p28095_lociStitched	337	17201	1641.1	PNKP	TBC1D17	AKT1S1	0
5_p3426_lociStitched	chr1	156103713	156130999	338	5_p3426_lociStitched	338	20714	1640.3	SEMA4A	LMNA	MEX3A	0
1_p5153_lociStitched	chr1	234598677	234613867	339	1_p5153_lociStitched	339	15191	1640.3	RP4-781K5.2	IRF2BP2	U8	0
24_p50050_lociStitched	chr6	142300425	142387188	340	24_p50050_lociStitched	340	38711	1640	GPR126	AL360007.1	RP11-753B14.1	0
2_p38187_lociStitched	chr3	64020378	64032986	341	2_p38187_lociStitched	341	7277	1636.5	PSMD6	RP11-245J9.6	RP11-245J9.4	0
5_p21682_lociStitched	chr16	84088376	84120638	342	5_p21682_lociStitched	342	21431	1635	MBTPS1	RP11-505K9.1	RP11-505K9.3	0
9_p27589_lociStitched	chr19	42241335	42303569	343	9_p27589_lociStitched	343	18702	1634.9	CIC	ERF	AC006486.9	0
6_p10074_lociStitched	chr11	72033195	72050592	344	6_p10074_lociStitched	344	11769	1634.8	RNU6-292P	RP11-849H4.4	MIR3165	0
7_p21430_lociStitched	chr16	72912746	72962243	345	7_p21430_lociStitched	345	24104	1634.1	AC132068.1	AC002044.4		1
8_p17476_lociStitched	chr14	91252494	91293489	346	8_p17476_lociStitched	346	25213	1629.3	CTD-2547L24.4	GPR68	CTD-2547L24.3	1
17_p8493_lociStitched	chr11	762331	860661	347	17_p8493_lociStitched	347	32231	1628.8	SNORA52	PIDD	RPLP2	0
10_p23448_lociStitched	chr17	47940811	47972224	348	10_p23448_lociStitched	348	18163	1626.3	PRR15L	RP11-6N17.6	RP11-6N17.9	1
12_p21183_lociStitched	chr16	67150354	67213537	349	12_p21183_lociStitched	349	23157	1624	KIAA0895L	EXOC3L1	E2F4	0
1_p3239_lociStitched	chr1	151509865	151517126	350	1_p3239_lociStitched	350	7262	1623.4	CGN	SNORA44	TUFT1	1
7_p4381_lociStitched	chr1	203304426	203329490	351	7_p4381_lociStitched	351	14862	1620.5	RNU6-487P	BTG2	LINC01136	0
5_p47902_lociStitched	chr6	31701824	31741190	352	5_p47902_lociStitched	352	17069	1619.6	LY6G6C	C6orf25	LY6G6D	0
10_p29927_lociStitched	chr2	74440029	74483876	353	10_p29927_lociStitched	353	15199	1616	MOGS	WBP1	INO80B	0
4_p9575_lociStitched	chr11	61962652	61987242	354	4_p9575_lociStitched	354	15182	1615.2	AP003733.1	FTH1	BEST1	1
3_p24384_lociStitched	chr17	81327729	81347084	355	3_p24384_lociStitched	355	8646	1613.1	TMEM105	RP11-1055B8.2	LINC00482	0
15_p33077_lociStitched	chr2	233443744	233496528	356	15_p33077_lociStitched	356	25071	1611.5	RP11-289A15.1	Y_RNA	USP40	0
12_p42886_lociStitched	chr4	140714562	140758302	357	12_p42886_lociStitched	357	26024	1608.5	TBC1D9	RP11-102N12.3	RP11-102N12.2	0
5_p12537_lociStitched	chr12	56628147	56646880	358	5_p12537_lociStitched	358	12143	1601.2	BAZ2A	SNORD59A	ATP5B	0
10_p37223_lociStitched	chr3	15268070	15333530	359	10_p37223_lociStitched	359	25641	1599.6	snoU13	RNU6-454P	SH3BP5	1
3_p28551_lociStitched	chr2	8675724	8693747	360	3_p28551_lociStitched	360	11254	1597.2	AC011747.7	ID2	RP11-434B12.1	0
11_p26055_lociStitched	chr19	4370981	4407211	361	11_p26055_lociStitched	361	21255	1592.9	SH3GL1	CHAF1A	AC007292.6	1
18_p3588_lociStitched	chr1	164578332	164641825	362	18_p3588_lociStitched	362	30701	1592.3	RNU6-171P	PBX1	RP11-477H21.2	1
8_p23884_lociStitched	chr17	64965375	65005704	363	8_p23884_lociStitched	363	17286	1592	AMZ2P1	RP11-583F2.6	RP11-583F2.2	0
11_p22464_lociStitched	chr17	15641777	15660631	364	11_p22464_lociStitched	364	15986	1590.7	RP11-640I15.1	RP11-385D13.1	ZNF29P	1
5_p21933_lociStitched	chr16	89686165	89723976	365	5_p21933_lociStitched	365	10972	1590.2	SPATA2L	VPS9D1-AS1	ZNF276	0
25_p22311_lociStitched	chr17	8117433	8250018	366	25_p22311_lociStitched	366	36706	1587.4	AC129492.1	C17orf59	RP11-599B13.7	0
4_p23835_lociStitched	chr17	63427308	63448535	367	4_p23835_lociStitched	367	13064	1582.2	RP11-269G24.4	RP11-269G24.3	CYB561	1
8_p11544_lociStitched	chr12	14751954	14778629	368	8_p11544_lociStitched	368	15739	1581	RP11-174G6.5	HIST4H4	H2AFJ	0
13_p346_lociStitched	chr1	8858319	8918226	369	13_p346_lociStitched	369	28369	1580.2	RNU6-304P	HMGN2P17	ENO1	0
8_p12987_lociStitched	chr12	79529454	79568005	370	8_p12987_lociStitched	370	23494	1580.2	RP11-359M6.1	RP11-359M6.3	RN7SL696P	0
3_p50302_lociStitched	chr6	151802942	151835405	371	3_p50302_lociStitched	371	17386	1578	RP3-443C4.2			0
5_p55870_lociStitched	chr8	133560403	133575809	372	5_p55870_lociStitched	372	9846	1574.3	ST3GAL1	RP11-629O1.2	SNORA40	0
14_p41747_lociStitched	chr4	76511278	76590917	373	14_p41747_lociStitched	373	34189	1573.7	RNU6-145P	MIR4450	MIR548AH	1
7_p12424_lociStitched	chr12	53801766	53847103	374	7_p12424_lociStitched	374	18776	1569.9	RN7SKP289	SNORD81	RP11-686F15.2	1
12_p32845_lociStitched	chr2	226113508	226170770	375	12_p32845_lociStitched	375	30828	1568.1	AC068138.1			1
7_p37082_lociStitched	chr3	9950943	9988491	376	7_p37082_lociStitched	376	17458	1567.5	RP11-1020A11.2	EMC3-AS1	PRRT3	0
8_p8397_lociStitched	chr10	132555396	132603570	377	8_p8397_lociStitched	377	18342	1565.3	INPP5A	LINC01165	RP11-432J24.5	0
18_p31110_lociStitched	chr2	142855910	142916890	378	18_p31110_lociStitched	378	33819	1557.5	KYNU	AC013444.1	RP11-470B22.1	0
6_p12277_lociStitched	chr12	51003615	51049971	379	6_p12277_lociStitched	379	15654	1553.6	SLC11A2	RNU6-1273P	U6	0
9_p14248_lociStitched	chr13	19766077	19799832	380	9_p14248_lociStitched	380	15234	1553.2	PSPC1	ST6GALNAC4P1	RN7SL166P	1
13_p107_lociStitched	chr1	1738884	1794577	381	13_p107_lociStitched	381	20747	1550.7	NADK	SLC35E2	RP1-283E3.8	1
11_p23686_lociStitched	chr17	57874892	57956171	382	11_p23686_lociStitched	382	25874	1548.4	RP11-343K8.3	CUEDC1	MRPS23	1
17_p41843_lociStitched	chr4	82491887	82562856	383	17_p41843_lociStitched	383	29816	1544.1	RP11-791G16.2	TMEM150C	RPL7AP26	0
8_p40567_lociStitched	chr3	196778694	196814513	384	8_p40567_lociStitched	384	15275	1542.5	RNU6-42P	U4	PAK2	1
10_p33426_lociStitched	chr20	346282	390251	385	10_p33426_lociStitched	385	22300	1542.3	TRIB3	RP5-1103G7.4	NRSN2	0
3_p52418_lociStitched	chr7	100427807	100451179	386	3_p52418_lociStitched	386	12899	1540.6	PPP1R35	RP11-758P17.3	RP11-758P17.2	0
17_p16943_lociStitched	chr14	68136046	68197420	387	17_p16943_lociStitched	387	39628	1539.5	RN7SL706P	CTD-2566J3.1	RN7SL108P	1
9_p47133_lociStitched	chr6	7504724	7562910	388	9_p47133_lociStitched	388	27704	1538.6	RP3-512B11.3	DSP	RP11-288G3.4	0
2_p24106_lociStitched	chr17	75513873	75528124	389	2_p24106_lociStitched	389	8842	1536.5	LLGL2	TSEN54	CASKIN2	1
8_p52434_lociStitched	chr7	100672958	100720654	390	8_p52434_lociStitched	390	15904	1536.4	GIGYF1	POP7	GNB2	0
4_p4507_lociStitched	chr1	207298201	207323036	391	4_p4507_lociStitched	391	10738	1535.6	CD55	RP11-6J21.2	C4BPAP2	0
7_p11497_lociStitched	chr12	12870505	12894722	392	7_p11497_lociStitched	392	16525	1531.8	RPL13AP20	GPRC5A	RP11-392P7.1	1
3_p2924_lociStitched	chr1	117358180	117370023	393	3_p2924_lociStitched	393	8689	1524.8	RP11-188D8.1	MAN1A2	RP11-39H13.1	0
7_p7704_lociStitched	chr10	100345480	100376810	394	7_p7704_lociStitched	394	18736	1522.6	AL139819.1	LINC00263	SCD	0
2_p16020_lociStitched	chr14	24428980	24443914	395	2_p16020_lociStitched	395	12195	1521.8	CBLN3	SDR39U1	KHNYN	0
5_p9619_lociStitched	chr11	62829582	62860259	396	5_p9619_lociStitched	396	16041	1519.4	WDR74	RNU2-2P	SNHG1	0
6_p12504_lociStitched	chr12	56102605	56130889	397	6_p12504_lociStitched	397	14565	1517.2	RPL41	ZC3H10	ESYT1	0
8_p11276_lociStitched	chr12	6361578	6392695	398	8_p11276_lociStitched	398	19228	1514.5	SCNN1A	LTBR	RP1-102E24.8	1
9_p26690_lociStitched	chr19	16059875	16113404	399	9_p26690_lociStitched	399	24210	1512.9	CTD-2231E14.5	TPM4	CTD-2231E14.4	1
10_p26724_lociStitched	chr19	16442272	16472920	400	10_p26724_lociStitched	400	20479	1511.4	EPS15L1	CTD-2013N17.4	CALR3	1
15_p9491_lociStitched	chr11	57732070	57801371	401	15_p9491_lociStitched	401	27155	1506.4	CTNND1	BTBD18	RP11-691N7.6	0
6_p5053_lociStitched	chr1	230742733	230770553	402	6_p5053_lociStitched	402	17926	1504.7	CAPN9	RN7SL467P	RP11-99J16__A.2	0
7_p34511_lociStitched	chr20	50398742	50451991	403	7_p34511_lociStitched	403	18145	1501	RN7SL636P	COX6CP2	PTPN1	1
14_p22585_lociStitched	chr17	17937433	17984405	404	14_p22585_lociStitched	404	26736	1495.3	TOM1L2	LRRC48	AC087163.3	0
10_p37800_lociStitched	chr3	48425223	48474091	405	10_p37800_lociStitched	405	25806	1494.6	ATRIP	RP11-24C3.2	CCDC51	1
6_p12396_lociStitched	chr12	53368857	53387851	406	6_p12396_lociStitched	406	12700	1493.3	SP1	SP7	AMHR2	0
2_p9687_lociStitched	chr11	64267024	64287071	407	2_p9687_lociStitched	407	9095	1492.6	GPR137	BAD	KCNK4	0
12_p36891_lociStitched	chr22	49917647	49968153	408	12_p36891_lociStitched	408	22668	1491.3	PIM3	ALG12	CRELD2	0
3_p12501_lociStitched	chr12	56078325	56088461	409	3_p12501_lociStitched	409	9869	1489.6	ERBB3	RP11-603J24.9	PA2G4	0
13_p38001_lociStitched	chr3	53129589	53170923	410	13_p38001_lociStitched	410	27437	1485.7	PRKCD	RFT1	RP11-894J14.5	1
9_p57299_lociStitched	chr9	93431648	93474110	411	9_p57299_lociStitched	411	16086	1480.1	FAM120AOS	FAM120A	RP11-165J3.6	0
2_p34447_lociStitched	chr20	48919905	48930043	412	2_p34447_lociStitched	412	5600	1479.1	ARFGEF2	PREX1		0
20_p24268_lociStitched	chr17	78334230	78428931	413	20_p24268_lociStitched	413	27413	1479.1	PGS1	RN7SL236P	SNORA30	1
8_p1180_lociStitched	chr1	28505055	28554558	414	8_p1180_lociStitched	414	21036	1473.9	PRDX3P2	snoU13	SNORA73B	0
9_p46114_lociStitched	chr5	139134073	139179513	415	9_p46114_lociStitched	415	19635	1466.5	RNU6-572P			0
1_p23780_lociStitched	chr17	60675525	60679830	416	1_p23780_lociStitched	416	4306	1458	BCAS3	RNU6-623P	RN7SL606P	0
9_p2980_lociStitched	chr1	120058414	120069716	417	9_p2980_lociStitched	417	4695	1456.8	NOTCH2	RP11-114O18.1	RNU6-465P	0
9_p16855_lociStitched	chr14	65221989	65270568	418	9_p16855_lociStitched	418	24044	1452.6	CTD-2509G16.3	RPL21P7	CTD-2509G16.1	1
17_p8709_lociStitched	chr11	9075907	9140351	419	17_p8709_lociStitched	419	28218	1451.9	KRT8P41	MIR5691	SCUBE2	1
7_p9434_lociStitched	chr11	48040767	48064593	420	7_p9434_lociStitched	420	17164	1447.8	AC103828.1	MIR3161	PTPRJ	0
9_p39509_lociStitched	chr3	149377723	149408451	421	9_p39509_lociStitched	421	20111	1446.7	RP11-278L15.2	TM4SF1	TM4SF1-AS1	0
7_p26601_lociStitched	chr19	14060970	14092424	422	7_p26601_lociStitched	422	15231	1445.9	hsa-mir-1199	EEF1DP1	C19orf67	0
4_p15974_lociStitched	chr14	23664061	23697898	423	4_p15974_lociStitched	423	14700	1445.3	RP11-388E23.2	DHRS2	BRD7P1	1
11_p913_lociStitched	chr1	23553392	23599449	424	11_p913_lociStitched	424	21898	1440	MDS2	ID3	RP1-150O5.3	0
2_p3180_lociStitched	chr1	150360821	150367554	425	2_p3180_lociStitched	425	6430	1440	RPRD2	PRPF3	MRPS21	0
10_p8921_lociStitched	chr11	16976719	17027267	426	10_p8921_lociStitched	426	23187	1439.1	AC116533.3	OR7E14P	PLEKHA7	1
4_p39724_lociStitched	chr3	158716824	158749509	427	4_p39724_lociStitched	427	20988	1438.5	RARRES1	RP11-379F4.4	MFSD1	0
12_p20778_lociStitched	chr16	31093366	31148974	428	12_p20778_lociStitched	428	23628	1434.9	RP11-196G11.4	KAT8	RP11-388M20.2	0
2_p49968_lociStitched	chr6	139364643	139377681	429	2_p49968_lociStitched	429	10906	1432.9	CITED2	RP11-12A2.1	TXLNB	0
9_p44219_lociStitched	chr5	35186293	35231710	430	9_p44219_lociStitched	430	21259	1432.3	PRLR			1
15_p21511_lociStitched	chr16	75233987	75306808	431	15_p21511_lociStitched	431	29342	1432.3	BCAR1	RNU6-758P	RP11-331F4.4	0
19_p26403_lociStitched	chr19	10690510	10774343	432	19_p26403_lociStitched	432	30719	1431.1	MIR638	DNM2	QTRT1	0
14_p1435_lociStitched	chr1	37457680	37499736	433	14_p1435_lociStitched	433	23300	1429.1	ZC3H12A	LINC01137	MIR5581	0
9_p9766_lociStitched	chr11	65539371	65578069	434	9_p9766_lociStitched	434	22771	1425.6	LTBP3	SSSCA1-AS1	SSSCA1	1
12_p6989_lociStitched	chr10	72297245	72364979	435	12_p6989_lociStitched	435	22721	1425.4	DNAJB12	RP11-442H21.2	DDIT4	0
9_p3052_lociStitched	chr1	145961565	146012717	436	9_p3052_lociStitched	436	18249	1414.7	TXNIP	POLR3GL	ANKRD34A	0
7_p14005_lociStitched	chr12	122694937	122731694	437	7_p14005_lociStitched	437	14426	1412	HCAR3	HCAR2	RP11-324E6.9	0
4_p9608_lociStitched	chr11	62705046	62730687	438	4_p9608_lociStitched	438	11771	1411.8	BSCL2	HNRNPUL2	HNRNPUL2-BSCL2	0
