# Supplementary material for: Luminal lncRNAs Regulation by ERα-Controlled Enhancers in a Ligand-Independent Manner in Breast Cancer Cells
Source: Int J Mol Sci. 2018 Feb 16;19(2):593. doi: 10.3390/ijms19020593 (PMC5855815; doi:10.3390/ijms19020593)
Supplement: Supplementary file 1 [file ijms-19-00593-s001.zip › ijms-262598-Supplementary Update/Supplementary_Table_4_SE-aERBS.xlsx]

## Sheet: Sheet1
Symbol	SE-aERBS distance	Biotype	baseMean	log2FC	pvalue	padj
ESR1	28958	protein_coding	26185.2	-2.89633	2.28725e-219	2.25763e-215
BNIPL	51239.5	protein_coding	925.368	-2.44927	1.2551e-101	3.53957e-98
SH3GL1	11450.5	protein_coding	5247.14	-1.32257	1.71876e-56	9.69428e-54
TMEM65	98033	protein_coding	3539.53	1.46023	8.98226e-54	4.32485e-51
EPS15L1	22300.5	protein_coding	5172.22	-1.06352	4.41403e-53	2.02645e-50
TOP2A	82817.5	protein_coding	13617.9	-1.68447	2.79303e-50	1.04032e-47
BAG3	17332	protein_coding	14379	-1.08035	7.45397e-48	2.41228e-45
SPDEF	14364	protein_coding	10012.1	-0.994196	1.68316e-40	3.39053e-38
NKILA	5037	antisense	2393.79	1.2108	3.36813e-40	6.71619e-38
DHRS2	42948	protein_coding	1874.48	-1.36903	3.69463e-40	7.29358e-38
CDC6	47499.5	protein_coding	2688.3	-1.27376	1.93878e-39	3.75231e-37
CHEK2	58227	protein_coding	734.762	-1.24907	4.03669e-37	6.86968e-35
KIAA1324	73716	protein_coding	11950.8	-0.871268	1.03502e-35	1.62161e-33
GPR68	19067	protein_coding	186.506	-2.11597	1.7506e-35	2.67897e-33
WDHD1	83625	protein_coding	2932.63	-1.19509	4.60467e-35	6.939e-33
S100A16	12165.5	protein_coding	25880.1	-0.884811	1.8308e-33	2.49254e-31
KRT81	95101.5	protein_coding	4821.58	1.42217	1.36363e-32	1.73674e-30
ZNF217	48430	protein_coding	103429	0.864454	2.60656e-31	2.94035e-29
SLC9A3R1	13087	protein_coding	24480.8	-0.806321	1.25514e-27	1.11612e-25
PMEPA1	4756	protein_coding	31317	0.814933	2.17385e-27	1.89048e-25
CEP55	37208	protein_coding	3148.78	-1.21285	3.56454e-27	3.05946e-25
SLC7A6	16244.5	protein_coding	1424.99	-1.06886	2.52183e-24	1.65945e-22
CHAF1A	13565.5	protein_coding	1900.45	-0.909081	4.57616e-24	2.92356e-22
KRT80	4432.5	protein_coding	57262.1	0.988707	7.27748e-24	4.48952e-22
FAM63A	22989.5	protein_coding	2068.99	-0.845895	2.55968e-22	1.3694e-20
STARD10	1632	protein_coding	21606.2	-0.720746	3.59559e-22	1.89787e-20
SLC10A3	41725.5	protein_coding	3251.14	-0.847786	8.35363e-22	4.22844e-20
DPM2	47702	protein_coding	3491.3	-0.750725	8.42578e-22	4.25405e-20
TMEM189	138	protein_coding	7588.19	-0.731155	1.10404e-21	5.47611e-20
RARA	16847.5	protein_coding	4396.03	-0.752118	2.78974e-21	1.33347e-19
TMEM94	44452	protein_coding	2553.03	-0.971876	6.47219e-21	2.94395e-19
BLVRB	22107	protein_coding	3258.23	-0.832349	7.89709e-21	3.56743e-19
ITGB6	34746	protein_coding	11656.8	0.766813	2.45044e-20	1.03143e-18
ST6GALNAC4	68502	protein_coding	658.322	-1.02422	7.56994e-20	3.0312e-18
PAK4	28621	protein_coding	7727.09	-0.793561	9.76264e-20	3.84679e-18
C11orf95	94667.5	protein_coding	884.905	0.852022	2.84889e-19	1.08362e-17
CDC42SE1	84949.5	protein_coding	16876	-0.627026	3.55269e-19	1.32578e-17
ZFHX3	22087	protein_coding	9418.35	1.02074	5.68583e-19	2.07161e-17
LINC00963	19502.5	processed_transcript	6762.66	0.681741	5.71324e-19	2.07707e-17
BRIP1	1670.5	protein_coding	17436.1	-0.906733	1.01349e-18	3.61142e-17
CDCA5	25564	protein_coding	4811	-0.945384	2.06376e-18	7.11007e-17
IER3	31328.5	protein_coding	2706.06	-0.91858	4.40869e-18	1.45782e-16
ATP9A	35854	protein_coding	55835.6	0.581749	6.33747e-18	2.07929e-16
MDC1	57987.5	protein_coding	3630.98	-0.816556	1.64561e-17	5.13206e-16
DLGAP5	80976	protein_coding	3242.51	-1.07206	1.71294e-17	5.33362e-16
MR1	79038.5	protein_coding	2119.06	-0.702198	2.74989e-17	8.41636e-16
CYP1B1	10147.5	protein_coding	22049.2	0.866593	3.69576e-17	1.10879e-15
INPP5F	57395	protein_coding	1111.64	-0.79414	3.73627e-17	1.11924e-15
ESRP2	11731.5	protein_coding	12268	-0.602504	4.04345e-17	1.20395e-15
KRT86	78242.5	protein_coding	1953.76	0.942156	4.73618e-17	1.39966e-15
TUBB	54209.5	protein_coding	63176.3	-0.790429	4.95088e-17	1.46092e-15
XBP1	3604	protein_coding	24346.7	-1.72195	5.05219e-17	1.48416e-15
RAB8A	24989	protein_coding	4136.86	-0.67816	6.60041e-17	1.90495e-15
RP4-724E16.2	89499	antisense	875.438	0.928987	7.17364e-17	2.06135e-15
PRR15L	1360	protein_coding	5474.67	-0.689249	8.71578e-17	2.48999e-15
DSCAM-AS1	4550	antisense	33189.8	-0.749424	2.01085e-16	5.54415e-15
SLC1A5	83665.5	protein_coding	17145.6	-0.688128	3.23042e-16	8.70011e-15
PSRC1	20724	protein_coding	1490.06	-1.0418	6.57037e-16	1.71116e-14
CTB-33O18.1	10136	lincRNA	65.1865	-2.11498	1.66657e-15	4.12795e-14
HIST1H2BG	9283	protein_coding	5809.13	0.579105	4.14758e-15	9.78225e-14
SRRM3	99108.5	protein_coding	1756.08	0.701515	8.64365e-15	1.96131e-13
KRT16	89592.5	protein_coding	130.396	1.60278	9.9154e-15	2.24215e-13
RAB3IL1	57422.5	protein_coding	479.146	1.00015	2.1305e-14	4.63196e-13
HIST1H3G	45840	protein_coding	1284.85	-0.968025	2.52652e-14	5.45093e-13
EHBP1L1	17317.5	protein_coding	6576.29	0.595935	2.55478e-14	5.49987e-13
HIST1H2BF	26455	protein_coding	779.829	0.968843	7.54067e-14	1.52991e-12
STX6	89552.5	protein_coding	8008.5	0.584328	9.03455e-14	1.81805e-12
TPX2	46558	protein_coding	10963.4	-0.892926	1.12752e-13	2.23254e-12
RP1-34B20.4	23819	processed_pseudogene	419.002	0.98974	1.48966e-13	2.91162e-12
CKS1B	31334	protein_coding	4191.53	-0.883126	1.67356e-13	3.26139e-12
HIST1H4H	59663	protein_coding	9890.33	0.563234	2.70579e-13	5.15092e-12
HSH2D	57051	protein_coding	1537.16	-0.715156	3.35652e-13	6.31057e-12
YIF1B	23176	protein_coding	940.686	-0.731551	6.0896e-13	1.11104e-11
KRT19	5147.5	protein_coding	176031	-0.623043	7.82469e-13	1.41066e-11
PRR11	52684.5	protein_coding	4563.91	-0.889445	7.84553e-13	1.41313e-11
SQLE	69302.5	protein_coding	27469.3	-0.519275	1.38098e-12	2.42329e-11
KB-1562D12.1	42679.5	antisense	467.186	0.835184	1.50428e-12	2.621e-11
MAPK8IP1	88736	protein_coding	2590.07	0.578951	2.43531e-12	4.15877e-11
STXBP1	50071.5	protein_coding	3246.98	-0.549907	4.75218e-12	7.8702e-11
LLGL2	1171	protein_coding	22604.1	-0.508911	5.2296e-12	8.57455e-11
ANXA9	3358.5	protein_coding	4576.8	-0.86012	5.896e-12	9.59729e-11
S100A13	9857.5	protein_coding	6604.18	-0.55999	1.24111e-11	1.94605e-10
PGPEP1	7944	protein_coding	3775.93	0.526284	1.54355e-11	2.39554e-10
KRT87P	62434.5	transcribed_unprocessed_pseudogene	478.719	0.790057	1.99966e-11	3.06724e-10
MREG	16426	protein_coding	7605.32	-0.623522	2.43699e-11	3.69214e-10
CASKIN1	27715.5	protein_coding	658.23	0.662855	4.57704e-11	6.62392e-10
SCNN1A	1913	protein_coding	2444.6	-0.803076	5.27253e-11	7.57533e-10
MRPL49	15010	protein_coding	9132.41	-0.576532	6.55533e-11	9.34359e-10
RP11-1246C19.1	95648	lincRNA	474.931	0.795042	1.12974e-10	1.57058e-09
KRT4	79767	protein_coding	756.174	0.982822	1.19244e-10	1.65425e-09
PMVK	71642	protein_coding	2421.15	-0.597236	1.73976e-10	2.35883e-09
CALML3-AS1	16550.5	antisense	531.444	0.675711	2.46066e-10	3.27773e-09
ELP2	15587	protein_coding	21574.5	-0.551231	3.38911e-10	4.41905e-09
CDT1	40854	protein_coding	3544.92	-0.867656	3.81996e-10	4.96117e-09
HIST1H2APS4	46726	transcribed_unprocessed_pseudogene	164.31	-1.06906	4.0628e-10	5.26271e-09
NRP1	48880.5	protein_coding	15068.5	0.588244	6.73718e-10	8.48747e-09
CEP19	84311	protein_coding	383.738	0.743043	1.16942e-09	1.433e-08
PRICKLE2-AS3	22147.5	antisense	137.162	1.13153	1.5536e-09	1.87585e-08
SIVA1	45044.5	protein_coding	5145.67	-0.614276	1.81516e-09	2.1717e-08
SMIM14	94453	protein_coding	30331.8	0.614829	1.83147e-09	2.18988e-08
CTD-2547L24.4	14693	lincRNA	44.0979	-1.65873	2.66863e-09	3.09163e-08
KRT15	747.5	protein_coding	605.824	-0.62032	4.92967e-09	5.51369e-08
ECI1	27373.5	protein_coding	3422.89	-0.518516	5.86546e-09	6.47595e-08
UBE2SP1	53695.5	processed_pseudogene	597.049	-0.801944	5.91492e-09	6.52691e-08
CYP24A1	35158.5	protein_coding	109.529	1.20573	7.80594e-09	8.46687e-08
C19orf47	95101	protein_coding	1111.31	-0.5778	8.94327e-09	9.64749e-08
RP1-34B20.21	26682	protein_coding	365.936	0.715057	8.97435e-09	9.67573e-08
DCPS	38607	protein_coding	825.426	-0.561789	8.98524e-09	9.68218e-08
HIST1H4E	21423	protein_coding	311.267	0.747481	1.15812e-08	1.22653e-07
CBARP	55440.5	protein_coding	455.135	0.678939	1.58537e-08	1.64633e-07
SLC39A6	15034	protein_coding	180123	-0.549305	1.60016e-08	1.65994e-07
ACE	39139	protein_coding	132.33	1.03847	1.62437e-08	1.68241e-07
C17orf82	3954.5	lincRNA	809.2	0.658041	2.54855e-08	2.57609e-07
AC099850.1	3536.5	antisense	1346.07	-0.628801	3.66911e-08	3.60357e-07
KIAA1683	70025	protein_coding	905.578	0.566081	3.71569e-08	3.6457e-07
HIST1H2BH	25676	protein_coding	533.534	-0.637377	4.19605e-08	4.08453e-07
ZNF750	24903.5	protein_coding	248.143	-0.86933	4.70287e-08	4.52213e-07
RP11-156E6.1	77744	sense_overlapping	579.57	0.560547	5.21841e-08	4.98628e-07
NRM	84456.5	protein_coding	876.984	-0.756229	1.15189e-07	1.04405e-06
CALML5	7071.5	protein_coding	4064.83	0.609996	2.20724e-07	1.92121e-06
KRT37	98637.5	protein_coding	42.7984	-1.37053	2.43363e-07	2.10619e-06
CMB9-22P13.1	19490.5	lincRNA	403.953	0.62596	1.12388e-06	8.72455e-06
SMAD3	63213.5	protein_coding	19436.9	0.500917	1.16881e-06	9.03741e-06
STC2	21449.5	protein_coding	8045.72	-1.24814	1.22497e-06	9.42777e-06
BMP7	8938	protein_coding	46685.1	0.535088	1.26458e-06	9.70989e-06
HIRIP3	92158	protein_coding	1566.25	-0.503909	1.28501e-06	9.85904e-06
C19orf57	36112.5	protein_coding	195.564	-0.709814	1.67857e-06	1.26186e-05
FSD1	84496.5	protein_coding	320.828	0.696539	1.80897e-06	1.35166e-05
RNU6-813P	45659	snRNA	237.448	-0.723225	2.016e-06	1.49616e-05
GPR19	98968.5	protein_coding	76.6347	-1.01066	2.11342e-06	1.56434e-05
RP11-346C20.3	34182	lincRNA	80.9455	0.968895	2.85099e-06	2.05407e-05
LAGE3	53158.5	protein_coding	2662.77	-0.587772	3.34576e-06	2.37244e-05
KRT3	98201	protein_coding	109.952	0.867372	4.9991e-06	3.42189e-05
LDHD	58943	protein_coding	571.52	-0.562022	6.33264e-06	4.2478e-05
VWF	87149	protein_coding	123.787	0.838162	8.34549e-06	5.45344e-05
KRT32	55731.5	protein_coding	23.8336	-1.33317	9.13949e-06	5.92911e-05
RP11-522B15.3	13760.5	lincRNA	394.461	0.563654	2.1485e-05	0.000129943
LIAS	85637	protein_coding	380.56	-0.511877	2.21003e-05	0.00013342
RP11-662G23.1	31127	antisense	1909.34	-0.533875	2.61292e-05	0.000155226
RP11-126H7.4	9993.5	antisense	14.6213	-1.32821	3.08822e-05	0.000181065
LINC00243	54782.5	lincRNA	81.839	-0.893425	3.27969e-05	0.000191268
CTA-292E10.6	60	antisense	29.3135	-1.13555	0.000101095	0.000532189
RP1-221C16.8	53173	antisense	110.453	0.697964	0.000150337	0.000761363
