# Supplementary material for: Luminal lncRNAs Regulation by ERα-Controlled Enhancers in a Ligand-Independent Manner in Breast Cancer Cells
Source: Int J Mol Sci. 2018 Feb 16;19(2):593. doi: 10.3390/ijms19020593 (PMC5855815; doi:10.3390/ijms19020593)
Supplement: Supplementary file 1 [file ijms-19-00593-s001.zip › ijms-262598-Supplementary Update/Supplementary_Table_5_lncRNA_siERa_E2TimeCourse.xlsx]

## Sheet: Sheet1
			siER – Statistics			E2 Time Course – Statistics
Ensembl ID	Symbol	Biotype	log2FC	pvalue	padj	Average log2FC	p-value	p-adj
ENSG00000253768	CTB-33O18.1	lincRNA	-2.11498	1.66657e-15	4.12795e-14	-0.334333	4.15e-18	3.43e-17
ENSG00000226471	CTA-292E10.6	antisense	-1.13555	0.000101095	0.000532189	0.651556	0.00366	0.0139
ENSG00000212195	U3	snoRNA	-1.12093	0.00010773	0.000562617	-0.481333	1.44e-09	1.03e-08
ENSG00000237423	LINC01522	lincRNA	-0.898974	1.87346e-08	1.92725e-07	0.260333	0.00101	0.00436
ENSG00000214894	LINC00243	lincRNA	-0.893425	3.27969e-05	0.000191268	-0.279556	0.000432	0.00199
ENSG00000180385	EMC3-AS1	transcribed_unprocessed_pseudogene	-0.804813	1.25681e-09	1.53816e-08	0.183444	8.5e-17	6.94e-16
ENSG00000233966	UBE2SP1	processed_pseudogene	-0.801944	5.91492e-09	6.52691e-08	-3.44467	0.00738	0.0258
ENSG00000249684	RP11-423H2.3	antisense	-0.686652	4.37993e-06	3.02746e-05	-0.941889	9.39e-10	6.77e-09
ENSG00000224738	AC099850.1	antisense	-0.628801	3.66911e-08	3.60357e-07	-0.750222	5.98e-09	4.18e-08
ENSG00000244468	RP11-206M11.7	antisense	-0.604619	0.000113413	0.00058825	-0.775778	1.11e-12	8.63e-12
ENSG00000254251	RP11-662G23.1	antisense	-0.533875	2.61292e-05	0.000155226	-0.388556	0.0129	0.0418
ENSG00000173727	CMB9-22P13.1	lincRNA	0.62596	1.12388e-06	8.72455e-06	0.142111	0.000191	0.000929
ENSG00000187013	C17orf82	lincRNA	0.658041	2.54855e-08	2.57609e-07	-0.589	2.65e-06	1.59e-05
ENSG00000205488	CALML3-AS1	antisense	0.675711	2.46066e-10	3.27773e-09	-0.550778	1.9e-08	1.3e-07
ENSG00000235106	LINC00094	antisense	0.678104	3.24728e-14	6.88556e-13	-0.334556	0.00197	0.00795
ENSG00000135477	KRT87P	transcribed_unprocessed_pseudogene	0.790057	1.99966e-11	3.06724e-10	-0.59	1.36e-06	8.35e-06
ENSG00000271009	RP11-346C20.3	lincRNA	0.968895	2.85099e-06	2.05407e-05	0.849667	0.000394	0.00183
ENSG00000257829	RP11-845M18.6	antisense	0.999448	1.35169e-09	1.64816e-08	-0.615111	1.59e-05	8.91e-05
ENSG00000226017	PRICKLE2-AS3	antisense	1.13153	1.5536e-09	1.87585e-08	-0.738556	3.04e-14	2.41e-13
ENSG00000278709	NKILA	antisense	1.2108	3.36813e-40	6.71619e-38	-0.588889	1.02e-12	7.93e-12
ENSG00000253227	RP11-383J24.1	lincRNA	1.8326	4.91688e-12	8.12252e-11	-0.615444	0.00497	0.0182
ENSG00000217275	RP1-34B20.4	processed_pseudogene	0.98974	1.48966e-13	2.91162e-12	-0.68	0.0162	0.0506
ENSG00000235123	DSCAM-AS1	antisense	-0.749424	2.01085e-16	5.54415e-15	-0.000333333	0.0302	0.0855
ENSG00000255717	SNHG1	processed_transcript	-0.611205	3.91556e-13	7.30596e-12	-0.155111	0.0324	0.0905
ENSG00000283064	RP1-221C16.8	antisense	0.697964	0.000150337	0.000761363	0.0948889	0.042	0.112
ENSG00000265415	CTD-2510F5.4	antisense	-0.780424	2.37441e-09	2.7851e-08	-0.061	0.0558	0.141
ENSG00000277142	LINC00235	lincRNA	0.536333	5.02773e-06	3.4391e-05	-0.571222	0.0725	0.173
ENSG00000244137	RP11-99J16__A.2	antisense	1.34242	8.49445e-06	5.5416e-05	0.404778	0.126	0.264
ENSG00000246792	RP11-68L18.1	antisense	-2.06029	3.68352e-51	1.45433e-48	0.275222	0.129	0.268
ENSG00000260810	CTD-2547L24.4	lincRNA	-1.65873	2.66863e-09	3.09163e-08	0.150889	0.129	0.268
ENSG00000279369	RP11-51F16.1	TEC	1.69668	9.28847e-09	9.9817e-08	0.611222	0.369	0.557
ENSG00000261040	WFDC21P	processed_transcript	1.73608	5.0534e-20	2.05266e-18	0.194444	0.739	0.843
ENSG00000229848	RP13-766D20.2	antisense	0.930565	1.68294e-05	0.000103854	-0.669	0.798	0.879
ENSG00000205913	SRRM2-AS1	antisense	0.681257	1.32415e-06	1.01515e-05	-0.0103333	0.9	0.941
ENSG00000220472	RP11-69L16.5	processed_pseudogene	-0.710591	5.18148e-06	3.53569e-05	0.0703333	0.951	0.97
