# Supplementary material for: Luminal lncRNAs Regulation by ERα-Controlled Enhancers in a Ligand-Independent Manner in Breast Cancer Cells
Source: Int J Mol Sci. 2018 Feb 16;19(2):593. doi: 10.3390/ijms19020593 (PMC5855815; doi:10.3390/ijms19020593)
Supplement: Supplementary file 1 [file ijms-19-00593-s001.zip › ijms-262598-Supplementary Update/Supplementary_Table_6_Custom Primers.xlsx]

## Sheet: expression_primers
DSCAM-AS1fw	5'-GATCCTTGTTTGGTCTCACTCC-3'
DSCAM-AS1rv	5'-ATGCCTATGTGGGTGATTGG-3'
AC099850.1fw	5'-ACCCAGCATCGTGTGATTC-3'
AC099850.1rv	5'-CTTCTGCACCAGGGTTTCTC-3'
RP11-206M11.7fw	5'-TGAGACGAAGAACCCACCAA-3'
RP11-206M11.7rv	5'-CTGACCCTGGAAGTGGTAGG-3'
LINC00243fw	5'-GCCCCAGAAGATTTTGCGTA-3'
LINC00243rv	5'-GGATGCCTTGCCAACTTCTT-3'
LINC01522fw	5'-GCCTTTTCTGGACGTCTTGT-3'
LINC01522rv	5'-CAAGGAAGATAGGAGACCCTCA-3'
NKILAfw	5'-CTCAGGGAAGAGAAATTGGAGA-3'
NKILArv	5'-AAACCAGGCAATGGGTGAT-3'
LINC00235fw	5'-ACTCAGGGACCGCAGGTT-3'
LINC00235rv	5'-GGAGCCACCTAGGCAGTG-3'
RP11-68L18.1fw	5'-CCTGTGATGGGGTTGAACTAC-3'
RP11-68L18.1rv	5'-CCCTCCAATACCAAGGCTGA-3'
SRRM2-AS1fw	5'-TGTGGTGCAAGCCTTCCT-3'
SRRM2-AS1rv	5'-AAGCCAAGATCATTGCTCTCA-3'
RP11-423H2.3fw	5'-CTCTGTTTTGGAGATCCTCAGTC-3'
RP11-423H2.3rv	5'-CGATCTTTACACACAGAGACCTTC-3'

## Sheet: ChIP_primers
DSCAM-AS1 locus
GATA3enhancerFW	5'-GCCAAACCCTATCAGTCACC-3'
GATA3enhancerRV	5'-TTTGCCATGGGATCTATGAA-3'
FOXM1enhancerFW	5'-ATTAGAGTCACCATGGTCTGAGC-3'
FOXM1enhancerRV	5'-ATGCCTTGATGATTCAAATGG-3'
FOXM1-GATA3promoterFW	5'-TGCAAAACAGAGGCAAACAG-3'
FOXM1-GATA3promoterRV	5'-GTGTCGAATTCCTGGCCTTA-3'
CTCFupstreamFW	5'-TACTGTGCCAACTCTCCCCT-3'
CTCFupstreamRV	5'-CAATTCAGAGTTGGCGCGAG-3'
CTCFdownstreamFW	5'-CTGCGGGAGAACACTCGG-3'
CTCFdownstreamRV	5'-TTTTCAGCCTGCAGTTCCCA-3'
ERa-E5enhancerFW	5'-TCAGATGGAAAGGAATGTCTCTT-3'
ERa-E5enhancerRV	5'-CAAAGGAGGTGCTGAGACCA-3'
ERa-E6enhancerFW	5'-TCAACCAGATGCCTAAAGGGG-3'
ERa-E6enhancerRV	5'-TGAAGACTCAAATGGCCCCAA-3'
ERa-promoterFW	5'-CCACTCCACTGCCTTTTGGT-3'
ERa-promoterRV	5'-TGCAAGGCTCTGTGACATGAA-3'
p300promoterFW	5'-TGCCCATCATATGCAGACCT-3'
p300promoterRV	5'-TCCAACTGACACTGTTTGCCT-3'
p300enhancerFW	5'-TGGCAAAAGTTAATGAGGGTGG-3'
p300enhancerRV	5'-AGAACAAGGCCAGGTCAGGA-3'
Positive and negative controls
TFF1promoterFW	5'-CACCCCGTGAGCCACTGT-3'
TFF1promoterRV	5'-CTGCAGAAGTGATTCATAGTGAGAGAT-3'
KCNQ1OT1promoterFW	5'-CCCAGGGAGTTCATGTGTCT-3'
KCNQ1OT1promoterRV	5'-TGACAAAAACTTCCCAGCTAGA-3’
AC099850.1 locus
ERa-promoterFW	5'-TACTGGAGGGAGGACATGGG-3'
ERa-promoterRV	5'-GAACAGAGCGTGGAGGTGAG-3'
ERa-enhancerFW	5'-TGAGTAGTGTGGAGGGAGCT-3'
ERa-enhancerRV	5'-GGCCTCCTAGTTTCCTTGCA-3'
LINC00243 locus
ERa-promoterFW	5'-GGAGCCCCAGACAAACCAAT-3'
ERa-promoterRV	5'-TGCCCTTACTTGTTCCCAGC-3'
ERa-enhancerLoopingFW	5'-GGGTGGTGAGTTCTAGGCAG-3'
ERa-enhancerLoopingRV	5'-TTGCCATGGTTTTGCGTCAG-3'
ERa-enhancerLoopingOutFW	5'-ACCTCACCTATGCCTGCCTA-3'
ERa-enhancerLoopingOutRV	5'-CTCCACCCCTCACTGTGTTG-3'
RP11-68L18.1 locus
ERa-promoterFW	5'-CTGTGTTCTGGTCCGCTCC-3'
ERa-promoterRV	5'-TTCTCCCCTCCCAGTGGTTT-3'
ERa-enhancerLoopingFW	5'-AGATGGAGGGGTCAGGTCAT-3'
ERa-enhancerLoopingRV	5'-GGAGCTTCTACCTACCACAGC-3'
ERa-enhancerFW	5'-CGAGAGCTGCAGGGAGTTAA-3'
ERa-enhancerRV	5'-TCAGTGACATCTAGGGTTAGTGT-3'

## Sheet: 3C
DSCAM-AS1
loadingControlFW	5'-CGCTGGTTTAGAGTCTTTGGA-3'
loadingControlRV	5'-TGGAAAATCAGTTTAACTAGCCATA-3'
E6-3CproductsFW	5'-CGCTGGTTTAGAGTCTTTGGA-3'
E6-3CproductsRV	5'CGTTGGCTTAGAAAAGGTCA-3'
E5-3CproductsFW	5'-CGCTGGTTTAGAGTCTTTGGA-3'
E5-3CproductsRV	5'-TCATATTCCATTATTTTTCTATCATCC-3'
non-interactingFW	5'-CGCTGGTTTAGAGTCTTTGGA-3'
non-interactingRV	5'-TGTGAAATATCCAGAAAATGCAAC-3'
